# Supplementary material for: A versatile toolkit for high throughput functional genomics with Trichoderma reesei
Source: Biotechnol Biofuels. 2012 Jan 2;5:1. doi: 10.1186/1754-6834-5-1 (PMC3260098; doi:10.1186/1754-6834-5-1)
Supplement: Additional file 1 — Oligonucleotides used for vector construction and screening. This file contains primer sequences, the respective fragment sizes of the amplicons prepared for vector construction along with the size of the amplicon for transformant screenings. [file 1754-6834-5-1-S1.XLS]

## Sheet: Primers
Oligonucleotides used for vector construction and screening
bps given in italics represent sequences overlapping with vector for yeast mediated recombination
underlined bps represent sequences overlapping with selection marker cassette for yeast mediated recombination
primer name	sequence	fragment size [bp's]	fragment size screening with pyrSc
ku70ORF1F	5’-GACGAGGACGATGAAGCAG-3’	478
ku70ORF1R	5’-GGAAACTGTGTCGGTGGTG-3’
pyr4F	5’-ATTCCAACGCCTCTTCTTTGTGCTTTTCT-3’	3222
pyr4R	5’-ATTCCGACATATGGAAGCTGATATCGTCG-3’
pyr4Sc	5’-CCTCTTTTTCCATCTTGTC-3’
5F_pkc1	5’-GTAACGCCAGGGTTTTCCCAGTCACGACGTATGCCTGCTGCTACTAAGG-3’	1233
5R_pkc1	5’-CGACGATATCAGCTTCCATATTCCGACTAGTGATGGTGAGGGAACAAC-3’
3F_pkc1	5’-AGAAAAGCACAAAGAAGAGGCTCCAACTAGACAACGAGGATTTTACGAG-3’	1092
3R_pkc1	5’-GCGGATAACAATTTCACACAGGAAACAGCCCAGGACTTTATCAAGGATG-3’
pkc1Sc	5’-TGAGAGTGAGCATCAATGG-3’		1562
5F_gna2	5’-GTAACGCCAGGGTTTTCCCAGTCACGACGCCCCTGTAGCGTAAGGTAG-3’	1321
5R_gna2	5’-CGACGATATCAGCTTCCATATTCCGACTACTGATGCTGGCGTATGTC-3’
3F_gna2	5’-AGAAAAGCACAAAGAAGAGGCTCCAACTAGCTGATCTCGCTCTTTTCG-3’	1107
3R_gna2	5’-GCGGATAACAATTTCACACAGGAAACAGCTGTCTCGGACTTTTCTGC-3’
gna2Sc	5’-TCTGTTCATACCTTGATACC-3’		1663
5F_pde1	5’-GTAACGCCAGGGTTTTCCCAGTCACGACGCACGAGACGACAAAGACAAC-3’	1197
5R_pde1	5’-CGACGATATCAGCTTCCATATTCCGACTACTCCAAGGATGTTCCAATG-3’
3F_pde1	5’-AGAAAAGCACAAAGAAGAGGCTCCAACTACTCTCCTCATCTTCTCATTC-3’	1252
3R_pde1	5’-GCGGATAACAATTTCACACAGGAAACAGCCTCACTTACACCATCCATC-3’
pde1Sc	5’-TCACACAGTTCGTTCAGTC-3’		1801
5F_gna3	5’-GTAACGCCAGGGTTTTCCCAGTCACGACGAGGTGGAGGAGGTAGCATC-3’	1320
5R_gna3	5’-CGACGATATCAGCTTCCATATTCCGACTACCTTGAGGACTTGACGAATC-3’
3F_gna3	5’-AGAAAAGCACAAAGAAGAGGCTCCAACTACAACGCCTCGATCTGTTAC-3’	1001
3R_gna3	5’-GCGGATAACAATTTCACACAGGAAACAGCTATACCGCCTACCTCATTGC-3’
gna3Sc	5’-AATCCTCATTAGGCAAACAC-3’		1805
5F_tr_23171	5’-GTAACGCCAGGGTTTTCCCAGTCACGACGGTTGTGGTCTTGCGAAAAC-3’	1231
5R_tr_23171	5’-CGACGATATCAGCTTCCATATTCCGACTATGGTCTGTTAACGGATGATC-3’
3F_tr_23171	5’-AGAAAAGCACAAAGAAGAGGCTCCAACTAGAAGGAGAAGAGCGAGTTTG-3’	1081
3R_tr_23171	5’-GCGGATAACAATTTCACACAGGAAACAGCGGTTGAGATAAGCGTTGATG-3’
tr_23171Sc	5’-GAACCGACTCTACTGTCAAC-3’		1637
5F_gpr2	5’-GTAACGCCAGGGTTTTCCCAGTCACGACGCTGCCCCTAACAAGACAAG-3’	1023
5R_gpr2	5’-CGACGATATCAGCTTCCATATTCCGACTACCCAGTGGAAAAGAATACG-3’
3F_gpr2	5’-AGAAAAGCACAAAGAAGAGGCTCCAACTACCTCTCGCCACTAGGAAAC-3’	925
3R_gpr2	5’-GCGGATAACAATTTCACACAGGAAACAGCCCAACTCGCTTGATAGGTG-3’
gpr2Sc	5’-TGCATACAAGGTCATTCTG-3’		1483
5F_rid1	5’-GTAACGCCAGGGTTTTCCCAGTCACGACGCAAGTCCGAAGTCAACACTG-3’	1169
5R_rid1	5’-CGACGATATCAGCTTCCATATTCCGACTATGGTATATGCCGATCAAGG-3’
3F_rid1	5’-AGAAAAGCACAAAGAAGAGGCTCCAACTAGGTTTGTAGGAGGTAGGAAG-3’	1001
3R_rid1	5’-GCGGATAACAATTTCACACAGGAAACAGCGTCAAGAGTCCAGGAAAAG-3’
rid1Sc	5’-TGATTTGGGCATACTACAAC-3’		1661
5F_tr_56684	5’-GTAACGCCAGGGTTTTCCCAGTCACGACGCCTCTCGACACTCTCAATGC-3’	1270
5R_tr_56684	5’-CGACGATATCAGCTTCCATATTCCGACTATCACCTTGCTGCTATCCATC-3’
3F_tr_56684	5’-AGAAAAGCACAAAGAAGAGGCTCCAACTAAAGTGAGTCCATGTTTAGGG-3’	1003
3R_tr_56684	5’-GCGGATAACAATTTCACACAGGAAACAGCTGCGGATCAGTATCAGAAG-3’
tr_56684Sc	5’-CGAAGGAAAATGGTATGAG-3’		1717
5F_tr_58456	5’-GTAACGCCAGGGTTTTCCCAGTCACGACGGCGTTCAGCCATATCTCTC-3’	1162
5R_tr_58456	5’-CGACGATATCAGCTTCCATATTCCGACTAGCGATCATACGAAGTTCAAG-3’
3F_tr_58456	5’-AGAAAAGCACAAAGAAGAGGCTCCAACTATGGGATGTGATCTCAACTTC-3’	812
3R_tr_58456	5’-GCGGATAACAATTTCACACAGGAAACAGCCTCTGGGACATTTTATGCC-3’
tr_58456Sc	5’-GAAAAACAGCCCTAGCATC-3’		1663
5F_tr_65315	5’-GTAACGCCAGGGTTTTCCCAGTCACGACGACGACTGGGTAACTAACTGG-3’	1281
5R_tr_65315	5’-CGACGATATCAGCTTCCATATTCCGACTAGCTGATGTGCTGTATAGACG-3’
3F_tr_65315	5’-AGAAAAGCACAAAGAAGAGGCTCCAACTACATATCCCCCGTCATCTAC-3’	903
3R_tr_65315	5’-GCGGATAACAATTTCACACAGGAAACAGCGTGCGTGTGTGTTATGTGAG-3’
tr_65315Sc	5’-GTCTGTCTGGTGTTTCTGTC-3’		1793
5F_tr_70351	5’-GTAACGCCAGGGTTTTCCCAGTCACGACGCTCAGGGGAAATAAAGAAGG-3’	1277
5R_tr_70351	5’-CGACGATATCAGCTTCCATATTCCGACTAAAAGGGGGAAAGATAGGTG-3’
3F_tr_70351	5’-AGAAAAGCACAAAGAAGAGGCTCCAACTAGGAGCAAATCAACGGAATAC-3’	1264
3R_tr_70351	5’-GCGGATAACAATTTCACACAGGAAACAGCTGATGAGGGCAAGAAACAG-3’
tr_70351Sc	5’-GTTGACTCAGCATCTTGTG-3’		1719
5F_tr_72004	5’-GTAACGCCAGGGTTTTCCCAGTCACGACGTGCCCCTAACAAGACAAG-3’	1022
5R_tr_72004	5’-CGACGATATCAGCTTCCATATTCCGACTACCCAGTGGAAAAGAATACG-3’
3F_tr_72004	5’-AGAAAAGCACAAAGAAGAGGCTCCAACTAAGGAGGCAGGAAAGATACC-3’	1020
3R_tr_72004	5’-GCGGATAACAATTTCACACAGGAAACAGCGGGCTTCATACAATCACG-3’
tr_72004Sc	5’-TGCATACAAGGTCATTCTG-3’		1483
5F_lim1	5’-GTAACGCCAGGGTTTTCCCAGTCACGACGACGTGGACAGCATCAAGAG-3’	1239
5R_lim1	5’-CGACGATATCAGCTTCCATATTCCGACTAACAGGAGCAGGGTCAACAG-3’
3F_lim1	5’-AGAAAAGCACAAAGAAGAGGCTCCAACTAGGTCACTTTCCATTTCACTC-3’	1143
3R_lim1	5’-GCGGATAACAATTTCACACAGGAAACAGCGATCAGGCAACTCCTCTATG-3’
lim1Sc	5’-CTAGCGATGGCACTTACAC-3’		1830
5F_tr_79202	5’-GTAACGCCAGGGTTTTCCCAGTCACGACGTGGAAGATGCAAGGGATAAC-3’	1100
5R_tr_79202	5’-CGACGATATCAGCTTCCATATTCCGACTACCTCGGATCATAAATAGGAG-3’
3F_tr_79202	5’-AGAAAAGCACAAAGAAGAGGCTCCAACTACGATCCCTCTACTTATGGC-3’	1078
3R_tr_79202	5’-GCGGATAACAATTTCACACAGGAAACAGCGGCTACAGCGATACCTATTG-3’
tr_79202Sc	5’-CACGGAGATGTTACCAAAG-3’		1548
5F_fwd1	5’-GTAACGCCAGGGTTTTCCCAGTCACGACGCGAGTCGAGATACTTGGTAC-3’	1441
5R_fwd1	5’-CGACGATATCAGCTTCCATATTCCGACTATCAACAGGTAAACTCACTTG-3’
3F_fwd1	5’-AGAAAAGCACAAAGAAGAGGCTCCAACTAAACAGGCAATGGCATCACTG-3’	1188
3R_fwd1	5’-GCGGATAACAATTTCACACAGGAAACAGCCCCTTTTCCCACCGATAACC-3’
fwd1Sc	5’-TAGGCAGTTGATTTGTGAG-3’		1957
5F_tr_102497	5’-GTAACGCCAGGGTTTTCCCAGTCACGACGGTAAAGTTCGGACCTTGTAG-3’	1023
5R_tr_102497	5’-CGACGATATCAGCTTCCATATTCCGACTAACAGACGAAAGATAAGAAGC-3’
3F_tr_102497	5’-AGAAAAGCACAAAGAAGAGGCTCCAACTACTGCGGTTTACATTTCACTC-3’	1017
3R_tr_102497	5’-GCGGATAACAATTTCACACAGGAAACAGCTTCTTTCAGGGAGTTCAAGC-3’
tr_102497Sc	5’-TCTCCAACCGATATACTCAG-3’		1583
5F_pde2	5’-GTAACGCCAGGGTTTTCCCAGTCACGACGAATCTTTCCGAGCATCCTC-3’	1244
5R_pde2	5’-CGACGATATCAGCTTCCATATTCCGACTACTTCGACCTTGGTTGAGC-3’
3F_pde2	5’-AGAAAAGCACAAAGAAGAGGCTCCAACTAAGAAGCGACATTTACTACTG-3’	1072
3R_pde2	5’-GCGGATAACAATTTCACACAGGAAACAGCTACTGCCATATAGATCCATC-3’
pde2Sc	5’-GGGTTCAGTACCTACTTGTC-3’		2030
5F_hpo1	5’-GTAACGCCAGGGTTTTCCCAGTCACGACGGCCATGTATGGATTCACTTG-3’	1193
5R_hpo1	5’-CGACGATATCAGCTTCCATATTCCGACTAGGGCTTATCGCTGCTTATC-3’
3F_hpo1	5’-AGAAAAGCACAAAGAAGAGGCTCCAACTACTCTTCCCCATTGACTCTAC-3’	1078
3R_hpo1	5’-GCGGATAACAATTTCACACAGGAAACAGCCCTCTCCTCGTTGTCTCTAC-3’
hpo1Sc	5’-GCCCATTGCTACTACAGAAC-3’		1600
5F_tr_109146	5’-GTAACGCCAGGGTTTTCCCAGTCACGACGGGAAGAGGCGTCTAGGTTG-3’	1308
5R_tr_109146	5’-CGACGATATCAGCTTCCATATTCCGACTACTCTCTGTGCCGTGTGTTC-3’
3F_tr_109146	5’-AGAAAAGCACAAAGAAGAGGCTCCAACTATAGGCACCAGGTTTACTCG-3’	962
3R_tr_109146	5’-GCGGATAACAATTTCACACAGGAAACAGCGCTATTCTCCGCACTTAGG-3’
tr_109146Sc	5’- CTACATCCACAGCCATTTC-3’		1922
5F_tr_123786	5’-GTAACGCCAGGGTTTTCCCAGTCACGACGGTTGGCAGCTCAGTTCACTC-3’	1293
5R_tr_123786	5’-CGACGATATCAGCTTCCATATTCCGACTAGGAGAGGGAGGGAGACTTG-3’
3F_tr_123786	5’-AGAAAAGCACAAAGAAGAGGCTCCAACTAAGTTGCTCCCCCGTCTATC-3’	1087
3R_tr_123786	5’-GCGGATAACAATTTCACACAGGAAACAGCCATTGTCATCGCCGTAGTTC-3’
tr_123786Sc	5’-CGTATGAAGTTGGTCTTGTC-3’		1805
