# Supplementary material for: A versatile toolkit for high throughput functional genomics with Trichoderma reesei
Source: Biotechnol Biofuels. 2012 Jan 2;5:1. doi: 10.1186/1754-6834-5-1 (PMC3260098; doi:10.1186/1754-6834-5-1)
Supplement: Additional file 4 — Oligonucleotides for high throughput yeast mediated vector construction using the hph marker system. [file 1754-6834-5-1-S4.XLS]

## Sheet: hph
Oligonucleotides for high throughput yeast mediated vector construction
using the hph marker system
	Amplification of selection marker cassette for use with this system
	primer	sequence	amplicon size [bp's]	template
	hphF	5’-GTCGGAGACAGAAGATGATATTGAAGGAGC-3’	1447	pCSN44 (Staben et al 1989 (Fungal Genet. Newsl.36, 79-81); Colot et al 2006 (PNAS July 5, 2006 vol. 103 no. 27 10352-10357)
	hphR	5’-GTTGGAGATTTCAGTAACGTTAAGTGGAT-3’
ProteinID	5' forward	5' reverse	3' forward	3' reverse	5' examined length	3' searched length	5' gap	3' gap	5' length	3' length
19432			CTCCTTCAATATCATCTTCTGTCTCCGACAGTCTAGCGCGACATTTAGG	GCGGATAACAATTTCACACAGGAAACAGCGCGTAGTCTTGTTCCTGTCG	1500	1500	0	117	0	1296
22375	GTAACGCCAGGGTTTTCCCAGTCACGACGCTCTCAGATCAAGAACCAGC	ATCCACTTAACGTTACTGAAATCTCCAACAGAGAGCAGGGTAAAACAGG	CTCCTTCAATATCATCTTCTGTCTCCGACCCTTTCTCTCAGACTTGACC	GCGGATAACAATTTCACACAGGAAACAGCGCTCTTCCTCATCTCCTACC	1500	1500	194	300	1193	1016
22388	GTAACGCCAGGGTTTTCCCAGTCACGACGGCTCCTATTTACGACTCTCC	ATCCACTTAACGTTACTGAAATCTCCAACAGCGGATCTGTAGCCTATGG	CTCCTTCAATATCATCTTCTGTCTCCGACGCGATAGTCACTCATTCTGG	GCGGATAACAATTTCACACAGGAAACAGCGGTGTTTCTTGTCTCTCTGC	1500	1500	7	112	1075	1006
21117	GTAACGCCAGGGTTTTCCCAGTCACGACGTAGAGCACTATCACGTCACC	ATCCACTTAACGTTACTGAAATCTCCAACTATTACAGGGCAGACAGAGG			1500	1500	137	0	1177	0
22415	GTAACGCCAGGGTTTTCCCAGTCACGACGATCACCCCTCTAAGTACTCG	ATCCACTTAACGTTACTGAAATCTCCAACGATGGAACAAGAGTGACTGC	CTCCTTCAATATCATCTTCTGTCTCCGACACCATACGTTCGTAACCAGC	GCGGATAACAATTTCACACAGGAAACAGCCCTACTTGTCCTACTTGTCC	1500	1500	40	394	1201	1053
22426	GTAACGCCAGGGTTTTCCCAGTCACGACGCGATGACCTGGTAGAGATCC	ATCCACTTAACGTTACTGAAATCTCCAACCTAAGCAGAGAGCGATTACG	CTCCTTCAATATCATCTTCTGTCTCCGACGGATACTGCATACTTCGTCG	GCGGATAACAATTTCACACAGGAAACAGCCTCCTACTAGCAGCTTCTCC	1500	1500	232	230	1086	1123
22459	GTAACGCCAGGGTTTTCCCAGTCACGACGCTGCTGGTGCTTAAGATAGG	ATCCACTTAACGTTACTGAAATCTCCAACTCTGTACTGAGACGAGAAGG	CTCCTTCAATATCATCTTCTGTCTCCGACCTCGTTAGCAACCACTTTGC	GCGGATAACAATTTCACACAGGAAACAGCCATAGCATTAGCCAGGTAGC	1500	1500	16	220	1087	1082
21129	GTAACGCCAGGGTTTTCCCAGTCACGACGGACTCCTGATAATCCAGTCG	ATCCACTTAACGTTACTGAAATCTCCAACGAGGGTATATGCCAACTAGG	CTCCTTCAATATCATCTTCTGTCTCCGACTTCTTTGCAGAGAGGTCAGG	GCGGATAACAATTTCACACAGGAAACAGCCCTCGAGAAGAACAAGAAGC	1500	1500	43	66	1280	1218
21150	GTAACGCCAGGGTTTTCCCAGTCACGACGACAGATATCGTTGGCTGAGG	ATCCACTTAACGTTACTGAAATCTCCAACTGAAGAGAGCAGATGCAAGG	CTCCTTCAATATCATCTTCTGTCTCCGACTACCCTACCAGCTACTGAGC	GCGGATAACAATTTCACACAGGAAACAGCGTAATATATGGGCCGGATCG	1500	1500	55	249	1052	1249
21152	GTAACGCCAGGGTTTTCCCAGTCACGACGAGAGTAAAAGAGAGGGCAGG	ATCCACTTAACGTTACTGAAATCTCCAACACACTGTGTGAGTCTCTTGG	CTCCTTCAATATCATCTTCTGTCTCCGACGTAGTGATAGGTCGTGCTGG	GCGGATAACAATTTCACACAGGAAACAGCATGCGAGTAGGTATGAGTCC	1500	1500	261	350	1160	1013
21166	GTAACGCCAGGGTTTTCCCAGTCACGACGCTGTTGCTGCAGACTTTACC	ATCCACTTAACGTTACTGAAATCTCCAACGGTAAGCTAGTGCCTATTGC	CTCCTTCAATATCATCTTCTGTCTCCGACCTGTAACCACGATTTCGTCC	GCGGATAACAATTTCACACAGGAAACAGCCTCAAACAGGTGACGGTAGG	1500	1500	200	292	1191	1024
21168	GTAACGCCAGGGTTTTCCCAGTCACGACGCTCAAATGTCCACAGACACC	ATCCACTTAACGTTACTGAAATCTCCAACGGCCCTAGGTAGTATGTACG	CTCCTTCAATATCATCTTCTGTCTCCGACATGAGAGGAGCTGTTCATGC	GCGGATAACAATTTCACACAGGAAACAGCACAATCCTACGTGTGGAACC	1500	1500	346	319	1100	1177
21174	GTAACGCCAGGGTTTTCCCAGTCACGACGGACTCGGTTGTAGATACTGC	ATCCACTTAACGTTACTGAAATCTCCAACATGCACGAGAGACTGATTGC	CTCCTTCAATATCATCTTCTGTCTCCGACGACCACCGAATAGTAAGAGG	GCGGATAACAATTTCACACAGGAAACAGCGAACTATCACAGCTGACTGG	1500	1500	131	408	1293	1040
21176			CTCCTTCAATATCATCTTCTGTCTCCGACCTTCCAGTAAGAGTGTCTCC	GCGGATAACAATTTCACACAGGAAACAGCCTCTTGGTTATGTCAGGTCG	1500	1500	0	245	0	1017
21181	GTAACGCCAGGGTTTTCCCAGTCACGACGGTCCTACCTAAGGCTTGACG	ATCCACTTAACGTTACTGAAATCTCCAACCTCCTTGTCGATAGAAGTCC	CTCCTTCAATATCATCTTCTGTCTCCGACGTCAGCTTGTTGTGTGTTGG	GCGGATAACAATTTCACACAGGAAACAGCGCGTTCCTTTCAGTATGTCC	1500	1500	141	25	1125	1064
21193			CTCCTTCAATATCATCTTCTGTCTCCGACACTACCTACGTCTCTCATGC	GCGGATAACAATTTCACACAGGAAACAGCGAGGAAACATCAGACGTTCG	1500	1500	0	177	0	1265
21198	GTAACGCCAGGGTTTTCCCAGTCACGACGGTCTTACACGATATGCCTCC	ATCCACTTAACGTTACTGAAATCTCCAACGAGGTTTCCCTATATGCTGG	CTCCTTCAATATCATCTTCTGTCTCCGACGTGACAACTCACCAACTTGC	GCGGATAACAATTTCACACAGGAAACAGCCCTATACCAAGCTACCTACC	1500	1500	8	293	1268	1051
21214	GTAACGCCAGGGTTTTCCCAGTCACGACGGTGTCAAGTTCTTCGTCTCC	ATCCACTTAACGTTACTGAAATCTCCAACTCCAGCTTGATGACGATACC	CTCCTTCAATATCATCTTCTGTCTCCGACCTCCTATACGAGAGCTGAGG	GCGGATAACAATTTCACACAGGAAACAGCGTAGAGGAGATAGCGAATGC	1500	1500	150	39	1174	1172
21215	GTAACGCCAGGGTTTTCCCAGTCACGACGGAGGACAGAGTATGAGGAGG	ATCCACTTAACGTTACTGAAATCTCCAACAGAGAGAGAGAGGGACGACG	CTCCTTCAATATCATCTTCTGTCTCCGACTAGGAGTTGCTATCTCGACC	GCGGATAACAATTTCACACAGGAAACAGCCTCTCTCTCTCTGTGTCTCG	1500	1500	165	8	1114	1025
21250	GTAACGCCAGGGTTTTCCCAGTCACGACGGAGAGAGATAGGGAGAGAGG	ATCCACTTAACGTTACTGAAATCTCCAACCCAGCTGTTTAGAGGTAAGG	CTCCTTCAATATCATCTTCTGTCTCCGACCTGCTAGCACCTCTAGATCC	GCGGATAACAATTTCACACAGGAAACAGCCTCACTCTTCTATTGGGTGC	1500	1500	384	289	1090	1186
21256	GTAACGCCAGGGTTTTCCCAGTCACGACGTCGTCTAAGTGAGGAAGAGG	ATCCACTTAACGTTACTGAAATCTCCAACCTATCGAAGTGACACAGTGC	CTCCTTCAATATCATCTTCTGTCTCCGACAGAGTATTGACCTAGGGAGC	GCGGATAACAATTTCACACAGGAAACAGCCTTCTCCTCCTGTCTTTAGG	1500	1500	232	267	1021	1173
21279	GTAACGCCAGGGTTTTCCCAGTCACGACGGTGGAGGAGCAGAAACTTCC	ATCCACTTAACGTTACTGAAATCTCCAACCTCCAGTAATAGCAGACTCG	CTCCTTCAATATCATCTTCTGTCTCCGACTGATACCTGTCCCTATGTCC	GCGGATAACAATTTCACACAGGAAACAGCCCTAAGCACTCACAATGTCG	1500	1500	253	186	1005	1219
21288	GTAACGCCAGGGTTTTCCCAGTCACGACGGTAGGTATCGCTGACTTTGG	ATCCACTTAACGTTACTGAAATCTCCAACAGTAGCCGGTACAAGATAGC	CTCCTTCAATATCATCTTCTGTCTCCGACGCCCAATAACTCTCTACTGC	GCGGATAACAATTTCACACAGGAAACAGCCATCTCCTGAACGAAACTGG	1500	1500	468	187	1010	1181
21294	GTAACGCCAGGGTTTTCCCAGTCACGACGGGGAGGTTATCGTATGTACC	ATCCACTTAACGTTACTGAAATCTCCAACGACGAGATTAGGAGAGCAGC	CTCCTTCAATATCATCTTCTGTCTCCGACTGTACTTGTGACTGTCCTCC	GCGGATAACAATTTCACACAGGAAACAGCCCTATTCGACACAGAGAAGG	1500	1500	9	78	1055	1003
21306	GTAACGCCAGGGTTTTCCCAGTCACGACGGCCTGCATGATACTCTATCG	ATCCACTTAACGTTACTGAAATCTCCAACGATGTCAGGTCACTGAAACG	CTCCTTCAATATCATCTTCTGTCTCCGACGTGATACGTTGCTATCCTCG	GCGGATAACAATTTCACACAGGAAACAGCGGGTTAGAAGTAGCGTATGG	1500	1500	238	140	1132	1137
21327	GTAACGCCAGGGTTTTCCCAGTCACGACGGTTGAGTTTCTCGAGTGTCC	ATCCACTTAACGTTACTGAAATCTCCAACTCAGATCTGGTGGAAGAAGG	CTCCTTCAATATCATCTTCTGTCTCCGACGGAGGAGACTGGAATTATGC	GCGGATAACAATTTCACACAGGAAACAGCTCCAGGACCATTAGACAACG	1500	1500	254	70	1075	1130
21330	GTAACGCCAGGGTTTTCCCAGTCACGACGACCTAGAGCCTGATAGGTGG	ATCCACTTAACGTTACTGAAATCTCCAACACCAGAGTCTGACAAGTAGG	CTCCTTCAATATCATCTTCTGTCTCCGACGCCAGATAAACAGACTGAGG	GCGGATAACAATTTCACACAGGAAACAGCGGTAGAACTAGACTCGCTCC	1500	1500	86	150	1212	1227
21345	GTAACGCCAGGGTTTTCCCAGTCACGACGGGTACTGTAGGCTTGATTCG	ATCCACTTAACGTTACTGAAATCTCCAACTGGGCTGCTATGTATGTACC	CTCCTTCAATATCATCTTCTGTCTCCGACCAAGACGCTCTCTACCTACC	GCGGATAACAATTTCACACAGGAAACAGCAGCACCGATATTTCGTCTGG	1500	1500	113	59	1087	1017
21358	GTAACGCCAGGGTTTTCCCAGTCACGACGCAGTCTCGGTGGTAGTGACG	ATCCACTTAACGTTACTGAAATCTCCAACCGTTTAGGTAGGTACACAGG	CTCCTTCAATATCATCTTCTGTCTCCGACCCTCCTCAGTCTAGTTCTGC	GCGGATAACAATTTCACACAGGAAACAGCGCATCTCGTAGCGTATAACC	1500	1500	126	219	1151	1043
21373	GTAACGCCAGGGTTTTCCCAGTCACGACGTACCTACCGGTAATAGCTCC	ATCCACTTAACGTTACTGAAATCTCCAACGAGGCTGAAGCGATATTTGC	CTCCTTCAATATCATCTTCTGTCTCCGACATCGAGTCCAAGTTCGTAGG	GCGGATAACAATTTCACACAGGAAACAGCCAGCACATCAGAGTTGATCC	1500	1500	7	166	1031	1116
21388	GTAACGCCAGGGTTTTCCCAGTCACGACGGGAGCCTTTCTTATAGCACC	ATCCACTTAACGTTACTGAAATCTCCAACAGGTAATACTGCTACCGTCG	CTCCTTCAATATCATCTTCTGTCTCCGACGCTAATCAACCTGGTACTCG	GCGGATAACAATTTCACACAGGAAACAGCAGACGAGATGCTACATCAGC	1500	1500	44	43	1109	1185
21392	GTAACGCCAGGGTTTTCCCAGTCACGACGGCTGCCTCCTTTATCTTAGG	ATCCACTTAACGTTACTGAAATCTCCAACTTCTCTGGCAGTACAAGTGG	CTCCTTCAATATCATCTTCTGTCTCCGACAGTCTTGAACCGACTGATGG	GCGGATAACAATTTCACACAGGAAACAGCGGTACTTTTACCTGCAGAGG	1500	1500	280	321	1147	1051
21396	GTAACGCCAGGGTTTTCCCAGTCACGACGTCCCACTACTAACACACACG	ATCCACTTAACGTTACTGAAATCTCCAACCACAGAGGTCGAAAAAGTCG	CTCCTTCAATATCATCTTCTGTCTCCGACCTCTAACTCAACAGCGAACC	GCGGATAACAATTTCACACAGGAAACAGCTATAGCCACACAGAAGGACC	1500	1500	59	189	1137	1009
21406	GTAACGCCAGGGTTTTCCCAGTCACGACGCTTCTCGAGAGGATGTTTCC	ATCCACTTAACGTTACTGAAATCTCCAACGCAGCCGTTGATATGTAACC	CTCCTTCAATATCATCTTCTGTCTCCGACTCCTCGTAGCGTCTTTCTCC	GCGGATAACAATTTCACACAGGAAACAGCACAGCAGCTATTCGTCATCC	1500	1500	258	238	1099	1206
21407	GTAACGCCAGGGTTTTCCCAGTCACGACGAGGTGAGATTGTGTCAGTGG	ATCCACTTAACGTTACTGAAATCTCCAACGTCGATGATCAAAGAGGAGG	CTCCTTCAATATCATCTTCTGTCTCCGACACGTATAGGGCACATACAGC	GCGGATAACAATTTCACACAGGAAACAGCGACGTCCTCTTCTCCATACC	1500	1500	114	166	1026	1229
22466	GTAACGCCAGGGTTTTCCCAGTCACGACGGACTGAGTAGACTCGCATGG	ATCCACTTAACGTTACTGAAATCTCCAACCATAACAGTCAGGACAGAGC	CTCCTTCAATATCATCTTCTGTCTCCGACCGAGACACAGTGAACTTACG	GCGGATAACAATTTCACACAGGAAACAGCAGGTTCTCTTGTTAGCCAGC	1500	1500	217	179	1234	1041
22484	GTAACGCCAGGGTTTTCCCAGTCACGACGGCGGCTTGGTCTATATAAGG	ATCCACTTAACGTTACTGAAATCTCCAACGGAGATAGAAAGGAAGCTGG	CTCCTTCAATATCATCTTCTGTCTCCGACCAGACAAGATGCGTGTTACC	GCGGATAACAATTTCACACAGGAAACAGCATCCTAGGGTAGATGCTTGC	1500	1500	18	162	1005	1149
22510	GTAACGCCAGGGTTTTCCCAGTCACGACGAGGTCATCTGCTACATGAGG	ATCCACTTAACGTTACTGAAATCTCCAACGATATCCGTCTAAAGCGAGC	CTCCTTCAATATCATCTTCTGTCTCCGACCATGACGTTGAACTACCAGC	GCGGATAACAATTTCACACAGGAAACAGCCCATCACAACTAAGACGAGC	1500	1500	38	168	1236	1154
22515	GTAACGCCAGGGTTTTCCCAGTCACGACGTTCCTCTCTTCCTCTTCTCG	ATCCACTTAACGTTACTGAAATCTCCAACCACCAAGTCAACAACTCTCC	CTCCTTCAATATCATCTTCTGTCTCCGACCACCAGCTTCCTATGTTACG	GCGGATAACAATTTCACACAGGAAACAGCGTAGACCACAAGGTTAGAGC	1500	1500	183	205	1066	1140
22528	GTAACGCCAGGGTTTTCCCAGTCACGACGGGTAGATGGACATACTGAGC	ATCCACTTAACGTTACTGAAATCTCCAACTCAAGTAGGGACTGATGAGG	CTCCTTCAATATCATCTTCTGTCTCCGACGTATCTCGGAAGGAGTTTGG	GCGGATAACAATTTCACACAGGAAACAGCAACTGTCCTGTTCTGTGTCC	1500	1500	79	90	1238	1261
22532	GTAACGCCAGGGTTTTCCCAGTCACGACGGATTTATGCTAGCCTCCTCG	ATCCACTTAACGTTACTGAAATCTCCAACCAGTACAGTTACAGCACAGC	CTCCTTCAATATCATCTTCTGTCTCCGACGAGTAGCAGTGATGATGAGC	GCGGATAACAATTTCACACAGGAAACAGCCAGACATTTCCCTCCTTTCC	1500	1500	154	270	1038	1012
22538	GTAACGCCAGGGTTTTCCCAGTCACGACGGAGTCTACCCCTGAGTGTCC	ATCCACTTAACGTTACTGAAATCTCCAACTGGATCTGAAGTGACCTACC	CTCCTTCAATATCATCTTCTGTCTCCGACATTAGTGAGGAGCCGTCTGG	GCGGATAACAATTTCACACAGGAAACAGCCTCTCTATACAGGCCCATCC	1500	1500	108	119	1017	1289
22559	GTAACGCCAGGGTTTTCCCAGTCACGACGAGTCTTTCCTATCCTCCACC	ATCCACTTAACGTTACTGAAATCTCCAACGGTATTTGTCAGTGAGGTCG	CTCCTTCAATATCATCTTCTGTCTCCGACTCCAGAAGTATACGTGGTCC	GCGGATAACAATTTCACACAGGAAACAGCGGTATGAGCTAAACCCCTCC	1500	1500	326	314	1135	1056
22589	GTAACGCCAGGGTTTTCCCAGTCACGACGTAGGTGATGGTGTACGTAGG	ATCCACTTAACGTTACTGAAATCTCCAACTTGAGTAGATGGACGACTCC	CTCCTTCAATATCATCTTCTGTCTCCGACAGTCTTGCTCTCTTTGGTGC	GCGGATAACAATTTCACACAGGAAACAGCTGTACAGAGAACCAGCAACC	1500	1500	234	32	1097	1188
22590	GTAACGCCAGGGTTTTCCCAGTCACGACGACGATATCTCTCCTCAGTCG	ATCCACTTAACGTTACTGAAATCTCCAACGTGTACATGTAGCCAAGAGC	CTCCTTCAATATCATCTTCTGTCTCCGACGTGCTGTATACTCCGTTTGC	GCGGATAACAATTTCACACAGGAAACAGCTGCGGTAGTACTGTAGTTGG	1500	1500	283	148	1159	1255
22608	GTAACGCCAGGGTTTTCCCAGTCACGACGCCCAGGAGAAGATGATTACC	ATCCACTTAACGTTACTGAAATCTCCAACCTGAGAGTTCGAGTTGTTGC	CTCCTTCAATATCATCTTCTGTCTCCGACTCTGGTGGGTAGATAGATGC	GCGGATAACAATTTCACACAGGAAACAGCAGTCCTACACCATCCTCTCC	1500	1500	295	178	1104	1109
22611	GTAACGCCAGGGTTTTCCCAGTCACGACGTTCCACAGCTATAGCACTCC	ATCCACTTAACGTTACTGAAATCTCCAACGAGTCACTCTAACCGCTTCC	CTCCTTCAATATCATCTTCTGTCTCCGACGACTGACGACTTCAGGTAGC	GCGGATAACAATTTCACACAGGAAACAGCCAGTTGTTTGCTTGTCCTCG	1500	1500	198	253	1028	1239
22618	GTAACGCCAGGGTTTTCCCAGTCACGACGCCAGGTATGTGTAAGGTAGG	ATCCACTTAACGTTACTGAAATCTCCAACCAGTACCTCTTTTTGCCTGG	CTCCTTCAATATCATCTTCTGTCTCCGACCCTCTAATATGGACGACAGG	GCGGATAACAATTTCACACAGGAAACAGCATTCTCAATCGACCCGTACC	1500	1500	227	342	1205	1044
22625	GTAACGCCAGGGTTTTCCCAGTCACGACGGTAGTGAGAGCAGAAAGTGG	ATCCACTTAACGTTACTGAAATCTCCAACGGTGTCGAGATTATGTGAGG	CTCCTTCAATATCATCTTCTGTCTCCGACTACTGGTGTATCCAGTGACG	GCGGATAACAATTTCACACAGGAAACAGCCTTGTTCCTCGAGTTTCTGC	1500	1500	221	216	1057	1137
22633	GTAACGCCAGGGTTTTCCCAGTCACGACGTGTCTACTCAGACCAGAAGG	ATCCACTTAACGTTACTGAAATCTCCAACGTATGCGTATAGCTCCGTGC	CTCCTTCAATATCATCTTCTGTCTCCGACATCAGACGAAAGTAGGGAGC	GCGGATAACAATTTCACACAGGAAACAGCCTCATAGCGTACCTTACAGC	1500	1500	320	15	1118	1260
22647	GTAACGCCAGGGTTTTCCCAGTCACGACGGAATAGCCAAGTCAGTCAGC	ATCCACTTAACGTTACTGAAATCTCCAACTGTTAGAGGGAGAGTCTTGG	CTCCTTCAATATCATCTTCTGTCTCCGACGTACCTAGTTGGCATAGACC	GCGGATAACAATTTCACACAGGAAACAGCCGATAACCTCGACTATGAGC	1500	1500	66	119	1135	1028
22667	GTAACGCCAGGGTTTTCCCAGTCACGACGAGCGTCAGGTATCATTGACC	ATCCACTTAACGTTACTGAAATCTCCAACGGCGAAGATATACACACAGC	CTCCTTCAATATCATCTTCTGTCTCCGACAATGAGTAGTCAGAGCCTCC	GCGGATAACAATTTCACACAGGAAACAGCAGTATCATGCTGAGGAGAGG	1500	1500	353	332	1073	1032
22712	GTAACGCCAGGGTTTTCCCAGTCACGACGCAGGGCTGTAACTACAAAGC	ATCCACTTAACGTTACTGAAATCTCCAACGGTAGTAATTGCACGAGACG	CTCCTTCAATATCATCTTCTGTCTCCGACGTACTTGTTCAGAAGGGTGG	GCGGATAACAATTTCACACAGGAAACAGCGAGGTGGTCCATGTAAGAGG	1500	1500	212	466	1018	1019
22718	GTAACGCCAGGGTTTTCCCAGTCACGACGTTACCCTCTTCTGCTTCACC	ATCCACTTAACGTTACTGAAATCTCCAACGTGTCCTGGCATGTATAAGG	CTCCTTCAATATCATCTTCTGTCTCCGACCTCTAAAGCTGTCCTTGTCG	GCGGATAACAATTTCACACAGGAAACAGCTCCACTTGGTGTAGTAGAGG	1500	1500	58	381	1283	1112
22731	GTAACGCCAGGGTTTTCCCAGTCACGACGGAGAATCTTTCTCCTCCTCG	ATCCACTTAACGTTACTGAAATCTCCAACGCTGTATTTCCAGCTTGTCC	CTCCTTCAATATCATCTTCTGTCTCCGACCCTGTCTTGTTGTATCCTCG	GCGGATAACAATTTCACACAGGAAACAGCGATTGAGGGTGTAGAGAACG	1500	1500	206	110	1294	1131
22755	GTAACGCCAGGGTTTTCCCAGTCACGACGGTACAGTAGCACGAAAGAGC	ATCCACTTAACGTTACTGAAATCTCCAACAGAGACTGATAGTGCTGTCG	CTCCTTCAATATCATCTTCTGTCTCCGACGAAGACCTCTCCTTTCATCC	GCGGATAACAATTTCACACAGGAAACAGCCTGCTTTCCAGTATCTGACC	1500	1500	56	329	1226	1002
22783	GTAACGCCAGGGTTTTCCCAGTCACGACGACCGTGCCTATTGATGTACC	ATCCACTTAACGTTACTGAAATCTCCAACAGGCAGAGAGAGACTCTACG	CTCCTTCAATATCATCTTCTGTCTCCGACGGAGACTACAACTTTCGAGG	GCGGATAACAATTTCACACAGGAAACAGCCCTGTTCATCGTGATAGTCC	1500	1500	328	125	1124	1013
22804	GTAACGCCAGGGTTTTCCCAGTCACGACGGTACAACGTCAGCTCTCAGC	ATCCACTTAACGTTACTGAAATCTCCAACCAAAGAAGAGGCGAGATAGC	CTCCTTCAATATCATCTTCTGTCTCCGACGAAATGACACTCCTGACAGC	GCGGATAACAATTTCACACAGGAAACAGCCCTTCCTATGTCATCACTGG	1500	1500	162	360	1072	1009
22826	GTAACGCCAGGGTTTTCCCAGTCACGACGGACCTTGTACCACTTCTTGG	ATCCACTTAACGTTACTGAAATCTCCAACGCGTGGGAACTTTACAGAGG	CTCCTTCAATATCATCTTCTGTCTCCGACTACCTGGTGAGTTGTCATCC	GCGGATAACAATTTCACACAGGAAACAGCGCACTAACAGACCTGAGAGC	1500	1500	238	40	999	1079
22830	GTAACGCCAGGGTTTTCCCAGTCACGACGAGATGCGACAAAGAGAGAGG	ATCCACTTAACGTTACTGAAATCTCCAACTGACGACACAGGTATAGAGG	CTCCTTCAATATCATCTTCTGTCTCCGACGTATTAACGGGATCCACACG	GCGGATAACAATTTCACACAGGAAACAGCAGAGAGAGAACGAGAGAACG	1500	1500	50	86	1264	1124
22831	GTAACGCCAGGGTTTTCCCAGTCACGACGGGAGTAGTTCTGCAACAAGG	ATCCACTTAACGTTACTGAAATCTCCAACGTTGATGAGACGTAGACTGC	CTCCTTCAATATCATCTTCTGTCTCCGACAGTTACCAGTGACCTGAAGC	GCGGATAACAATTTCACACAGGAAACAGCACGTTGACAGTCTTCCTACC	1500	1500	27	99	1258	1211
22841	GTAACGCCAGGGTTTTCCCAGTCACGACGTCAGGGTATTGAGACCTTCG	ATCCACTTAACGTTACTGAAATCTCCAACGTATATCTCGACCGTCTTCG	CTCCTTCAATATCATCTTCTGTCTCCGACAGATGACGCTGGAACTCTCC	GCGGATAACAATTTCACACAGGAAACAGCGCCTAGAATACCTCTCAAGG	1500	1500	413	254	1017	1061
22869	GTAACGCCAGGGTTTTCCCAGTCACGACGCGTCCCTCACTAATAACTGC	ATCCACTTAACGTTACTGAAATCTCCAACGGACAATGGCTGACTAAAGG	CTCCTTCAATATCATCTTCTGTCTCCGACGTTTTGGGATAGTCCCTTCC	GCGGATAACAATTTCACACAGGAAACAGCCAGCACAGAGATGAAGAAGC	1500	1500	301	123	1077	1206
22879	GTAACGCCAGGGTTTTCCCAGTCACGACGGTGATACACTGTCGAGATGG	ATCCACTTAACGTTACTGAAATCTCCAACGGAGGCTGAGTTCATAGTGG	CTCCTTCAATATCATCTTCTGTCTCCGACGATAATCCTCCTCCTCCTCC	GCGGATAACAATTTCACACAGGAAACAGCGCTGACCATGTACTTGAACC	1500	1500	163	164	1036	1007
22885	GTAACGCCAGGGTTTTCCCAGTCACGACGGTGAAGGTTCATACTGCTGG	ATCCACTTAACGTTACTGAAATCTCCAACGCCTATCCCTTATTCCTTCC	CTCCTTCAATATCATCTTCTGTCTCCGACAGACGTTCAACTCCCTTTCC	GCGGATAACAATTTCACACAGGAAACAGCACACACACGCATCACATAGG	1500	1500	304	172	1168	1205
22912	GTAACGCCAGGGTTTTCCCAGTCACGACGACCCATACAGAGCAAACACG	ATCCACTTAACGTTACTGAAATCTCCAACGGATCTTCAGTCTTCGATGC	CTCCTTCAATATCATCTTCTGTCTCCGACCGTGACGTGAAGATGAATGG	GCGGATAACAATTTCACACAGGAAACAGCTCTACATGTTCTGGCTGACG	1500	1500	274	58	1037	1020
22915	GTAACGCCAGGGTTTTCCCAGTCACGACGACACCAGAGTATGGATCTGC	ATCCACTTAACGTTACTGAAATCTCCAACGTTAGAATGGCTCTAGCTGC	CTCCTTCAATATCATCTTCTGTCTCCGACACGTGGGCTATACTAACTGG	GCGGATAACAATTTCACACAGGAAACAGCCTCTTTCTTGAGCCTTCTCG	1500	1500	309	29	1105	1121
22945	GTAACGCCAGGGTTTTCCCAGTCACGACGCTTGATGATGAGAGAGGAGG	ATCCACTTAACGTTACTGAAATCTCCAACGAGATAGCAGATAGCAGAGG	CTCCTTCAATATCATCTTCTGTCTCCGACAGAAGGATGTAGAGCGTACC	GCGGATAACAATTTCACACAGGAAACAGCTCTGTCTGCCAGTATGTACC	1500	1500	404	242	1008	1014
21412	GTAACGCCAGGGTTTTCCCAGTCACGACGATACTAGCACGACGTACACC	ATCCACTTAACGTTACTGAAATCTCCAACCTATATCCTGCCGCTAGTCC	CTCCTTCAATATCATCTTCTGTCTCCGACGGCTGTAGAGAGGTCATAGC	GCGGATAACAATTTCACACAGGAAACAGCCTTCAGTCACAGCTTGTACG	1500	1500	219	15	1275	1081
23015	GTAACGCCAGGGTTTTCCCAGTCACGACGGTGGAAGAGACTGACGATGC	ATCCACTTAACGTTACTGAAATCTCCAACTCAGTAGCAGTGACGAAAGG	CTCCTTCAATATCATCTTCTGTCTCCGACTTCCTTGTCTGTCTCGAAGC	GCGGATAACAATTTCACACAGGAAACAGCGCAAGGTAGGTATTAGGTCC	1500	1500	22	52	1297	1054
21415	GTAACGCCAGGGTTTTCCCAGTCACGACGCTTTCGATGATCTCGACTCC	ATCCACTTAACGTTACTGAAATCTCCAACGGACTCGTAGTGCATTTAGC	CTCCTTCAATATCATCTTCTGTCTCCGACCTCATGATACTCTTGCCTCC	GCGGATAACAATTTCACACAGGAAACAGCTCTGGCTGACTTACCTTTGG	1500	1500	299	267	1149	1093
21416	GTAACGCCAGGGTTTTCCCAGTCACGACGCTTCTCGGTCTACATTCACG	ATCCACTTAACGTTACTGAAATCTCCAACGTTACGTCGTAGACTTGTGC	CTCCTTCAATATCATCTTCTGTCTCCGACGTAGGTTCTGCCTATTCTGC	GCGGATAACAATTTCACACAGGAAACAGCGCACTCGTACAACTACAAGC	1500	1500	171	251	1236	1117
21422	GTAACGCCAGGGTTTTCCCAGTCACGACGCTGAGGTGTTGAGCATTAGG	ATCCACTTAACGTTACTGAAATCTCCAACTACAGAGAGGATGATGGAGG	CTCCTTCAATATCATCTTCTGTCTCCGACGCATGGGATAAGTCAGTAGG	GCGGATAACAATTTCACACAGGAAACAGCGGGACAACTAACCTCAATCG	1500	1500	7	158	1264	1061
21425	GTAACGCCAGGGTTTTCCCAGTCACGACGCTCTGATGCAGTTTCTGTGG	ATCCACTTAACGTTACTGAAATCTCCAACGACCGAGATCGTACATGAGG	CTCCTTCAATATCATCTTCTGTCTCCGACAGTCACACTCTTGGTTCAGC	GCGGATAACAATTTCACACAGGAAACAGCAGTGCCAGTCTCATTCTACG	1500	1500	175	208	1226	1014
21426	GTAACGCCAGGGTTTTCCCAGTCACGACGCTGGTATCACATCACTCTGG	ATCCACTTAACGTTACTGAAATCTCCAACGACAGTTTCGAGGATGTACC	CTCCTTCAATATCATCTTCTGTCTCCGACTAGAGAGGATGGAGGTGAGC	GCGGATAACAATTTCACACAGGAAACAGCAGCTACTCGTCTCATTCACG	1500	1500	172	15	1204	1006
21435	GTAACGCCAGGGTTTTCCCAGTCACGACGCAAAGAGGCGACTTGTTAGC	ATCCACTTAACGTTACTGAAATCTCCAACGGTCTTAGTATCCCACAAGC	CTCCTTCAATATCATCTTCTGTCTCCGACGTTGAACTCGTCTCACATCG	GCGGATAACAATTTCACACAGGAAACAGCGGATGAAGACATGGACTACC	1500	1500	167	210	1003	1015
21437	GTAACGCCAGGGTTTTCCCAGTCACGACGGTCGAATCGATAGAAGGTGC	ATCCACTTAACGTTACTGAAATCTCCAACCTCGGAGTTGTAGCTGTACC	CTCCTTCAATATCATCTTCTGTCTCCGACCTAAGATCAAGAGTGGCTCG	GCGGATAACAATTTCACACAGGAAACAGCATACGCTAGGCTACATGACG	1500	1500	422	146	1048	1286
21440	GTAACGCCAGGGTTTTCCCAGTCACGACGGTAGCGGGAGAAAGAAAAGG	ATCCACTTAACGTTACTGAAATCTCCAACTAGACCTTAGCTGTAGCAGG	CTCCTTCAATATCATCTTCTGTCTCCGACACAGCACTTAGACCCGTTGG	GCGGATAACAATTTCACACAGGAAACAGCGATACATGTGTGTCGTCAGG	1500	1500	424	84	1020	1042
21441	GTAACGCCAGGGTTTTCCCAGTCACGACGCTTAGTATAGAGCCGTCAGC	ATCCACTTAACGTTACTGAAATCTCCAACGATCTCTTCAGGTCTCTTCG	CTCCTTCAATATCATCTTCTGTCTCCGACCTCCAGAAGTGTGTTTCTCC	GCGGATAACAATTTCACACAGGAAACAGCGTTATCCAGGTTGATGCTCC	1500	1500	202	41	1140	1262
21444	GTAACGCCAGGGTTTTCCCAGTCACGACGCCCTTTTCAAGGTAGGTAGG	ATCCACTTAACGTTACTGAAATCTCCAACAGACAGAAGAGGACAGAAGG	CTCCTTCAATATCATCTTCTGTCTCCGACGGAGCAGCTATGATTTGAGC	GCGGATAACAATTTCACACAGGAAACAGCAGTCCTCACATACCTTCAGC	1500	1500	90	299	1173	1042
21450	GTAACGCCAGGGTTTTCCCAGTCACGACGCTTGAGATAGAGCAGGTTCC	ATCCACTTAACGTTACTGAAATCTCCAACGTGAAACCTGAAAGGAGAGG			1500	1500	88	0	1244	0
21453	GTAACGCCAGGGTTTTCCCAGTCACGACGAAGGTCAGTGACTACACAGC	ATCCACTTAACGTTACTGAAATCTCCAACTCTGACGTGTCTCAGTATCC	CTCCTTCAATATCATCTTCTGTCTCCGACTTCTAGTCCGCAGAGATACG	GCGGATAACAATTTCACACAGGAAACAGCGAACCTCAGCTCCTTGTAGG	1500	1500	221	141	1140	1281
21481	GTAACGCCAGGGTTTTCCCAGTCACGACGATAGAGACAAGGTGGGTAGG	ATCCACTTAACGTTACTGAAATCTCCAACGAGATGAAGGAGTGAGATGC	CTCCTTCAATATCATCTTCTGTCTCCGACCCTCGTCTGTAGCTTTAACC	GCGGATAACAATTTCACACAGGAAACAGCTGCGTCTTCCTCTGTCTAGC	1500	1500	38	275	1145	1195
21498	GTAACGCCAGGGTTTTCCCAGTCACGACGCATAGACAGAGTTTCCGAGC	ATCCACTTAACGTTACTGAAATCTCCAACTTGTCTCTCACTGTCTCAGG	CTCCTTCAATATCATCTTCTGTCTCCGACATCTAGGTATCAGCCCGAGG	GCGGATAACAATTTCACACAGGAAACAGCGTGCTTACTTCCATCTCTCC	1500	1500	118	223	1128	1032
21509	GTAACGCCAGGGTTTTCCCAGTCACGACGGAGAGGGAAGAAGAAGAAGG	ATCCACTTAACGTTACTGAAATCTCCAACTAGTACCAGGAGCCTAAAGC	CTCCTTCAATATCATCTTCTGTCTCCGACATCACTGATGTCCGTACTCC	GCGGATAACAATTTCACACAGGAAACAGCCTGAACTTGAGTGCTGTTGG	1500	1500	352	132	1043	1257
21542	GTAACGCCAGGGTTTTCCCAGTCACGACGTACTCTTAGTGACCGACTGC	ATCCACTTAACGTTACTGAAATCTCCAACGAAGAGCAGCTACAACCTCC	CTCCTTCAATATCATCTTCTGTCTCCGACACGTAGGTAGGTACTGCTGC	GCGGATAACAATTTCACACAGGAAACAGCCCGTGTGATCGTAAAAGTCG	1500	1500	468	370	1026	1126
21549	GTAACGCCAGGGTTTTCCCAGTCACGACGCTCAAGCCAGTCGATATTCC	ATCCACTTAACGTTACTGAAATCTCCAACGCGTACAATTGAGGTCAAGC	CTCCTTCAATATCATCTTCTGTCTCCGACGCCTAATAATCCCCAACTCC	GCGGATAACAATTTCACACAGGAAACAGCCTTGTCTGTTCTGTGGCTCC	1500	1500	51	189	1078	1211
21557	GTAACGCCAGGGTTTTCCCAGTCACGACGAGGTACACACTCTGAACTCC	ATCCACTTAACGTTACTGAAATCTCCAACCGGACTAGTGATGTCTTAGC	CTCCTTCAATATCATCTTCTGTCTCCGACCCTCTAAGGTAATAGGCAGC	GCGGATAACAATTTCACACAGGAAACAGCGACAAGATAGACCGGTATCC	1500	1500	198	282	1027	1087
23028	GTAACGCCAGGGTTTTCCCAGTCACGACGCGTATATCGAGAGGTTCTCC	ATCCACTTAACGTTACTGAAATCTCCAACCCTAGGTAAGAGAAGCCAGC	CTCCTTCAATATCATCTTCTGTCTCCGACCATGTGTCTTCTTTCCCTCC	GCGGATAACAATTTCACACAGGAAACAGCCCTCTTCCGTCATAGTCTCG	1500	1500	339	235	1012	1175
23048	GTAACGCCAGGGTTTTCCCAGTCACGACGGAGGGAAGGAATAGAGAAGG	ATCCACTTAACGTTACTGAAATCTCCAACCGATGTGTTTTCGTCGTAGC			1500	1500	75	0	1250	0
23050	GTAACGCCAGGGTTTTCCCAGTCACGACGCATAGGTAGACATGACGAGG	ATCCACTTAACGTTACTGAAATCTCCAACCAAGTCGGTAGGTAAAGAGC	CTCCTTCAATATCATCTTCTGTCTCCGACACCTAGACACCTGTATGTCC	GCGGATAACAATTTCACACAGGAAACAGCGTTCCATCGTCTCTACATCG	1500	1500	8	306	1036	1126
23059	GTAACGCCAGGGTTTTCCCAGTCACGACGTGACCCAGAGAGAACTAACC	ATCCACTTAACGTTACTGAAATCTCCAACTACCTAAGGTCTCAAGGAGC	CTCCTTCAATATCATCTTCTGTCTCCGACCACCTCTCTCTCTCATTACG	GCGGATAACAATTTCACACAGGAAACAGCACCAACATCAGCTCTTCTCC	1500	1500	245	310	999	1106
23083	GTAACGCCAGGGTTTTCCCAGTCACGACGGGAAAGACTCTGGATTCTCC	ATCCACTTAACGTTACTGAAATCTCCAACCCAGAAGATAGATGCCTAGC	CTCCTTCAATATCATCTTCTGTCTCCGACCATCGACTACTACCACGAGC	GCGGATAACAATTTCACACAGGAAACAGCTCACAGTCCACTACAACACC	1500	1500	324	187	1089	1056
23087			CTCCTTCAATATCATCTTCTGTCTCCGACTGATCCATACCTCTCAGTGC	GCGGATAACAATTTCACACAGGAAACAGCGAGATAGTGGTGCTGAATCG	1500	1500	0	111	0	1270
23090	GTAACGCCAGGGTTTTCCCAGTCACGACGCGGAGGAGTAGAAGTATTCG	ATCCACTTAACGTTACTGAAATCTCCAACCTAGGCCCAAGTTGTTGTGG	CTCCTTCAATATCATCTTCTGTCTCCGACGAAGTTAGCGCTTCTACTCC	GCGGATAACAATTTCACACAGGAAACAGCGAGAGAAAGAGGAAGACTGG	1500	1500	379	203	1003	1149
23152	GTAACGCCAGGGTTTTCCCAGTCACGACGAGTGAATGGAGATGGTCTCG	ATCCACTTAACGTTACTGAAATCTCCAACCTGTATGTTTCCCCTCTAGC	CTCCTTCAATATCATCTTCTGTCTCCGACTCTTTGGAAGGGTAGGAAGG	GCGGATAACAATTTCACACAGGAAACAGCGATATTCTCGACAGACGACC	1500	1500	27	89	1153	1079
23154	GTAACGCCAGGGTTTTCCCAGTCACGACGTCATTCTCGACTCCAGTACC	ATCCACTTAACGTTACTGAAATCTCCAACAGGTGTGAGAGTTTCAGAGG	CTCCTTCAATATCATCTTCTGTCTCCGACCTGCTATTCTCACTCGATCC	GCGGATAACAATTTCACACAGGAAACAGCTGTCACACACATCGTCTTCC	1500	1500	40	44	1201	1284
23171	GTAACGCCAGGGTTTTCCCAGTCACGACGAACCGACTCTACTGTCAACC	ATCCACTTAACGTTACTGAAATCTCCAACCAAGTCTATCAGTCGCTACC	CTCCTTCAATATCATCTTCTGTCTCCGACCTGAATCTCGGGTTCTTAGC	GCGGATAACAATTTCACACAGGAAACAGCGCTGTATCTCAACCAGATCC	1500	1500	494	210	1001	1144
23181	GTAACGCCAGGGTTTTCCCAGTCACGACGCGACAGGAACATTGTGTAGC	ATCCACTTAACGTTACTGAAATCTCCAACTCGATAAAGACGAGTCGAGC	CTCCTTCAATATCATCTTCTGTCTCCGACGTTGTCTTTGGAGAGGATGG	GCGGATAACAATTTCACACAGGAAACAGCCACATCTGATCTGACACAGC	1500	1500	269	147	1025	1206
23184	GTAACGCCAGGGTTTTCCCAGTCACGACGCGTTGCAGTAGTACTTGTCG	ATCCACTTAACGTTACTGAAATCTCCAACGTTTATCCGAGCGCTATTCG	CTCCTTCAATATCATCTTCTGTCTCCGACTAACCGAGTAACTGTCGTCC	GCGGATAACAATTTCACACAGGAAACAGCGGTCGAGACAGTAATGGAGC	1500	1500	117	368	1164	1009
23190	GTAACGCCAGGGTTTTCCCAGTCACGACGCTATACCCTGAAGCTCATCG	ATCCACTTAACGTTACTGAAATCTCCAACGAGATACATGTCCATCCTGC	CTCCTTCAATATCATCTTCTGTCTCCGACGTTTGACAGGTGACTCTAGG	GCGGATAACAATTTCACACAGGAAACAGCGCAGACACACACTCAATACC	1500	1500	153	104	999	1024
23206	GTAACGCCAGGGTTTTCCCAGTCACGACGGTAGACGTAATGCCCAGACC	ATCCACTTAACGTTACTGAAATCTCCAACGTACCTACCTGTGATGATGC	CTCCTTCAATATCATCTTCTGTCTCCGACAGTCTCGATGACTAGGAAGC	GCGGATAACAATTTCACACAGGAAACAGCGATAGGGAATGTTCTGGTCC	1500	1500	170	399	1186	1004
23221	GTAACGCCAGGGTTTTCCCAGTCACGACGCACAAGACTTTCTCACCTCC	ATCCACTTAACGTTACTGAAATCTCCAACGCTGATAAGAGACGGAGAGC	CTCCTTCAATATCATCTTCTGTCTCCGACCAATGGAAGTCTATGGCAGC	GCGGATAACAATTTCACACAGGAAACAGCCTGTCTTCTCTCTCTCCTCC	1500	1500	295	328	1018	1145
23228	GTAACGCCAGGGTTTTCCCAGTCACGACGTGTAAAGCGTTGGTACCTGG	ATCCACTTAACGTTACTGAAATCTCCAACTGAGTGTGCACAACACAAGC	CTCCTTCAATATCATCTTCTGTCTCCGACGTGTAGGCTCTGAACTGAGG	GCGGATAACAATTTCACACAGGAAACAGCATGGTTCGTACACGTACTCG	1500	1500	362	297	1091	1092
23237	GTAACGCCAGGGTTTTCCCAGTCACGACGAGACCATCTGGTCAAAGTGC	ATCCACTTAACGTTACTGAAATCTCCAACGGTACCTTATCGCTATCTCG	CTCCTTCAATATCATCTTCTGTCTCCGACTCTCTCTCTGAGTCCTATCC	GCGGATAACAATTTCACACAGGAAACAGCCTACCTGATATCGATCGTGG	1500	1500	352	158	1060	1124
23238	GTAACGCCAGGGTTTTCCCAGTCACGACGGGATAGCTCAAGGTATGTGC	ATCCACTTAACGTTACTGAAATCTCCAACGGTATAGAGATCCAGTCTGC	CTCCTTCAATATCATCTTCTGTCTCCGACACTTCCTCATCTAGCCTTCC	GCGGATAACAATTTCACACAGGAAACAGCGTAGATTGTCCTGACTGAGC	1500	1500	3	270	1197	1053
23240	GTAACGCCAGGGTTTTCCCAGTCACGACGCCACGACAGAGTCTTACTCC	ATCCACTTAACGTTACTGAAATCTCCAACACCACTTACACCTCCAATCC	CTCCTTCAATATCATCTTCTGTCTCCGACCTGTATGAATGAGTCCGAGG	GCGGATAACAATTTCACACAGGAAACAGCGTTGGTATAAGGCTACCTGC	1500	1500	240	97	1081	1075
23268	GTAACGCCAGGGTTTTCCCAGTCACGACGCTCGGCCATTCAAGTACTCC	ATCCACTTAACGTTACTGAAATCTCCAACTAGGTAGTCGTATGTGCAGG	CTCCTTCAATATCATCTTCTGTCTCCGACGTACACACCTCTCAGACTGC	GCGGATAACAATTTCACACAGGAAACAGCCTCAGTTCCCATTCTACAGC	1500	1500	145	94	1014	1045
23295	GTAACGCCAGGGTTTTCCCAGTCACGACGGGGACAGGTAGGTAAGTAGG	ATCCACTTAACGTTACTGAAATCTCCAACAGGAGAGGAGAAAGAGAAGG	CTCCTTCAATATCATCTTCTGTCTCCGACGGTTTCTCTCCGTTGATACG	GCGGATAACAATTTCACACAGGAAACAGCCTACGCAACTGGTACCCTCC	1500	1500	368	134	1036	1103
23323	GTAACGCCAGGGTTTTCCCAGTCACGACGGAGTGTCGTCATTGCTTACC	ATCCACTTAACGTTACTGAAATCTCCAACGTACTTTGGTACCTCGTAGC	CTCCTTCAATATCATCTTCTGTCTCCGACAAAGTAGTGTACTGCCCAGC	GCGGATAACAATTTCACACAGGAAACAGCGGTAGTAGTACCGCCTTAGC	1500	1500	131	143	1183	1116
23338	GTAACGCCAGGGTTTTCCCAGTCACGACGAGAGGAGACAGAGACAGTGC	ATCCACTTAACGTTACTGAAATCTCCAACTGAGGTAAGCGTGGATAAGG	CTCCTTCAATATCATCTTCTGTCTCCGACGTAGTCCCTCAATGCGTACC	GCGGATAACAATTTCACACAGGAAACAGCTGGTAACCTCCCTCTATACC	1500	1500	227	231	1232	1101
23363	GTAACGCCAGGGTTTTCCCAGTCACGACGGAGTAGAGTCCTGCAATAGG	ATCCACTTAACGTTACTGAAATCTCCAACTTGGTCTCTGGTGACTATGG	CTCCTTCAATATCATCTTCTGTCTCCGACGACAAGGACTACAGCACTGG	GCGGATAACAATTTCACACAGGAAACAGCCCTCTTGTATGTTCTCGTCC	1500	1500	17	33	1227	1134
21595	GTAACGCCAGGGTTTTCCCAGTCACGACGCTCGTGTACGAGTATGGAGC	ATCCACTTAACGTTACTGAAATCTCCAACCTAACGAGTGTGCTAGATGG	CTCCTTCAATATCATCTTCTGTCTCCGACAAGACATACGACGACGAAGC	GCGGATAACAATTTCACACAGGAAACAGCCAGAAACGCTCTTCTCATCC	1500	1500	286	251	1197	1182
21618	GTAACGCCAGGGTTTTCCCAGTCACGACGCTACAGCCATTTCAGACACC	ATCCACTTAACGTTACTGAAATCTCCAACGAAACTTGGCTCTATCGTGG	CTCCTTCAATATCATCTTCTGTCTCCGACCACCAGGACTTTTGAGAAGG	GCGGATAACAATTTCACACAGGAAACAGCGCTGTAGAGAGGAGAAGAGC	1500	1500	349	194	1099	1048
21633	GTAACGCCAGGGTTTTCCCAGTCACGACGCTGGAAGGCTGTACATAAGG	ATCCACTTAACGTTACTGAAATCTCCAACTGTAACACAGTGCCAGATCC	CTCCTTCAATATCATCTTCTGTCTCCGACCGCCTGGTATATTCAGTTGG	GCGGATAACAATTTCACACAGGAAACAGCGCAAAGTACGAAGTCTCTCC	1500	1500	410	95	1033	1029
21641	GTAACGCCAGGGTTTTCCCAGTCACGACGCTCGCCATATCTGTACAAGC	ATCCACTTAACGTTACTGAAATCTCCAACGATAGAGGTGGATCGTAAGC	CTCCTTCAATATCATCTTCTGTCTCCGACGTTCATAGTCATCCTGCACC	GCGGATAACAATTTCACACAGGAAACAGCCCAAGGACCTATGTCAAAGC	1500	1500	177	264	1078	1132
21658	GTAACGCCAGGGTTTTCCCAGTCACGACGCTGTTCCAGTTTCTCTCTGC	ATCCACTTAACGTTACTGAAATCTCCAACCGTGAAGCTACGATAAGAGC	CTCCTTCAATATCATCTTCTGTCTCCGACATGTACTATGCCTCTCCTCC	GCGGATAACAATTTCACACAGGAAACAGCTATCAGGCTAACCGAGATGC	1500	1500	216	272	1283	1051
21663	GTAACGCCAGGGTTTTCCCAGTCACGACGAGACGAAGAGGATGACAAGG	ATCCACTTAACGTTACTGAAATCTCCAACGTAGCTAAGGAGGGAAATGG	CTCCTTCAATATCATCTTCTGTCTCCGACGATGTCGCTGTAGACGTACC	GCGGATAACAATTTCACACAGGAAACAGCACCTCAACTCCAAACACACC	1500	1500	8	370	1153	1129
21677	GTAACGCCAGGGTTTTCCCAGTCACGACGAAGAAAGACCTGGCAGTACC	ATCCACTTAACGTTACTGAAATCTCCAACGAAGATGATGATGGTGGTGG	CTCCTTCAATATCATCTTCTGTCTCCGACGGACTTACGAACCCTGTACC	GCGGATAACAATTTCACACAGGAAACAGCAGAAGAGACATACGGAGTGG	1500	1500	86	206	1037	1081
23367	GTAACGCCAGGGTTTTCCCAGTCACGACGACAGTAGGTACTTTGGGTGG	ATCCACTTAACGTTACTGAAATCTCCAACAGATGTTGAAGAGCCTGTCC	CTCCTTCAATATCATCTTCTGTCTCCGACCTCTAGCAATTTCCTCGTCC	GCGGATAACAATTTCACACAGGAAACAGCCCTACACTTGAAGACTCTCG	1500	1500	66	227	1126	1024
23368	GTAACGCCAGGGTTTTCCCAGTCACGACGCAGAAATCTAGAGACCCAGC	ATCCACTTAACGTTACTGAAATCTCCAACTGAGGTCCAAGTCTATGAGC	CTCCTTCAATATCATCTTCTGTCTCCGACACTAACGTACGTGACTGTGG	GCGGATAACAATTTCACACAGGAAACAGCACCTTCCATAGGTAGCTTGC	1500	1500	186	110	1245	1042
23382	GTAACGCCAGGGTTTTCCCAGTCACGACGCGTGGATATGGTTAGAGAGC	ATCCACTTAACGTTACTGAAATCTCCAACTACACGAGGATAGTCTCAGG	CTCCTTCAATATCATCTTCTGTCTCCGACGTACCTTAGGTTGAGGCAGG	GCGGATAACAATTTCACACAGGAAACAGCCTCTTCCGTCACATACATGC	1500	1500	89	105	1002	1067
23408	GTAACGCCAGGGTTTTCCCAGTCACGACGTGGAGAGTAGGTATGTCAGC	ATCCACTTAACGTTACTGAAATCTCCAACTAACACTCCTTGTCTGCTCC	CTCCTTCAATATCATCTTCTGTCTCCGACACTCCGTACTCCGTATGACC	GCGGATAACAATTTCACACAGGAAACAGCCATCGTCGTAGTAGAACTCC	1500	1500	105	212	1164	1056
23415	GTAACGCCAGGGTTTTCCCAGTCACGACGCTGGACATCTATCTCACACC	ATCCACTTAACGTTACTGAAATCTCCAACTATTCCCTACCTACTGGTGC	CTCCTTCAATATCATCTTCTGTCTCCGACGATACTTTGACTGACGGTCC	GCGGATAACAATTTCACACAGGAAACAGCCTGCTCTATGATCACGTACC	1500	1500	222	84	1160	1152
23417	GTAACGCCAGGGTTTTCCCAGTCACGACGGGAGAGCACTTAAAAGCAGG	ATCCACTTAACGTTACTGAAATCTCCAACACAAGAGACTCGGATACTGG			1500	1500	72	0	1252	0
23446	GTAACGCCAGGGTTTTCCCAGTCACGACGGTCAGAGAGAGTCAGTCAGC	ATCCACTTAACGTTACTGAAATCTCCAACGGTAAAGTGCCTTGTGGAGG	CTCCTTCAATATCATCTTCTGTCTCCGACAATAGCCAGAGAGACTCACC	GCGGATAACAATTTCACACAGGAAACAGCCGGATCTGAAGTAACCTACC	1500	1500	9	394	1166	1098
23458	GTAACGCCAGGGTTTTCCCAGTCACGACGAGCACCCAATACTCTACAGG	ATCCACTTAACGTTACTGAAATCTCCAACAGCTGCTATACACACACAGG	CTCCTTCAATATCATCTTCTGTCTCCGACGCTAGACGTTGAGATTGTCC	GCGGATAACAATTTCACACAGGAAACAGCGTGACTGGAAGACGATTACC	1500	1500	208	484	1146	1000
23462	GTAACGCCAGGGTTTTCCCAGTCACGACGCATGACACGTAGGACTATGG	ATCCACTTAACGTTACTGAAATCTCCAACGAGACCAAGTAAAGAGGTGG	CTCCTTCAATATCATCTTCTGTCTCCGACGAATGTAGGGTCTCGACTGC	GCGGATAACAATTTCACACAGGAAACAGCAACTTGTAGCGGTGACTAGG	1500	1500	54	2	1229	1254
21716	GTAACGCCAGGGTTTTCCCAGTCACGACGGTTACCGTTTGCTGTTGAGC	ATCCACTTAACGTTACTGAAATCTCCAACAGATGTAACAGGATGCGAGC	CTCCTTCAATATCATCTTCTGTCTCCGACAGGAGGAAACTCTTTCGAGG	GCGGATAACAATTTCACACAGGAAACAGCAAGAAGCGAGAGAGAGTACC	1500	1500	363	189	1039	1134
21742	GTAACGCCAGGGTTTTCCCAGTCACGACGCTCTAGAGGGTGTTTGAAGC	ATCCACTTAACGTTACTGAAATCTCCAACTTTAGGACTAGTGGGCTACG	CTCCTTCAATATCATCTTCTGTCTCCGACCAGAACCTTTAGGTCAGACG	GCGGATAACAATTTCACACAGGAAACAGCACGTGATAGAACCGGATACC	1500	1500	252	354	1168	1082
21746	GTAACGCCAGGGTTTTCCCAGTCACGACGACAGTGTAGGCACTGTAACG	ATCCACTTAACGTTACTGAAATCTCCAACCACCAGAAGCAATGACTACC	CTCCTTCAATATCATCTTCTGTCTCCGACGTGAAGGTCCGTCTTAAACC	GCGGATAACAATTTCACACAGGAAACAGCGTACTGGACGGCGTACAAGG	1500	1500	298	276	1014	1068
21749	GTAACGCCAGGGTTTTCCCAGTCACGACGTAGTTAACACCTGGCGTAGC	ATCCACTTAACGTTACTGAAATCTCCAACCCAGACCTGTCCATGATAGC	CTCCTTCAATATCATCTTCTGTCTCCGACGCTCTTTTACTTGGGACTGC	GCGGATAACAATTTCACACAGGAAACAGCAGCTCGTGCTGCATATTACC	1500	1500	414	251	1071	1025
21752	GTAACGCCAGGGTTTTCCCAGTCACGACGGCTGACGATGCAATACTAGC	ATCCACTTAACGTTACTGAAATCTCCAACGCTGAGTAGGTAGATGAAGC	CTCCTTCAATATCATCTTCTGTCTCCGACCGAGCCTATCAGTATGATGC	GCGGATAACAATTTCACACAGGAAACAGCACTTTATCCTGGGTCCTACC	1500	1500	41	75	1032	1137
21758	GTAACGCCAGGGTTTTCCCAGTCACGACGTACCGATCTGGTTCTAGTCC	ATCCACTTAACGTTACTGAAATCTCCAACGGCACTCATCAAGACAAAGG	CTCCTTCAATATCATCTTCTGTCTCCGACGTGTGATCTGAAGAAGGTCG	GCGGATAACAATTTCACACAGGAAACAGCCACGAAGAGGTATAAGCTGC	1500	1500	322	120	1008	1262
21775	GTAACGCCAGGGTTTTCCCAGTCACGACGAGATGAAAGTCCTACCCTGG	ATCCACTTAACGTTACTGAAATCTCCAACTAACTGACTTGACCCTGAGC	CTCCTTCAATATCATCTTCTGTCTCCGACTGTCCCTTTTCCCCTTTACC	GCGGATAACAATTTCACACAGGAAACAGCACGTCGTCGTCTACAACTCC	1500	1500	176	166	1123	1253
21782	GTAACGCCAGGGTTTTCCCAGTCACGACGCCTAGGTATCAGGCTTTTGC	ATCCACTTAACGTTACTGAAATCTCCAACCTAGCTAATTCCCAGCAACG	CTCCTTCAATATCATCTTCTGTCTCCGACTGGACAGATTTCAGCAGAGG	GCGGATAACAATTTCACACAGGAAACAGCGGTGTAGCTCCAAGTTAAGC	1500	1500	31	70	1155	1183
21784	GTAACGCCAGGGTTTTCCCAGTCACGACGGGATTCGCTACTACTGCTGC	ATCCACTTAACGTTACTGAAATCTCCAACTAGACTTGTAGCCACAGACG	CTCCTTCAATATCATCTTCTGTCTCCGACGACGTCTCTTGTTTCCTTCG	GCGGATAACAATTTCACACAGGAAACAGCCCTCTTCAGTTCCTACTTCG	1500	1500	341	72	1002	1007
21836	GTAACGCCAGGGTTTTCCCAGTCACGACGGAGGATACCTGTACCAGACC	ATCCACTTAACGTTACTGAAATCTCCAACTAGGGTCACAAGTACAGTGC	CTCCTTCAATATCATCTTCTGTCTCCGACGTCAACTTGCCATAGCCTGG	GCGGATAACAATTTCACACAGGAAACAGCCAGGTGTATCTTAGACGACG	1500	1500	164	135	1257	1035
21846	GTAACGCCAGGGTTTTCCCAGTCACGACGTACCTGACCTGTACCATTCG	ATCCACTTAACGTTACTGAAATCTCCAACTATAAGCAGTGAGCGCAAGC	CTCCTTCAATATCATCTTCTGTCTCCGACATATCTGTAGGGAAGGCTGG	GCGGATAACAATTTCACACAGGAAACAGCCAAGAACTGCGAAAAGCTCC	1500	1500	43	384	1042	1111
23475	GTAACGCCAGGGTTTTCCCAGTCACGACGAAGTCTCCCTGAAGAAGTCG	ATCCACTTAACGTTACTGAAATCTCCAACGCAGTAGCCAAAGAACTACG			1500	1500	150	0	1299	0
21907	GTAACGCCAGGGTTTTCCCAGTCACGACGGACCATGACGAATGAGATGC	ATCCACTTAACGTTACTGAAATCTCCAACGAAAGAGAAGGTACCAGAGC	CTCCTTCAATATCATCTTCTGTCTCCGACTTAATCACCCGGCTACTACC	GCGGATAACAATTTCACACAGGAAACAGCTAGAACTTGTCTGACCGAGG	1500	1500	113	133	1156	1186
21919	GTAACGCCAGGGTTTTCCCAGTCACGACGCGGAGATGGTACTGATATGG	ATCCACTTAACGTTACTGAAATCTCCAACTCAAGAGAAGAGAGAGGTGG	CTCCTTCAATATCATCTTCTGTCTCCGACCAGGCAAAGCTTTACACACC	GCGGATAACAATTTCACACAGGAAACAGCTTTGTTACCTCTGTGCCTCC	1500	1500	62	69	1003	1034
21924	GTAACGCCAGGGTTTTCCCAGTCACGACGGAGGGAGTCTCTCCTAGAGC	ATCCACTTAACGTTACTGAAATCTCCAACATCGTGCATAGTGTCCTTCC	CTCCTTCAATATCATCTTCTGTCTCCGACTCTACAGAACGGTATCGTGG	GCGGATAACAATTTCACACAGGAAACAGCCCGTACCTCTTACTAGCAGC	1500	1500	381	233	1016	1007
21937	GTAACGCCAGGGTTTTCCCAGTCACGACGGCTTTCGCTTTTCTGTGTCC	ATCCACTTAACGTTACTGAAATCTCCAACTGTGACTGAGTAGGAAGAGG	CTCCTTCAATATCATCTTCTGTCTCCGACCGCAAGTAGGTACAGACAGG	GCGGATAACAATTTCACACAGGAAACAGCAGCATCGCTCTCATCTCTCC	1500	1500	188	297	1192	1137
21953	GTAACGCCAGGGTTTTCCCAGTCACGACGCACTAGCAAAGGAGGATAGG	ATCCACTTAACGTTACTGAAATCTCCAACGTACCTGTAATACGCAGTGG	CTCCTTCAATATCATCTTCTGTCTCCGACTGTATCATCTCCCAGCAAGC	GCGGATAACAATTTCACACAGGAAACAGCGAGAGTCTGTCTTGCTCTCC	1500	1500	332	86	1035	1078
21960	GTAACGCCAGGGTTTTCCCAGTCACGACGCACACTCAACTCGACATAGC	ATCCACTTAACGTTACTGAAATCTCCAACTTCCTGTCTGACCTTCTACC	CTCCTTCAATATCATCTTCTGTCTCCGACCGACAATCTAGTTCGAGAGC	GCGGATAACAATTTCACACAGGAAACAGCAGAATCCTCACGTCTACTCG	1500	1500	264	112	1199	1118
21972	GTAACGCCAGGGTTTTCCCAGTCACGACGCTCGACGTACTCATCAAAGC	ATCCACTTAACGTTACTGAAATCTCCAACAGGTTGAGAGAAGCTCGTCC	CTCCTTCAATATCATCTTCTGTCTCCGACGTATCAGAGCCTTCATCTCG	GCGGATAACAATTTCACACAGGAAACAGCCTACCAACATGCAACTGACC	1500	1500	73	194	1086	1063
22000	GTAACGCCAGGGTTTTCCCAGTCACGACGTCAGGTCATCTTCTCCTACG	ATCCACTTAACGTTACTGAAATCTCCAACAGAAGAGAGAAAGAGGGAGC	CTCCTTCAATATCATCTTCTGTCTCCGACCTGAGATATCTGATGGGTGC	GCGGATAACAATTTCACACAGGAAACAGCCTCTGTGCTCTGTCAACACG	1500	1500	131	246	1277	1081
22012	GTAACGCCAGGGTTTTCCCAGTCACGACGGGCATCTGACTTGTAGTACG	ATCCACTTAACGTTACTGAAATCTCCAACTAGTACCTCAGCCTTCAACC	CTCCTTCAATATCATCTTCTGTCTCCGACTACAAGAGCTTCCTACCAGG	GCGGATAACAATTTCACACAGGAAACAGCGTCTAGCAGCCTTCTTTAGC	1500	1500	394	249	1088	1012
22030	GTAACGCCAGGGTTTTCCCAGTCACGACGCTTGGAGAGGTACTCAGAGC	ATCCACTTAACGTTACTGAAATCTCCAACGACAAGGAGCAGAAAAGACG	CTCCTTCAATATCATCTTCTGTCTCCGACGTGTAATACGACGAGCTTCC	GCGGATAACAATTTCACACAGGAAACAGCGACTGACTACACCACCATCG	1500	1500	38	32	1128	1095
22035	GTAACGCCAGGGTTTTCCCAGTCACGACGCTTAGTCAGCAGACAACACC	ATCCACTTAACGTTACTGAAATCTCCAACGAGGATAATGAGGGTTCTGG	CTCCTTCAATATCATCTTCTGTCTCCGACGGAGCTGTCTCTGTTCAACC	GCGGATAACAATTTCACACAGGAAACAGCCCCACTTCAGTCATATCAGG	1500	1500	9	136	1266	1016
22072	GTAACGCCAGGGTTTTCCCAGTCACGACGCTCAGTGGTCTGTTGAATCC	ATCCACTTAACGTTACTGAAATCTCCAACACACCTTTAGCTCTGCTACC	CTCCTTCAATATCATCTTCTGTCTCCGACCCTACCTTATGCAGACATGC	GCGGATAACAATTTCACACAGGAAACAGCCGATGAAGAAGTAGGAGAGC	1500	1500	195	264	1034	1151
22076	GTAACGCCAGGGTTTTCCCAGTCACGACGTTTGTTGAGGTCCGTACTCC	ATCCACTTAACGTTACTGAAATCTCCAACCTACTTGGGCACCTTTGTGG	CTCCTTCAATATCATCTTCTGTCTCCGACCAAAACCTCACTGACTGTGC	GCGGATAACAATTTCACACAGGAAACAGCCAGTAGCTGACCTGACCTGC	1500	1500	412	335	1006	1008
22104	GTAACGCCAGGGTTTTCCCAGTCACGACGTCGCATACTTAGAGACCACG	ATCCACTTAACGTTACTGAAATCTCCAACGGGTAGAAGAAAGTCGTAGC	CTCCTTCAATATCATCTTCTGTCTCCGACCTTTTACCTACTCTGCGAGC	GCGGATAACAATTTCACACAGGAAACAGCGCGTTTCTCTATTCCTCTCC	1500	1500	43	479	1066	1005
22110	GTAACGCCAGGGTTTTCCCAGTCACGACGAGCTGAGGCAAAGTATCAGG	ATCCACTTAACGTTACTGAAATCTCCAACGCTGATGTCTAATAGCGAGC	CTCCTTCAATATCATCTTCTGTCTCCGACCTCTTCGCTAGAAAGCATCC	GCGGATAACAATTTCACACAGGAAACAGCCAGAGAGCAACTACGAATCC	1500	1500	421	76	1058	1187
22115	GTAACGCCAGGGTTTTCCCAGTCACGACGCTGTTCCAGTGAGTCCTACC	ATCCACTTAACGTTACTGAAATCTCCAACTAATGTGTCTCCTGGCTACC	CTCCTTCAATATCATCTTCTGTCTCCGACCTCTCCCAGATCTAATCACC	GCGGATAACAATTTCACACAGGAAACAGCGGGAATACTTGACTGACAGC	1500	1500	93	271	1228	1098
22119	GTAACGCCAGGGTTTTCCCAGTCACGACGTGAGGTGGTTCTTGTAGACG	ATCCACTTAACGTTACTGAAATCTCCAACCCTCGGCTAAACTGATAAGG	CTCCTTCAATATCATCTTCTGTCTCCGACGTCTCAGTGTTTCCATGACG	GCGGATAACAATTTCACACAGGAAACAGCGATCCTGAATAGGGTACTCG	1500	1500	128	140	1074	1271
22129	GTAACGCCAGGGTTTTCCCAGTCACGACGGTACAAGGACGAGTACCAGC	ATCCACTTAACGTTACTGAAATCTCCAACAAGGAGAGTGAGTCTTGACG	CTCCTTCAATATCATCTTCTGTCTCCGACGAGATGTAAGTGGGATCACG	GCGGATAACAATTTCACACAGGAAACAGCGATGAACACGTCTCTTGTCG	1500	1500	4	453	1043	1010
22143	GTAACGCCAGGGTTTTCCCAGTCACGACGTGAGGCTTTCTAGGTAGTGG	ATCCACTTAACGTTACTGAAATCTCCAACTCTGGTACTGTATCTGGAGG	CTCCTTCAATATCATCTTCTGTCTCCGACACGTTCTCCCATGTAAGTCC	GCGGATAACAATTTCACACAGGAAACAGCAGACTACGACTTGGTGTTCC	1500	1500	43	293	1027	1184
22148	GTAACGCCAGGGTTTTCCCAGTCACGACGGAAACCGGAAGAGATTGTCC	ATCCACTTAACGTTACTGAAATCTCCAACGCATCCCTTAGTACCTATCG	CTCCTTCAATATCATCTTCTGTCTCCGACCTGAGATCGAACCACTAAGC	GCGGATAACAATTTCACACAGGAAACAGCCTGGACAGTAGTCTCAATGC	1500	1500	98	390	1199	1048
22153	GTAACGCCAGGGTTTTCCCAGTCACGACGCAGTGTGTTGCCAGTACTCC	ATCCACTTAACGTTACTGAAATCTCCAACTATGCGAGTTCAGCCTTAGC	CTCCTTCAATATCATCTTCTGTCTCCGACAGTGTCTGCAGATAACCTCC	GCGGATAACAATTTCACACAGGAAACAGCCTGGTTCATGTTCAGTCAGG	1500	1500	235	257	1028	1065
22168	GTAACGCCAGGGTTTTCCCAGTCACGACGGACAGGTCGTATATCGAAGC	ATCCACTTAACGTTACTGAAATCTCCAACTACAACAGCCTCCATGTTGC	CTCCTTCAATATCATCTTCTGTCTCCGACATGAAAGAGTCGAGAGCTGC	GCGGATAACAATTTCACACAGGAAACAGCCAGGCATTCACTACTACAGC	1500	1500	71	34	1045	1070
22181	GTAACGCCAGGGTTTTCCCAGTCACGACGCCTAGGCGTATACAATGAGC	ATCCACTTAACGTTACTGAAATCTCCAACCAAGCCACACTACACATTGC	CTCCTTCAATATCATCTTCTGTCTCCGACATCTCGGTACTCATCAGAGG	GCGGATAACAATTTCACACAGGAAACAGCGGTGACTCAACTGAGCAAGG	1500	1500	263	78	1188	1007
22191	GTAACGCCAGGGTTTTCCCAGTCACGACGACAACCCCTTCTCTATCAGC	ATCCACTTAACGTTACTGAAATCTCCAACCTCTACCGTACACACAATGG	CTCCTTCAATATCATCTTCTGTCTCCGACTGGACTGACAGCTTTCTACC	GCGGATAACAATTTCACACAGGAAACAGCAGGTAGAGTGTCGGGTAAGG	1500	1500	210	9	1280	1144
22210	GTAACGCCAGGGTTTTCCCAGTCACGACGGAACACTCTAGAACACGAGC	ATCCACTTAACGTTACTGAAATCTCCAACTACCTATGTAAGGGAGGAGG	CTCCTTCAATATCATCTTCTGTCTCCGACACTGTAATACCCAGTCCACC	GCGGATAACAATTTCACACAGGAAACAGCTCAGGTTATGCAGCTTCTCC	1500	1500	51	203	1070	1280
22221	GTAACGCCAGGGTTTTCCCAGTCACGACGGTAATACTCCACGATCCACC	ATCCACTTAACGTTACTGAAATCTCCAACTGACAGCTTCAAGAGTCAGC	CTCCTTCAATATCATCTTCTGTCTCCGACATCTGAGCTTGAGTCTCTCC	GCGGATAACAATTTCACACAGGAAACAGCGGTCAGCAAAGGAACATACG	1500	1500	382	306	1045	1141
22245	GTAACGCCAGGGTTTTCCCAGTCACGACGGTGCTCAGTTTCTCAAGAGC	ATCCACTTAACGTTACTGAAATCTCCAACGATTACCCCCAAACACTACC	CTCCTTCAATATCATCTTCTGTCTCCGACGTTTCAACCAACTCGTCACC	GCGGATAACAATTTCACACAGGAAACAGCTTCAGTTTCGCTCTCACTCC	1500	1500	244	57	1192	1087
22251	GTAACGCCAGGGTTTTCCCAGTCACGACGGAGCTCAGTTCTGTTACACG	ATCCACTTAACGTTACTGAAATCTCCAACGGGATGGTTGAGGTTATACG	CTCCTTCAATATCATCTTCTGTCTCCGACCTCGTCATTGTCCCTAAACG	GCGGATAACAATTTCACACAGGAAACAGCGTACTTTGACGTGTGGTTCC	1500	1500	66	225	1178	1235
22271	GTAACGCCAGGGTTTTCCCAGTCACGACGGGTATGAGAAGCTTCAGACG	ATCCACTTAACGTTACTGAAATCTCCAACCAGTTCCACCTTTCTTGTCG	CTCCTTCAATATCATCTTCTGTCTCCGACGCTAGAGCAATGAAGAGAGG	GCGGATAACAATTTCACACAGGAAACAGCGCGACTAACAAGGACTAAGG	1500	1500	171	11	1233	1183
22284	GTAACGCCAGGGTTTTCCCAGTCACGACGGACTACGAAGTGCATACAGG	ATCCACTTAACGTTACTGAAATCTCCAACTCCTCTGTACGACAGATACC	CTCCTTCAATATCATCTTCTGTCTCCGACAGACCTGATGAGCTTCTAGC	GCGGATAACAATTTCACACAGGAAACAGCCTCGAAAACGAGACCATAGC	1500	1500	344	25	1139	1286
22294	GTAACGCCAGGGTTTTCCCAGTCACGACGTGGGTGTACCTGGTTATTGG	ATCCACTTAACGTTACTGAAATCTCCAACGAGAAGGATGAACTGGTAGG	CTCCTTCAATATCATCTTCTGTCTCCGACGAGGTGGAGTATGAGCAAGC	GCGGATAACAATTTCACACAGGAAACAGCGCTAGTTTCCAGAGATGACC	1500	1500	127	265	1174	1029
22300	GTAACGCCAGGGTTTTCCCAGTCACGACGTATCAGGCGAGAACTTGAGC	ATCCACTTAACGTTACTGAAATCTCCAACGAGAGTAGACAAGGCTGAGG	CTCCTTCAATATCATCTTCTGTCTCCGACATCCTCATCCTCACAGATCG	GCGGATAACAATTTCACACAGGAAACAGCTAGGTGTGTTAGTCAGCAGG	1500	1500	7	115	1181	1178
22331	GTAACGCCAGGGTTTTCCCAGTCACGACGAATTACCGCGACTCAACTCC	ATCCACTTAACGTTACTGAAATCTCCAACGTTTTTCCCTTGTCAGCACC	CTCCTTCAATATCATCTTCTGTCTCCGACGTGTAGATGAGAGTTGCTGG	GCGGATAACAATTTCACACAGGAAACAGCAGGTATGTGAACATGGGACC	1500	1500	467	52	1001	1203
22332	GTAACGCCAGGGTTTTCCCAGTCACGACGTCCATGCTAGTATGCTCTCC	ATCCACTTAACGTTACTGAAATCTCCAACAGCTGCGATAAGGTACTTGG	CTCCTTCAATATCATCTTCTGTCTCCGACTCTCACATCTGGGTAGTAGC	GCGGATAACAATTTCACACAGGAAACAGCCCGTAGTAGATTTCTCCACC	1500	1500	98	76	1287	1157
22341	GTAACGCCAGGGTTTTCCCAGTCACGACGACGCGAGCTAGTAGTTTAGG	ATCCACTTAACGTTACTGAAATCTCCAACAGAGAGTGTCGAGAGAAAGG	CTCCTTCAATATCATCTTCTGTCTCCGACGTCTTGTCTTGTTGGCTACC	GCGGATAACAATTTCACACAGGAAACAGCGATGCTACTCGTAGGAAAGG	1500	1500	99	48	1058	1022
22351	GTAACGCCAGGGTTTTCCCAGTCACGACGCCAGATAGAGGTAGATGTGC	ATCCACTTAACGTTACTGAAATCTCCAACACAGAAGAGAGGCTGAATGG			1500	1500	167	0	1199	0
22365	GTAACGCCAGGGTTTTCCCAGTCACGACGGTGTACGAGAGAAGGGAAGC	ATCCACTTAACGTTACTGAAATCTCCAACGGCCAGAGAGGTACTTTAGG	CTCCTTCAATATCATCTTCTGTCTCCGACTTCGCATCACCTTAGAGAGG	GCGGATAACAATTTCACACAGGAAACAGCAGTCCAGAGAAGAGAAGAGG	1500	1500	237	170	1036	1095
121955	GTAACGCCAGGGTTTTCCCAGTCACGACGGACGTTTTGGAGTACTGTGG	ATCCACTTAACGTTACTGAAATCTCCAACGAGATTGACTGCCTGATAGC	CTCCTTCAATATCATCTTCTGTCTCCGACTCTTATCCCCCTCTGTATCC	GCGGATAACAATTTCACACAGGAAACAGCCCCCATACCTCAATCATTCC	1500	1500	121	176	1287	1295
121960	GTAACGCCAGGGTTTTCCCAGTCACGACGCCAGTCTAGAGGAGTGTTCC	ATCCACTTAACGTTACTGAAATCTCCAACACCTATATCTCGACCACAGC	CTCCTTCAATATCATCTTCTGTCTCCGACGTAGAACCGTCCTTCTCTGC	GCGGATAACAATTTCACACAGGAAACAGCCTAAACAGGTGAGAACCAGC	1500	1500	221	20	1123	1030
121966	GTAACGCCAGGGTTTTCCCAGTCACGACGGTCTAGCAGTGGGAAGTACG	ATCCACTTAACGTTACTGAAATCTCCAACGAGAAGATGTAGACGACTGG	CTCCTTCAATATCATCTTCTGTCTCCGACGTCTCATTCACGACTCATGC	GCGGATAACAATTTCACACAGGAAACAGCCAGCCTAGAATACCAACACC	1500	1500	75	3	1091	1223
121977	GTAACGCCAGGGTTTTCCCAGTCACGACGTTGTTCTTGGTGACTCGTGC	ATCCACTTAACGTTACTGAAATCTCCAACTATTACTGTAGGCGGAGAGG	CTCCTTCAATATCATCTTCTGTCTCCGACCCCTGACCAAGTAAGATTGG	GCGGATAACAATTTCACACAGGAAACAGCAGCAAGTCATGGTCTACTCG	1500	1500	322	72	1044	1286
121981	GTAACGCCAGGGTTTTCCCAGTCACGACGGGAGAAAGTCGATGTAGTCG	ATCCACTTAACGTTACTGAAATCTCCAACCACCTTAGCTTGCTGATACC	CTCCTTCAATATCATCTTCTGTCTCCGACGAGATGGAGAGCCTACTACC	GCGGATAACAATTTCACACAGGAAACAGCGTCACTACTTGTTCCACAGG	1500	1500	26	336	1073	1138
121989	GTAACGCCAGGGTTTTCCCAGTCACGACGAGTGTCTATGAGGTCTGTCG	ATCCACTTAACGTTACTGAAATCTCCAACGCATCTACATCCAGAGTACC	CTCCTTCAATATCATCTTCTGTCTCCGACCTTATACCGATGTGAGGAGC	GCGGATAACAATTTCACACAGGAAACAGCCCATACCTCAGTATACCAGC	1500	1500	224	352	1245	1146
122001	GTAACGCCAGGGTTTTCCCAGTCACGACGTTCAGTGAGAGTGAGACAGG	ATCCACTTAACGTTACTGAAATCTCCAACCAGTCATATTGACGAGCTGC	CTCCTTCAATATCATCTTCTGTCTCCGACCCAATGGTGTTGTGTCTACC	GCGGATAACAATTTCACACAGGAAACAGCGTTCACCTGGTACTTCTTCG	1500	1500	242	186	1032	1012
122007	GTAACGCCAGGGTTTTCCCAGTCACGACGGACATGGTACGAGTATGTGC	ATCCACTTAACGTTACTGAAATCTCCAACGTACGATAGAATCAGCCAGC	CTCCTTCAATATCATCTTCTGTCTCCGACCCACACTCTGTCTTGTTTGG	GCGGATAACAATTTCACACAGGAAACAGCGTAGTTCATGTTGAGCGTCC	1500	1500	79	360	1040	1040
122010	GTAACGCCAGGGTTTTCCCAGTCACGACGACTTCTGCTGTACATGCTCC	ATCCACTTAACGTTACTGAAATCTCCAACGATACTGTCTCATGCACTCC	CTCCTTCAATATCATCTTCTGTCTCCGACGAGAGAATTGCCAGATGTCC	GCGGATAACAATTTCACACAGGAAACAGCGTGCAGCATGTAAGTTGAGC	1500	1500	236	54	1020	1082
122013	GTAACGCCAGGGTTTTCCCAGTCACGACGTGCTTAGATACCTAGGGTGC	ATCCACTTAACGTTACTGAAATCTCCAACGATCTCTTGCCTCTCAATGG	CTCCTTCAATATCATCTTCTGTCTCCGACGTAAGATCCCATCTTCCTGG	GCGGATAACAATTTCACACAGGAAACAGCCCTTCAACACCATCAGTAGC	1500	1500	152	136	1004	1246
122023	GTAACGCCAGGGTTTTCCCAGTCACGACGGTAGATACGAGCAGGTATGG	ATCCACTTAACGTTACTGAAATCTCCAACGGCAGAACAAACAAGACTCG			1500	1500	67	0	1278	0
122043	GTAACGCCAGGGTTTTCCCAGTCACGACGCCCTCCTATTCTATCCCAGG	ATCCACTTAACGTTACTGAAATCTCCAACGCCAGGACACCTCTATATCC	CTCCTTCAATATCATCTTCTGTCTCCGACACGATACGTAACAGGTCTGC	GCGGATAACAATTTCACACAGGAAACAGCAGATAAAGGGTATGGCGAGG	1500	1500	85	64	1059	1070
122047	GTAACGCCAGGGTTTTCCCAGTCACGACGTACCTTGTCTTACGTGGACC	ATCCACTTAACGTTACTGAAATCTCCAACGAGAGAGGTGAAGATGAAGC	CTCCTTCAATATCATCTTCTGTCTCCGACGTAGCTCCTCTAATGCTTCC	GCGGATAACAATTTCACACAGGAAACAGCGAACCTCGAATTACAGCACC	1500	1500	274	154	1171	1157
122065	GTAACGCCAGGGTTTTCCCAGTCACGACGCAGAGACTGTGTGATGTTGG	ATCCACTTAACGTTACTGAAATCTCCAACAGGCTAAGAAGATGGAGTGG			1500	1500	204	0	1017	0
122067	GTAACGCCAGGGTTTTCCCAGTCACGACGCAACTACTCGTACTCGCAGC	ATCCACTTAACGTTACTGAAATCTCCAACTTACCCTCCACTACTTCAGC	CTCCTTCAATATCATCTTCTGTCTCCGACTTGTCTCTCTGCTTCTCTGG	GCGGATAACAATTTCACACAGGAAACAGCGAGAAGAGGAAGGGTATTGG	1500	1500	442	251	1044	1142
122069	GTAACGCCAGGGTTTTCCCAGTCACGACGGGGATACTCCCAAGATTACC	ATCCACTTAACGTTACTGAAATCTCCAACCTTGCTAGGTATGCAACTCG	CTCCTTCAATATCATCTTCTGTCTCCGACGCGACTCCTTACAACTATGG	GCGGATAACAATTTCACACAGGAAACAGCATCAGAGCAGAAGGAAGAGG	1500	1500	343	266	1086	1125
122074	GTAACGCCAGGGTTTTCCCAGTCACGACGGGTGGAGGAGATTACTTTGC	ATCCACTTAACGTTACTGAAATCTCCAACACACCAGACATAGTAGCAGC	CTCCTTCAATATCATCTTCTGTCTCCGACACTAAACAGTGCCATCCTGC	GCGGATAACAATTTCACACAGGAAACAGCCTTCTCCCTTTGGTCTATCC	1500	1500	163	124	1008	1072
122081	GTAACGCCAGGGTTTTCCCAGTCACGACGGGTAGTGGAGAGGATAATGG	ATCCACTTAACGTTACTGAAATCTCCAACGTATCTGAGCAGAACCATGC	CTCCTTCAATATCATCTTCTGTCTCCGACCAGCTACACTCGTACACACC	GCGGATAACAATTTCACACAGGAAACAGCCTGTTTCCGCTTACTTCTGG	1500	1500	234	256	1015	1149
122083	GTAACGCCAGGGTTTTCCCAGTCACGACGATGCATTCTCTCCTTCCAGC	ATCCACTTAACGTTACTGAAATCTCCAACTGTAGATGTACTGAGGGTCG	CTCCTTCAATATCATCTTCTGTCTCCGACCTTAGACGACAGACCAATCC	GCGGATAACAATTTCACACAGGAAACAGCAGTGTTGTATAACGCCCTCC	1500	1500	353	54	1136	1088
122087	GTAACGCCAGGGTTTTCCCAGTCACGACGGATCAGGAGGTTTAGAGTGG	ATCCACTTAACGTTACTGAAATCTCCAACCTCGCTCTTACCTTTCTACC	CTCCTTCAATATCATCTTCTGTCTCCGACAATTAGGAGGACCCAGTAGG	GCGGATAACAATTTCACACAGGAAACAGCGTTCTACAGCACCTGGTACG	1500	1500	340	251	1089	1219
122091	GTAACGCCAGGGTTTTCCCAGTCACGACGGGCACTTGTTTGTAGACACC	ATCCACTTAACGTTACTGAAATCTCCAACCTAGTAGGGAGAGGAAGACG	CTCCTTCAATATCATCTTCTGTCTCCGACACCTATAGAGGCAGACTTGG	GCGGATAACAATTTCACACAGGAAACAGCGAGTTGTCTTACTGGGATGG	1500	1500	70	207	1172	1035
122103	GTAACGCCAGGGTTTTCCCAGTCACGACGCTGTATGAGACGCAACTTGG	ATCCACTTAACGTTACTGAAATCTCCAACCACATGCCAAGAGATACAGG	CTCCTTCAATATCATCTTCTGTCTCCGACCTACAGGGTAGATAGGCTGC	GCGGATAACAATTTCACACAGGAAACAGCGGTTAGTTGGAGATGGTTGC	1500	1500	160	277	1006	1143
122104	GTAACGCCAGGGTTTTCCCAGTCACGACGGGCTTGCCACTATTATCAGG	ATCCACTTAACGTTACTGAAATCTCCAACGAAACAGAGTCTCGTGTAGG	CTCCTTCAATATCATCTTCTGTCTCCGACCATGCTAGGGTATGTCTTCC	GCGGATAACAATTTCACACAGGAAACAGCGTCATATACAAGCACCGACG	1500	1500	185	101	1261	1261
122108	GTAACGCCAGGGTTTTCCCAGTCACGACGTTACACACGAGTACCGTAGC	ATCCACTTAACGTTACTGAAATCTCCAACGATGAGGATGAAAGAGGAGG	CTCCTTCAATATCATCTTCTGTCTCCGACCTATGCCTCTGTACACTTCG	GCGGATAACAATTTCACACAGGAAACAGCAGCATCAGGGACTATCTAGC	1500	1500	21	21	1020	1220
122110	GTAACGCCAGGGTTTTCCCAGTCACGACGATGGGTTGAGACAGTAGTGC	ATCCACTTAACGTTACTGAAATCTCCAACGACGAGCACCTAAGAATACC	CTCCTTCAATATCATCTTCTGTCTCCGACGGAGATGCAGGTAATACAGC	GCGGATAACAATTTCACACAGGAAACAGCAGGTGGACTATGGATCTACG	1500	1500	290	113	1050	1160
122131	GTAACGCCAGGGTTTTCCCAGTCACGACGATTCCTGCTTACCTACCTCC	ATCCACTTAACGTTACTGAAATCTCCAACGGGTATCGAGAGTTATCAGC	CTCCTTCAATATCATCTTCTGTCTCCGACGCATGTACTACCATACCACC	GCGGATAACAATTTCACACAGGAAACAGCCTTCCTCTCAAAGCAGATCC	1500	1500	170	112	1142	1222
122134	GTAACGCCAGGGTTTTCCCAGTCACGACGTACCTAGTAACAGCAGGTCG	ATCCACTTAACGTTACTGAAATCTCCAACGAGGCTAGTATTCGCTATGC	CTCCTTCAATATCATCTTCTGTCTCCGACGTTACCGAGGATAGTGTTGG	GCGGATAACAATTTCACACAGGAAACAGCGGTCATGTCAATGTCGTAGC	1500	1500	117	117	1053	1071
122141	GTAACGCCAGGGTTTTCCCAGTCACGACGTCTCCTCGAGTATGTCATCG	ATCCACTTAACGTTACTGAAATCTCCAACGAAAATTGCTAGGCGAGAGG	CTCCTTCAATATCATCTTCTGTCTCCGACTGCTAGTCCTACAGAGGTCC	GCGGATAACAATTTCACACAGGAAACAGCCATCCACTACGACAGATACG	1500	1500	49	354	1088	1123
122144	GTAACGCCAGGGTTTTCCCAGTCACGACGTGTCGTATCTGTCGTAGTGG	ATCCACTTAACGTTACTGAAATCTCCAACGCAGATGTAGAGAGAAGACG	CTCCTTCAATATCATCTTCTGTCTCCGACGGTATGACAAACTGAGCTGC	GCGGATAACAATTTCACACAGGAAACAGCTATACGTAGTCTCGTCCACC	1500	1500	60	349	1042	1064
122146	GTAACGCCAGGGTTTTCCCAGTCACGACGTCTCACTCCAGACAACTACG	ATCCACTTAACGTTACTGAAATCTCCAACGTGTTGGCGTTTCTCTTAGC	CTCCTTCAATATCATCTTCTGTCTCCGACCTAGTATTGGTCCCTTGTCC	GCGGATAACAATTTCACACAGGAAACAGCGGAGACCAGTTCTTCTTTGC	1500	1500	51	94	1210	1069
122147	GTAACGCCAGGGTTTTCCCAGTCACGACGATCTGCTCTTTCAGAGGTGG	ATCCACTTAACGTTACTGAAATCTCCAACGAGAGGGTGTGATTGTATGC	CTCCTTCAATATCATCTTCTGTCTCCGACTCAAGCTCTCTACATGCACC	GCGGATAACAATTTCACACAGGAAACAGCGGAAAGCTCGTAAGAAGTGG	1500	1500	43	153	1119	1244
122153	GTAACGCCAGGGTTTTCCCAGTCACGACGTGTCTCTACCGAGGATAAGG	ATCCACTTAACGTTACTGAAATCTCCAACATCACTTCTCTCTGCGAAGC	CTCCTTCAATATCATCTTCTGTCTCCGACTGGTCTCTCACTGTAGATGC	GCGGATAACAATTTCACACAGGAAACAGCCAGAGACCCAAGCAAGTACC	1500	1500	294	317	1064	1166
119552	GTAACGCCAGGGTTTTCCCAGTCACGACGGGATTCTAATGGCTGCTACG	ATCCACTTAACGTTACTGAAATCTCCAACGGTAGTAGTGGTCACATTGC	CTCCTTCAATATCATCTTCTGTCTCCGACGTGTATTACTGCAGCTCTGG	GCGGATAACAATTTCACACAGGAAACAGCCACACACACAACAAGACTGG	1500	1500	160	427	1226	1031
119555	GTAACGCCAGGGTTTTCCCAGTCACGACGAGAGGTCCAGACTTGTATCG	ATCCACTTAACGTTACTGAAATCTCCAACGGCAGTGTTTAAAGAGGTCG	CTCCTTCAATATCATCTTCTGTCTCCGACCAGCTGCTTACTACCTTTCC	GCGGATAACAATTTCACACAGGAAACAGCAGAAGATCACGACCTACTGG	1500	1500	209	11	1279	1255
119578	GTAACGCCAGGGTTTTCCCAGTCACGACGGCAGCCTACAGGTACTATCG	ATCCACTTAACGTTACTGAAATCTCCAACCCTTACATACCACTGTGTCC	CTCCTTCAATATCATCTTCTGTCTCCGACGTGACAGGCTAACAAGAAGC	GCGGATAACAATTTCACACAGGAAACAGCCAAGCTGATTACTGCCTACC	1500	1500	89	93	1111	1051
119593	GTAACGCCAGGGTTTTCCCAGTCACGACGCACTTTGACGAGGATCATGC	ATCCACTTAACGTTACTGAAATCTCCAACGGTAGTACTAGGTTGCCTGG	CTCCTTCAATATCATCTTCTGTCTCCGACACAGATATCGTTGGCTGAGG	GCGGATAACAATTTCACACAGGAAACAGCTGAAGAGAGCAGATGCAAGG	1500	1500	62	405	1166	1052
119600	GTAACGCCAGGGTTTTCCCAGTCACGACGGTGGGTAGTAGTTTGGAAGG	ATCCACTTAACGTTACTGAAATCTCCAACGGTACGTATGTAGCAGAAGG	CTCCTTCAATATCATCTTCTGTCTCCGACGAGCCTACCTTACGTTTAGC	GCGGATAACAATTTCACACAGGAAACAGCTCTACCGAGTGTACACAACC	1500	1500	398	297	1058	1034
119607			CTCCTTCAATATCATCTTCTGTCTCCGACCGCAGCTAATCAACAGTACG	GCGGATAACAATTTCACACAGGAAACAGCCCAGTTCCGTATCTACCTCC	1500	1500	0	277	0	1099
119609	GTAACGCCAGGGTTTTCCCAGTCACGACGGAGTTACTCTTGACTCGACG	ATCCACTTAACGTTACTGAAATCTCCAACAAGAGAGACACCAAGAGAGG	CTCCTTCAATATCATCTTCTGTCTCCGACCTTACTTGATCCAGCCAAGC	GCGGATAACAATTTCACACAGGAAACAGCCTTAGCAAGAGCATCTGACC	1500	1500	30	342	1130	1101
119614	GTAACGCCAGGGTTTTCCCAGTCACGACGGGTATTAACGCTCCAGAAGG	ATCCACTTAACGTTACTGAAATCTCCAACGTACAGTGCACAGTGTGTGG	CTCCTTCAATATCATCTTCTGTCTCCGACAATGCAGGTCTCTCTGTACC	GCGGATAACAATTTCACACAGGAAACAGCAGGAGGAGAGAACTAGGAGG	1500	1500	262	109	1038	1233
119624	GTAACGCCAGGGTTTTCCCAGTCACGACGGTCTGTGCTGGTCTCTATCC	ATCCACTTAACGTTACTGAAATCTCCAACAGTCAAAGGAGCTCGACTGG	CTCCTTCAATATCATCTTCTGTCTCCGACCATGCAAGATACTAGGCTGG	GCGGATAACAATTTCACACAGGAAACAGCGGTCTCTGTATGTGATGTCC	1500	1500	67	75	1197	1203
119626	GTAACGCCAGGGTTTTCCCAGTCACGACGGTAGTTCAGGATGATGGAGC	ATCCACTTAACGTTACTGAAATCTCCAACCTGAGGAGTAGGTAGGAAGG	CTCCTTCAATATCATCTTCTGTCTCCGACTTGTCTCACCTTCACTGAGC	GCGGATAACAATTTCACACAGGAAACAGCGTCAAAGAAGCCATACGTCG	1500	1500	9	330	1054	1131
119633	GTAACGCCAGGGTTTTCCCAGTCACGACGTCTCGAGAGCAATCTTCTGC	ATCCACTTAACGTTACTGAAATCTCCAACAGTACTTGCAGCTACTCTCG	CTCCTTCAATATCATCTTCTGTCTCCGACTCTTTTGGTACCAGGACACG	GCGGATAACAATTTCACACAGGAAACAGCAGGTATGCAGTCGACTAACG	1500	1500	60	139	1059	1076
119664	GTAACGCCAGGGTTTTCCCAGTCACGACGCCATGTAGCTTTGTGGTAGC	ATCCACTTAACGTTACTGAAATCTCCAACGGAAGAGTGAAGAGAGAAGC	CTCCTTCAATATCATCTTCTGTCTCCGACCCACAATGAGAGGTCCTTGG	GCGGATAACAATTTCACACAGGAAACAGCCATCCATCTATCTCACCTCG	1500	1500	357	90	1124	1206
119694	GTAACGCCAGGGTTTTCCCAGTCACGACGCATGATCTCGAAGTACCACC	ATCCACTTAACGTTACTGAAATCTCCAACGACTTTGAGGCTGTAAGAGG	CTCCTTCAATATCATCTTCTGTCTCCGACATACGCAAGAGTTACGCTCC	GCGGATAACAATTTCACACAGGAAACAGCACTACCTCTACCCTCTCACG	1500	1500	155	139	1205	1097
119697	GTAACGCCAGGGTTTTCCCAGTCACGACGGGTACACGTACAGTCACAGG	ATCCACTTAACGTTACTGAAATCTCCAACGGAGCAGGAAAGTAGAAAGG	CTCCTTCAATATCATCTTCTGTCTCCGACTTTACTCTCCTCTCCTCTCG	GCGGATAACAATTTCACACAGGAAACAGCTGTTCACCATGATCCTCTCG	1500	1500	29	273	1164	1177
119704	GTAACGCCAGGGTTTTCCCAGTCACGACGCTTGTGGAGAGTGTTTCTGC	ATCCACTTAACGTTACTGAAATCTCCAACCTAATACGACTGTGGCTTGC	CTCCTTCAATATCATCTTCTGTCTCCGACCTACAGGATGCAATGTCTGC	GCGGATAACAATTTCACACAGGAAACAGCAGTGGTATTCTTGAGGCTCG	1500	1500	125	124	1028	1074
119732	GTAACGCCAGGGTTTTCCCAGTCACGACGCACGATAAACTCACTCCAGG	ATCCACTTAACGTTACTGAAATCTCCAACCCCCCTCTCTACTACCTACC	CTCCTTCAATATCATCTTCTGTCTCCGACAGGTACTAGGTATGTGCTGC	GCGGATAACAATTTCACACAGGAAACAGCGCTCTCAGAGAAAGAGTAGC	1500	1500	234	223	1263	1042
119735	GTAACGCCAGGGTTTTCCCAGTCACGACGTCTGACAAGTTCTGGTCTCC	ATCCACTTAACGTTACTGAAATCTCCAACCTGGTTACCTGAGATAGTGG	CTCCTTCAATATCATCTTCTGTCTCCGACGGTACTCAGACAACACATGG	GCGGATAACAATTTCACACAGGAAACAGCGATGAGCGCTGTAGTTTACG	1500	1500	143	237	1178	1240
119739	GTAACGCCAGGGTTTTCCCAGTCACGACGGTTTAGGAAGGAGGAGCAGC	ATCCACTTAACGTTACTGAAATCTCCAACCGATGATGGTTTGGTAGAGG	CTCCTTCAATATCATCTTCTGTCTCCGACCGTCATACTCGGCTACTAGG	GCGGATAACAATTTCACACAGGAAACAGCAGACTCATTCGACACCTTCG	1500	1500	263	113	1081	1142
119757	GTAACGCCAGGGTTTTCCCAGTCACGACGGTTCTATCTCGACCAAGTGC	ATCCACTTAACGTTACTGAAATCTCCAACCGATACCACCAATACTCAGC	CTCCTTCAATATCATCTTCTGTCTCCGACTCTTTACTGAGGACGAGACG	GCGGATAACAATTTCACACAGGAAACAGCTGAGGGATGAGATGAGTAGG	1500	1500	228	102	1148	1211
119762	GTAACGCCAGGGTTTTCCCAGTCACGACGTGCTCTATCAGTCCTCTTGG	ATCCACTTAACGTTACTGAAATCTCCAACGAGAAACTCAGGAGAAGAGC	CTCCTTCAATATCATCTTCTGTCTCCGACTAGCTACCTAGTCCTTGTCC	GCGGATAACAATTTCACACAGGAAACAGCAGTTACGGAGCACTTCTTGG	1500	1500	18	38	1193	1155
119764	GTAACGCCAGGGTTTTCCCAGTCACGACGGGGAGAAGAGAAGAGAAAGG	ATCCACTTAACGTTACTGAAATCTCCAACGGATGAAGATGACAGAGACG	CTCCTTCAATATCATCTTCTGTCTCCGACGGCTCTCATCACCAGTAACG	GCGGATAACAATTTCACACAGGAAACAGCGTCTTTGGACCTGTAGATGG	1500	1500	23	415	1250	1032
119768	GTAACGCCAGGGTTTTCCCAGTCACGACGCCAAAGTATAGAGTGGCTGG	ATCCACTTAACGTTACTGAAATCTCCAACACCTTCCTGAGATCTACTGC	CTCCTTCAATATCATCTTCTGTCTCCGACGTGTCTGTGTGTGTTTGTGC	GCGGATAACAATTTCACACAGGAAACAGCAGTCTCTGCTAACTCTGAGC	1500	1500	118	359	1021	1121
119779			CTCCTTCAATATCATCTTCTGTCTCCGACCACGTGCAGTAAGTCATTCC	GCGGATAACAATTTCACACAGGAAACAGCAACTCCCACAACTACCTACG	1500	1500	0	105	0	1190
119788	GTAACGCCAGGGTTTTCCCAGTCACGACGGACAGAACAACCAGAGAAGG	ATCCACTTAACGTTACTGAAATCTCCAACAATCGTCCTGAGTCACAACC	CTCCTTCAATATCATCTTCTGTCTCCGACAGCTAGGCTTGAGAGATACC	GCGGATAACAATTTCACACAGGAAACAGCTCAGCTCCTTGAGAACCTCC	1500	1500	54	90	1103	1119
119796	GTAACGCCAGGGTTTTCCCAGTCACGACGGTTTGGTCTGGTTCACTAGG	ATCCACTTAACGTTACTGAAATCTCCAACAGAGGTGTGAATAGCTGACG	CTCCTTCAATATCATCTTCTGTCTCCGACGATCTACCATACCACAGACG	GCGGATAACAATTTCACACAGGAAACAGCCAAGACAGACTATCAGGTGG	1500	1500	208	307	1079	1142
119797	GTAACGCCAGGGTTTTCCCAGTCACGACGGGGATACTACTTTGAGCACC	ATCCACTTAACGTTACTGAAATCTCCAACGTGAGGCCTTGTTGTCTAGC	CTCCTTCAATATCATCTTCTGTCTCCGACCTCTCTCTTTGACGTCTTGC	GCGGATAACAATTTCACACAGGAAACAGCTCTCACGTACAGCTCTTTCC	1500	1500	464	175	1028	1161
119800	GTAACGCCAGGGTTTTCCCAGTCACGACGAGTCACCATACCAGAGTTGC	ATCCACTTAACGTTACTGAAATCTCCAACGCAGTGTACTTGAGGAATGC	CTCCTTCAATATCATCTTCTGTCTCCGACCTACATGCATAGATGGGAGC	GCGGATAACAATTTCACACAGGAAACAGCGGTAGTCTGTGCTGAGGAGG	1500	1500	216	352	1143	1023
119812	GTAACGCCAGGGTTTTCCCAGTCACGACGGTAACTCTATCGCCTCAACG	ATCCACTTAACGTTACTGAAATCTCCAACAAACGGCGGTAGTATGTAGG	CTCCTTCAATATCATCTTCTGTCTCCGACGAGTGATACCTTCGACATCC	GCGGATAACAATTTCACACAGGAAACAGCAGATAGCTACAGCTGCTTCC	1500	1500	140	244	1130	1201
119825	GTAACGCCAGGGTTTTCCCAGTCACGACGGCAACCTCTTTACCATCTCC	ATCCACTTAACGTTACTGAAATCTCCAACGCGCTGATCTTCTACTTTCC	CTCCTTCAATATCATCTTCTGTCTCCGACCGCCTCTTATCCTCTTATCC	GCGGATAACAATTTCACACAGGAAACAGCCTCCATAATGCCTCTCTACG	1500	1500	254	494	1015	1004
119826	GTAACGCCAGGGTTTTCCCAGTCACGACGCAAGTCGTTTGTCAGTGAGC	ATCCACTTAACGTTACTGAAATCTCCAACGTCAAGTACCGTATGACTGC	CTCCTTCAATATCATCTTCTGTCTCCGACAGTGTATCTAGGCAGTGTGC	GCGGATAACAATTTCACACAGGAAACAGCCAGAGCTTGTGATAGAGTCG	1500	1500	131	390	1029	1040
119839	GTAACGCCAGGGTTTTCCCAGTCACGACGCGTAGTCAAACACCTCATCC	ATCCACTTAACGTTACTGAAATCTCCAACGTATCCAGAGAAGAGGTAGG	CTCCTTCAATATCATCTTCTGTCTCCGACATACTCGGTGCCAGATATGC	GCGGATAACAATTTCACACAGGAAACAGCGACTGGGCGTTACTAAGAGC	1500	1500	329	284	1016	1187
119844	GTAACGCCAGGGTTTTCCCAGTCACGACGGATGTGGCAAGACAGTATCG	ATCCACTTAACGTTACTGAAATCTCCAACATCCAGACAAGGTTACCTCC	CTCCTTCAATATCATCTTCTGTCTCCGACGAAGGTCCAGAATCTCTTCC	GCGGATAACAATTTCACACAGGAAACAGCTCTAGAGTTGGCCTTCTTGG	1500	1500	54	179	1275	1234
119845	GTAACGCCAGGGTTTTCCCAGTCACGACGCAAGCTCTCCAGACAAAAGC	ATCCACTTAACGTTACTGAAATCTCCAACGGAGGTGTAAGTTGTTGAGC	CTCCTTCAATATCATCTTCTGTCTCCGACCCAGTTTCTATCTGTCCTGC	GCGGATAACAATTTCACACAGGAAACAGCACATCGACACAGATCTCTCC	1500	1500	371	109	1026	1280
119850	GTAACGCCAGGGTTTTCCCAGTCACGACGCTCAAGTGCTTATGTCCAGC	ATCCACTTAACGTTACTGAAATCTCCAACGTAGGTTTTACCGTTCGTCG	CTCCTTCAATATCATCTTCTGTCTCCGACGCTTGTGATGTGTAAGGTCG	GCGGATAACAATTTCACACAGGAAACAGCGTCCTGAACCTGTAGAATGG	1500	1500	350	153	1027	1029
119855	GTAACGCCAGGGTTTTCCCAGTCACGACGGGTACGTGATCCATTTCTCG	ATCCACTTAACGTTACTGAAATCTCCAACCTAGTAGCAGCTCATCCAGG	CTCCTTCAATATCATCTTCTGTCTCCGACTGTTATAGGCCATGACCAGC	GCGGATAACAATTTCACACAGGAAACAGCGGAACAGATATGGTCTCTGG	1500	1500	247	195	1142	1176
119857	GTAACGCCAGGGTTTTCCCAGTCACGACGAACAGAGTGAGAGGTTGAGC	ATCCACTTAACGTTACTGAAATCTCCAACCATACTTCTAATGCGGGTCG	CTCCTTCAATATCATCTTCTGTCTCCGACGAAATAGACGATAGGGCTGC	GCGGATAACAATTTCACACAGGAAACAGCGAACTGGAACAGGTCATACG	1500	1500	93	258	1141	1067
119859	GTAACGCCAGGGTTTTCCCAGTCACGACGCGACTCTTGGACTTAACAGG	ATCCACTTAACGTTACTGAAATCTCCAACCCACGAGGTATGTACAGAGG	CTCCTTCAATATCATCTTCTGTCTCCGACCAATAGACCTTTCGGAGTGC	GCGGATAACAATTTCACACAGGAAACAGCCATGAGCCACACACTACTGC	1500	1500	67	217	1085	1188
119860	GTAACGCCAGGGTTTTCCCAGTCACGACGGGAGAAGAAGGAGGAGAAGG	ATCCACTTAACGTTACTGAAATCTCCAACGATGGGAGTTGAAGAGTAGG	CTCCTTCAATATCATCTTCTGTCTCCGACGATTCAAGCCCATGTACTCC	GCGGATAACAATTTCACACAGGAAACAGCTAACAGACTGCAACTCGACG	1500	1500	45	197	1061	1082
119864	GTAACGCCAGGGTTTTCCCAGTCACGACGACTCTTCTAGTTCAGCCAGC	ATCCACTTAACGTTACTGAAATCTCCAACATATACCCCGCTCAGATAGG	CTCCTTCAATATCATCTTCTGTCTCCGACGATAACTGCCTCTGGTATGG	GCGGATAACAATTTCACACAGGAAACAGCCTATGCTGGCTACGAGATGG	1500	1500	110	121	1230	1204
119875	GTAACGCCAGGGTTTTCCCAGTCACGACGGACGTTCAACCACATTGACG	ATCCACTTAACGTTACTGAAATCTCCAACCCCTACTAGTAATCAGCTCG	CTCCTTCAATATCATCTTCTGTCTCCGACGATGTCAACCGAGATGTAGC	GCGGATAACAATTTCACACAGGAAACAGCCTGTCAGGGTGATGAGAAGC	1500	1500	222	334	1213	1140
119876	GTAACGCCAGGGTTTTCCCAGTCACGACGCCTTAGGTACCTTGTGTACG	ATCCACTTAACGTTACTGAAATCTCCAACAACGACCATCATCTCACTGC	CTCCTTCAATATCATCTTCTGTCTCCGACGCCTCTAGTGTCAAATCACC	GCGGATAACAATTTCACACAGGAAACAGCAGCACGAAGAGATTCACACC	1500	1500	130	403	1122	1014
119879	GTAACGCCAGGGTTTTCCCAGTCACGACGACTCTCTCCTACACAGCTCC	ATCCACTTAACGTTACTGAAATCTCCAACAGAAGAGAAGAAGGAGGAGG	CTCCTTCAATATCATCTTCTGTCTCCGACAGGTAAAGTACAGCCTCTGC	GCGGATAACAATTTCACACAGGAAACAGCGTATGGAGTTGCTCATGTGG	1500	1500	45	297	1189	1118
119895	GTAACGCCAGGGTTTTCCCAGTCACGACGCCAGATACTCCTGAATCTCC	ATCCACTTAACGTTACTGAAATCTCCAACTGTTCAGTAGAAGGACGAGG	CTCCTTCAATATCATCTTCTGTCTCCGACCTACTACTACCGACCCTTGG	GCGGATAACAATTTCACACAGGAAACAGCACACGAAGCTCAAGTTCTGG	1500	1500	99	247	1292	1208
119896	GTAACGCCAGGGTTTTCCCAGTCACGACGTACGCGGAGTACTACCTACC	ATCCACTTAACGTTACTGAAATCTCCAACGTAGGAGAAGAGGACACTGG	CTCCTTCAATATCATCTTCTGTCTCCGACGCTAGTGTTGATGTCCAAGG	GCGGATAACAATTTCACACAGGAAACAGCACAGTCTCCCTTTTCCTACC	1500	1500	305	40	1084	1108
119902	GTAACGCCAGGGTTTTCCCAGTCACGACGCTTAGTGCTTCCTCTCGTGC	ATCCACTTAACGTTACTGAAATCTCCAACGATATGGAGACAGATGGAGG	CTCCTTCAATATCATCTTCTGTCTCCGACTACAAGTCTCTCGTCACTCC	GCGGATAACAATTTCACACAGGAAACAGCATTGAGCTGACTCTTCCTCC	1500	1500	35	134	1027	1204
119931	GTAACGCCAGGGTTTTCCCAGTCACGACGCTGTAAAAGGTCGTAGCAGC	ATCCACTTAACGTTACTGAAATCTCCAACAAAGAGGACGAAGTGGTAGG	CTCCTTCAATATCATCTTCTGTCTCCGACGAGGGAAATGATATGGGAGG	GCGGATAACAATTTCACACAGGAAACAGCAAGTACCTACATGCCTGACC	1500	1500	80	302	1021	1055
119933	GTAACGCCAGGGTTTTCCCAGTCACGACGGCTGGACCGTACATACTTGG	ATCCACTTAACGTTACTGAAATCTCCAACAGTATGAGGGTTGAGAGAGC	CTCCTTCAATATCATCTTCTGTCTCCGACAGCTGGACTCTACGTTCTCC	GCGGATAACAATTTCACACAGGAAACAGCCTACTACTAAGGCGGTCTGC	1500	1500	6	176	1293	1113
119947	GTAACGCCAGGGTTTTCCCAGTCACGACGCATCAAGTCACTCATCCACG	ATCCACTTAACGTTACTGAAATCTCCAACAGGGTCTCAGCAAGACATCG	CTCCTTCAATATCATCTTCTGTCTCCGACGTAGGGATCAAAAGAGGAGG	GCGGATAACAATTTCACACAGGAAACAGCGGCAATAGAGTGAGTTCTCC	1500	1500	131	64	1005	1220
119954	GTAACGCCAGGGTTTTCCCAGTCACGACGGGAGAGATACGTTCCTATGG	ATCCACTTAACGTTACTGAAATCTCCAACCACGAGACAGGAGAATATCG	CTCCTTCAATATCATCTTCTGTCTCCGACTCTACGTTTCTAGAGCGAGG	GCGGATAACAATTTCACACAGGAAACAGCAGTAATGTGACGAGAGGAGG	1500	1500	5	153	1117	1015
119956	GTAACGCCAGGGTTTTCCCAGTCACGACGTGGCTAACAGGTAGGTAAGG	ATCCACTTAACGTTACTGAAATCTCCAACGTGTAAATAGCGGGTGTTCC	CTCCTTCAATATCATCTTCTGTCTCCGACCCCTCTGTCTCTAATCAAGC	GCGGATAACAATTTCACACAGGAAACAGCCTGGTGAACCTGAGATTACG	1500	1500	140	222	1279	1169
119960	GTAACGCCAGGGTTTTCCCAGTCACGACGGTGGTATGAAACTCAGCTCC	ATCCACTTAACGTTACTGAAATCTCCAACGCTGTGATTGGTCTTCATCC	CTCCTTCAATATCATCTTCTGTCTCCGACGTATATGACTGGGTCACAGC	GCGGATAACAATTTCACACAGGAAACAGCAGAGGAAGACGAGCTAAAGG	1500	1500	126	45	1103	1017
119963	GTAACGCCAGGGTTTTCCCAGTCACGACGTGAGTCCGCTACTATGATGG	ATCCACTTAACGTTACTGAAATCTCCAACGAAGGAGGAAGGGAGAATCC	CTCCTTCAATATCATCTTCTGTCTCCGACCATAACATGTCTGCCACTGC	GCGGATAACAATTTCACACAGGAAACAGCCCTGGATTATGAGACAGACC	1500	1500	125	64	1161	1007
119965	GTAACGCCAGGGTTTTCCCAGTCACGACGCTGTGTACTCTCCTTCCTCG	ATCCACTTAACGTTACTGAAATCTCCAACAGTCTTGTGCTTGTGCCTCC	CTCCTTCAATATCATCTTCTGTCTCCGACATCTGAACCTGCTCTACTGC	GCGGATAACAATTTCACACAGGAAACAGCGTAGAGACGACTTCTTGTCG	1500	1500	232	55	1173	1286
119975	GTAACGCCAGGGTTTTCCCAGTCACGACGCTGTCTGTCTGTCTCTCTGG	ATCCACTTAACGTTACTGAAATCTCCAACTTTGTAGGTGCTTAGCGAGC	CTCCTTCAATATCATCTTCTGTCTCCGACTACTGGTCGTATGACACTGG	GCGGATAACAATTTCACACAGGAAACAGCATCCTACGTAACAGGAGTGG	1500	1500	9	427	1089	1032
122168			CTCCTTCAATATCATCTTCTGTCTCCGACCTCGAGAGCTTTAACAGTGC	GCGGATAACAATTTCACACAGGAAACAGCGTATGGAGAGGGAGTGTAGG	1500	1500	0	419	0	1011
122169	GTAACGCCAGGGTTTTCCCAGTCACGACGAGACATCAGACATCCGTAGC	ATCCACTTAACGTTACTGAAATCTCCAACCTCTTATCGGAGCACATACG	CTCCTTCAATATCATCTTCTGTCTCCGACTAGTCTCTTCCCTGGTCTCG	GCGGATAACAATTTCACACAGGAAACAGCCGTCTACTCCTTCTGGAACC	1500	1500	173	396	1134	1009
122172	GTAACGCCAGGGTTTTCCCAGTCACGACGCAGATACTTGCAGTACCACC	ATCCACTTAACGTTACTGAAATCTCCAACTGTACCGTAGGTAGGTGTCC	CTCCTTCAATATCATCTTCTGTCTCCGACACTATTAGGTAGGGAGGTGG	GCGGATAACAATTTCACACAGGAAACAGCCTCCTACGAAGAGAAGAAGC	1500	1500	37	222	1026	999
122176	GTAACGCCAGGGTTTTCCCAGTCACGACGTAAGACAGACAGCACACAGC	ATCCACTTAACGTTACTGAAATCTCCAACCAGACCAGAACTTTGACTGG	CTCCTTCAATATCATCTTCTGTCTCCGACACATCTTATAGACGGCGTGG	GCGGATAACAATTTCACACAGGAAACAGCGTATAGCAGGAGGAGAAACG	1500	1500	274	94	1101	1112
122178	GTAACGCCAGGGTTTTCCCAGTCACGACGCTCGCTGTGTCTCTTAATCG	ATCCACTTAACGTTACTGAAATCTCCAACACTTGTACTCGGTACCCTGG	CTCCTTCAATATCATCTTCTGTCTCCGACGTCACGATACGATACTCTGG	GCGGATAACAATTTCACACAGGAAACAGCGAAGAGGAGGTCTTGGTAGG	1500	1500	273	147	1058	1219
122197	GTAACGCCAGGGTTTTCCCAGTCACGACGTAGAGCTGCAAGAAGAGAGG	ATCCACTTAACGTTACTGAAATCTCCAACGGAATGAGGAGAGAAACAGG	CTCCTTCAATATCATCTTCTGTCTCCGACCGTCTACCCATATACGAACC	GCGGATAACAATTTCACACAGGAAACAGCCCTCAGAGTCAGATTCAACG	1500	1500	18	289	1299	1060
122198	GTAACGCCAGGGTTTTCCCAGTCACGACGCTCACGTAAGAGGGATATGG	ATCCACTTAACGTTACTGAAATCTCCAACCAGCTCGGATTAAGTAGTGG	CTCCTTCAATATCATCTTCTGTCTCCGACCCGCCTCTACTCTTCTTTGC	GCGGATAACAATTTCACACAGGAAACAGCCTATCGTATTGTGTGGCTGG	1500	1500	19	258	1006	1199
119980	GTAACGCCAGGGTTTTCCCAGTCACGACGGCTGTGGAAGGACTCATACG	ATCCACTTAACGTTACTGAAATCTCCAACCTGTTGAGAAGCTTTCGTCG	CTCCTTCAATATCATCTTCTGTCTCCGACCTGTGTGTCTCTCGCTTACC	GCGGATAACAATTTCACACAGGAAACAGCTCGCCCAGTAGTAAATGTCC	1500	1500	415	99	1045	1031
122220	GTAACGCCAGGGTTTTCCCAGTCACGACGGTAAGATCCTCCTCAACACC	ATCCACTTAACGTTACTGAAATCTCCAACTCTGGTGAGAGGTACAAAGC	CTCCTTCAATATCATCTTCTGTCTCCGACGAGACGTGTCTACAGTGAGG	GCGGATAACAATTTCACACAGGAAACAGCCTGATAGTCACTCGCGTACC	1500	1500	63	101	1048	1297
119981	GTAACGCCAGGGTTTTCCCAGTCACGACGGCAGAGGGATGCTATATTCC	ATCCACTTAACGTTACTGAAATCTCCAACGGAACTAGCTCTAACAGACG	CTCCTTCAATATCATCTTCTGTCTCCGACTAGGAAGGGATCTTTGCTGC	GCGGATAACAATTTCACACAGGAAACAGCCTTCTACAGTGCTCCATTCG	1500	1500	282	210	1019	1039
122255	GTAACGCCAGGGTTTTCCCAGTCACGACGAAGGTTGTGAGTGTTGCTGC	ATCCACTTAACGTTACTGAAATCTCCAACAGCTTGATAGAGGCATCAGG	CTCCTTCAATATCATCTTCTGTCTCCGACCTCTTCATGACGACGATTGG	GCGGATAACAATTTCACACAGGAAACAGCCAAGGCTATTGACCTGGAGC	1500	1500	153	227	1254	1187
122278	GTAACGCCAGGGTTTTCCCAGTCACGACGGTAGCTTGTTGTGAGGATCG	ATCCACTTAACGTTACTGAAATCTCCAACTCTATGTCTCTCCCTCTTGG	CTCCTTCAATATCATCTTCTGTCTCCGACCTTGCTCAGTGACTTTGAGG	GCGGATAACAATTTCACACAGGAAACAGCGGGTATGCTCTACTCAATCG	1500	1500	10	278	1244	1016
122287	GTAACGCCAGGGTTTTCCCAGTCACGACGCAAAGCGCCTCCTAGATACC	ATCCACTTAACGTTACTGAAATCTCCAACGTGATGATGTCGAGAAGAGG	CTCCTTCAATATCATCTTCTGTCTCCGACGCTGGTCCAGATGAATTACC	GCGGATAACAATTTCACACAGGAAACAGCCGTAGTCGACATACTTGTCC	1500	1500	185	107	1165	1267
122293	GTAACGCCAGGGTTTTCCCAGTCACGACGACCCATGTACAGATACCTCC	ATCCACTTAACGTTACTGAAATCTCCAACTGTCTGTGTGTAGTGTGTGG	CTCCTTCAATATCATCTTCTGTCTCCGACGTTGAGTGAGGAAGAAGACG	GCGGATAACAATTTCACACAGGAAACAGCGCTCGACTTCTCCGAGTACC	1500	1500	159	121	1079	1128
122296	GTAACGCCAGGGTTTTCCCAGTCACGACGCTGTTAGCCAATCGAGTACC	ATCCACTTAACGTTACTGAAATCTCCAACACCAGTAAATGTGGGTGTCG	CTCCTTCAATATCATCTTCTGTCTCCGACGTTAGTGAGATGGCTTCTGG	GCGGATAACAATTTCACACAGGAAACAGCTACTGGATCTACAGGTCTGC	1500	1500	202	235	1258	1223
122299	GTAACGCCAGGGTTTTCCCAGTCACGACGGATGTGTGAGATGGAAGAGG	ATCCACTTAACGTTACTGAAATCTCCAACTCTCCTACACACTCAGCTCC	CTCCTTCAATATCATCTTCTGTCTCCGACTCTACCACACACAGAAGACG	GCGGATAACAATTTCACACAGGAAACAGCGACTCATGACAGCTCAATCC	1500	1500	80	378	1065	1010
122324	GTAACGCCAGGGTTTTCCCAGTCACGACGGCTCACTGCTCACTACTAGG	ATCCACTTAACGTTACTGAAATCTCCAACACTGAAAGATCTGTGGCAGC	CTCCTTCAATATCATCTTCTGTCTCCGACACACAGTGAGAACAAGGAGC	GCGGATAACAATTTCACACAGGAAACAGCCTTAATCCCACATACGCTGC	1500	1500	44	218	1057	1264
122349	GTAACGCCAGGGTTTTCCCAGTCACGACGCAAGAGCCCAGTGTAAGTCC	ATCCACTTAACGTTACTGAAATCTCCAACATTAGTGGGCTGTGGAGACG	CTCCTTCAATATCATCTTCTGTCTCCGACTGTACCGTACGAAGCAGTCC	GCGGATAACAATTTCACACAGGAAACAGCGTCATTGCTCCAGCTAAAGG	1500	1500	190	130	1274	1088
122366	GTAACGCCAGGGTTTTCCCAGTCACGACGGTAGGTAGATTGGGTGATGG	ATCCACTTAACGTTACTGAAATCTCCAACGCAGATGGAGAGAGAAAAGG	CTCCTTCAATATCATCTTCTGTCTCCGACGATGAACAGCGAAAGGAAGC	GCGGATAACAATTTCACACAGGAAACAGCGCTCTGATAGACTGGGAAGC	1500	1500	198	60	1143	1069
122374	GTAACGCCAGGGTTTTCCCAGTCACGACGCTCTCGTCGTCTCTCTAACC	ATCCACTTAACGTTACTGAAATCTCCAACCTCCTCGCTTCTTATACACC	CTCCTTCAATATCATCTTCTGTCTCCGACCAAGTCTCGGGTATAACTGG	GCGGATAACAATTTCACACAGGAAACAGCGACAAAGAGCCTAACTGACC	1500	1500	181	300	1183	1029
122375	GTAACGCCAGGGTTTTCCCAGTCACGACGCAAGTCTCGGGTATAACTGG	ATCCACTTAACGTTACTGAAATCTCCAACGACAAAGAGCCTAACTGACC	CTCCTTCAATATCATCTTCTGTCTCCGACGCTACACTTACATGCCAAGG	GCGGATAACAATTTCACACAGGAAACAGCGTGAAGAGAGCGTAGACTCC	1500	1500	324	68	1029	1179
122376	GTAACGCCAGGGTTTTCCCAGTCACGACGCAATCCTACTCTGGTCTTGG	ATCCACTTAACGTTACTGAAATCTCCAACCGGTATAGACAGTACGGAGC	CTCCTTCAATATCATCTTCTGTCTCCGACCGATGACTGTCTTACACACG	GCGGATAACAATTTCACACAGGAAACAGCGACTCGACTTTCGTAGTTGG	1500	1500	187	136	1260	1127
122378	GTAACGCCAGGGTTTTCCCAGTCACGACGATAGATCAACGCCCACTTCC	ATCCACTTAACGTTACTGAAATCTCCAACCTATCTATATGGCCTCCTGG	CTCCTTCAATATCATCTTCTGTCTCCGACCAGTCACAATCTGCTTCTGG	GCGGATAACAATTTCACACAGGAAACAGCTGACAAGGTCTTCAAGCAGG	1500	1500	308	398	1030	1036
122384	GTAACGCCAGGGTTTTCCCAGTCACGACGGCTGTTGACCGTTTGTTAGC	ATCCACTTAACGTTACTGAAATCTCCAACCAATACCTGGGTAAGGTAGG	CTCCTTCAATATCATCTTCTGTCTCCGACACTCTGCTGTTCCTCATAGC	GCGGATAACAATTTCACACAGGAAACAGCGCAGGTCCTTAATCTCTAGC	1500	1500	449	35	1037	1022
122385	GTAACGCCAGGGTTTTCCCAGTCACGACGGTGATAAGTGGTTGTCGAGG	ATCCACTTAACGTTACTGAAATCTCCAACGCAGACGAGATAAGGTAAGG	CTCCTTCAATATCATCTTCTGTCTCCGACCCTCTAGCTTCTCATTCTCC	GCGGATAACAATTTCACACAGGAAACAGCGTAACTCGGTACCTTTCTGG	1500	1500	51	259	999	1240
122387			CTCCTTCAATATCATCTTCTGTCTCCGACGGAATTGGAAGAAGGAGTGC	GCGGATAACAATTTCACACAGGAAACAGCGGAGAGAACACTCACATTCC	1500	1500	0	87	0	1205
122392	GTAACGCCAGGGTTTTCCCAGTCACGACGGAGTGGTAGAAGATGGAAGG	ATCCACTTAACGTTACTGAAATCTCCAACCATACTAGCATAACCCCACC	CTCCTTCAATATCATCTTCTGTCTCCGACGAGATGTGCAACTACACTGG	GCGGATAACAATTTCACACAGGAAACAGCGAAGAGGGAAAGTCTTCTCG	1500	1500	234	108	1073	1230
122396	GTAACGCCAGGGTTTTCCCAGTCACGACGCGGTCTTAATGTGGATCAGG	ATCCACTTAACGTTACTGAAATCTCCAACACCTAGATGAGGTAAGCACG	CTCCTTCAATATCATCTTCTGTCTCCGACTCGAGATCGAGTGTTACTGG	GCGGATAACAATTTCACACAGGAAACAGCAGCAGGAGTAGATGCTCTGG	1500	1500	403	433	1003	1015
122405	GTAACGCCAGGGTTTTCCCAGTCACGACGATACGAACAGGTCAGAGACG	ATCCACTTAACGTTACTGAAATCTCCAACAGAAGAGAGAGCAAGAGACG	CTCCTTCAATATCATCTTCTGTCTCCGACGTGAGGACGTTCTCCTTTCG	GCGGATAACAATTTCACACAGGAAACAGCCTATGGGTTCCATGTTGAGG	1500	1500	178	5	1161	1035
122419	GTAACGCCAGGGTTTTCCCAGTCACGACGTGTATCTAGGCTGCAAGTCC	ATCCACTTAACGTTACTGAAATCTCCAACGTGGCTGTCGGTGTAATAGC	CTCCTTCAATATCATCTTCTGTCTCCGACCGCTGTATGGACATCGTACC	GCGGATAACAATTTCACACAGGAAACAGCCCCTAGTATCTTGGATGTGC	1500	1500	271	127	1004	1272
122447	GTAACGCCAGGGTTTTCCCAGTCACGACGGACAAAATCCCTCGACTTCC	ATCCACTTAACGTTACTGAAATCTCCAACCACCCTGTCATCTATGTAGC	CTCCTTCAATATCATCTTCTGTCTCCGACACCGTGTCTAGAAACTCTCC	GCGGATAACAATTTCACACAGGAAACAGCCTACTCGGACGACTACAACC	1500	1500	17	177	1295	1146
122448	GTAACGCCAGGGTTTTCCCAGTCACGACGGCTACGCTTCTATTCTCTGC	ATCCACTTAACGTTACTGAAATCTCCAACAATAGACGATCCAAGGCTCC	CTCCTTCAATATCATCTTCTGTCTCCGACGATGTACTGCAGGCTTTTCG	GCGGATAACAATTTCACACAGGAAACAGCGTAGGACTTTGTCTTGGAGC	1500	1500	60	39	1019	1241
122455	GTAACGCCAGGGTTTTCCCAGTCACGACGGCTTCGTTCTAGAGACTTCG	ATCCACTTAACGTTACTGAAATCTCCAACCAACTCACTCGGATTACTGC	CTCCTTCAATATCATCTTCTGTCTCCGACCTGGGTATATAAAGCCCTCG	GCGGATAACAATTTCACACAGGAAACAGCAGACTACCAAGGAGTTGACC	1500	1500	325	237	1015	1106
122457	GTAACGCCAGGGTTTTCCCAGTCACGACGCATAGAGCATGTAGCACTGG	ATCCACTTAACGTTACTGAAATCTCCAACGAGAGGATGTGATAAGGAGG	CTCCTTCAATATCATCTTCTGTCTCCGACACTCAGGTCTCTTTCTCTCC	GCGGATAACAATTTCACACAGGAAACAGCGCCTCTACCCTATACTTTCC	1500	1500	42	200	1282	1020
122468	GTAACGCCAGGGTTTTCCCAGTCACGACGCGTTTCTCTCTCTCTCTTCC	ATCCACTTAACGTTACTGAAATCTCCAACCGTTTAGGTTACCCTTGTGC	CTCCTTCAATATCATCTTCTGTCTCCGACCTTTGTCTTCTTGGGCTTGG	GCGGATAACAATTTCACACAGGAAACAGCGATCTCAAGGACGATGATGG	1500	1500	424	329	1048	1013
122476	GTAACGCCAGGGTTTTCCCAGTCACGACGGACTTCGACGAACTAACACC	ATCCACTTAACGTTACTGAAATCTCCAACCTCATCTTTCTCGTCAGTCC	CTCCTTCAATATCATCTTCTGTCTCCGACCAGGTGCAGCTACGTAAACC	GCGGATAACAATTTCACACAGGAAACAGCCTTCCTGTCGAGCTCCTACG	1500	1500	387	14	1056	1038
122495	GTAACGCCAGGGTTTTCCCAGTCACGACGGAGATATCGATAGGTCCTCG	ATCCACTTAACGTTACTGAAATCTCCAACGTGCAACTCTAAGCATGTGG	CTCCTTCAATATCATCTTCTGTCTCCGACGAGAGACTGTTCTGACGAGG	GCGGATAACAATTTCACACAGGAAACAGCGTCGTTCAAGGACACTTAGC	1500	1500	81	154	1023	1298
122499	GTAACGCCAGGGTTTTCCCAGTCACGACGGACGAGATAGTAGTCGGTGC	ATCCACTTAACGTTACTGAAATCTCCAACTGGTGTCTGTCTGTGTTACC	CTCCTTCAATATCATCTTCTGTCTCCGACGGTGGCATAGCCTTGATACG	GCGGATAACAATTTCACACAGGAAACAGCACTCCATCTCTATAGCCAGC	1500	1500	71	42	1199	1060
122500	GTAACGCCAGGGTTTTCCCAGTCACGACGCTGATCGGCTAGGTATAAGG	ATCCACTTAACGTTACTGAAATCTCCAACAGTCTTATCGTGGCATCTCC	CTCCTTCAATATCATCTTCTGTCTCCGACCTTCTGTTTGTGGACCTACC	GCGGATAACAATTTCACACAGGAAACAGCAGGAAGTTGAAGAGGACTGG	1500	1500	57	116	1225	1272
122505	GTAACGCCAGGGTTTTCCCAGTCACGACGCTGATTAGACGTTCCAGTGC	ATCCACTTAACGTTACTGAAATCTCCAACGGACTTGTAGTGTCTCGACG	CTCCTTCAATATCATCTTCTGTCTCCGACGGTACATGCATAACACGAGC	GCGGATAACAATTTCACACAGGAAACAGCACGAACCTTTCTACAGGAGG	1500	1500	102	254	1128	1047
122506	GTAACGCCAGGGTTTTCCCAGTCACGACGGAGTAGTAACGCAATCCTCG	ATCCACTTAACGTTACTGAAATCTCCAACGTAATTCTGCGTAGCACACC	CTCCTTCAATATCATCTTCTGTCTCCGACATCAGTCGTATCCAGACTCC	GCGGATAACAATTTCACACAGGAAACAGCGCTAGCTAGTGCAGAAATCG	1500	1500	120	281	1022	1152
122526	GTAACGCCAGGGTTTTCCCAGTCACGACGGAGCACAGTGAAGAAGTTGG	ATCCACTTAACGTTACTGAAATCTCCAACCAAAGAAGTGCAAGAGGTCC	CTCCTTCAATATCATCTTCTGTCTCCGACCCTTCTCCTTGTTCTTCTGC	GCGGATAACAATTTCACACAGGAAACAGCACCCTACCTCTCATCACACC	1500	1500	131	229	1006	1129
122527	GTAACGCCAGGGTTTTCCCAGTCACGACGTCTTACCGTACGACATGAGG	ATCCACTTAACGTTACTGAAATCTCCAACGGAGCCAGAATCTACATACC	CTCCTTCAATATCATCTTCTGTCTCCGACTCTCTTTCGGTATGGCTAGG	GCGGATAACAATTTCACACAGGAAACAGCGGTACCTAGAATGATGGTGC	1500	1500	60	448	1156	1045
122531	GTAACGCCAGGGTTTTCCCAGTCACGACGCTACTACAACTCGGTCAACG	ATCCACTTAACGTTACTGAAATCTCCAACTCGCTATACGTCAGACTAGG	CTCCTTCAATATCATCTTCTGTCTCCGACCTTTCGGTACGAGAAGAAGC	GCGGATAACAATTTCACACAGGAAACAGCGGCGAAGATATACACACAGC	1500	1500	166	200	1175	1225
122546	GTAACGCCAGGGTTTTCCCAGTCACGACGGGTACACTAAGTTGCAGTCC	ATCCACTTAACGTTACTGAAATCTCCAACGGTGCTGGTAGGTAGGTAGG	CTCCTTCAATATCATCTTCTGTCTCCGACGACAGTTGTGTTTCTCCAGG	GCGGATAACAATTTCACACAGGAAACAGCGGTGATGTGGTTATGAGAGG	1500	1500	38	22	1256	1007
122556	GTAACGCCAGGGTTTTCCCAGTCACGACGCCCACAAGACAACTTACAGC	ATCCACTTAACGTTACTGAAATCTCCAACCAGCCAGCTGTGTAAGTACC	CTCCTTCAATATCATCTTCTGTCTCCGACGTCGCTAAGCTCAGAGTAGG	GCGGATAACAATTTCACACAGGAAACAGCCTCTGCTCTTTCTCTCTTCC	1500	1500	261	368	1102	1013
122567	GTAACGCCAGGGTTTTCCCAGTCACGACGCAATCTTGTCGTAGTGGACC	ATCCACTTAACGTTACTGAAATCTCCAACCTACAAAACCGAAACCCACC	CTCCTTCAATATCATCTTCTGTCTCCGACACGTACACGCTATACCCAGG	GCGGATAACAATTTCACACAGGAAACAGCGTCCAAGACGTTGAACTAGG	1500	1500	139	49	1090	1166
122571	GTAACGCCAGGGTTTTCCCAGTCACGACGCTCTTCTCCTCTTTTCGAGC	ATCCACTTAACGTTACTGAAATCTCCAACGTAGTAAGCCAGCGTTCACC	CTCCTTCAATATCATCTTCTGTCTCCGACCCATTCTACCGAGTCTATGC	GCGGATAACAATTTCACACAGGAAACAGCCATGGAGGGTAACATCTTCG	1500	1500	65	314	1148	1088
122576	GTAACGCCAGGGTTTTCCCAGTCACGACGCAGAGAGGCTGCTACTATCC	ATCCACTTAACGTTACTGAAATCTCCAACGCTAATATGTGCGCATGTCC	CTCCTTCAATATCATCTTCTGTCTCCGACGATACTGCTCCTGAATGACC	GCGGATAACAATTTCACACAGGAAACAGCACATCTCCTCTGCTTGGTGC	1500	1500	160	452	1071	1047
122582	GTAACGCCAGGGTTTTCCCAGTCACGACGTACCCCATACTGTTCTCTCC	ATCCACTTAACGTTACTGAAATCTCCAACAATCTGTGAGTGACCTGTGG	CTCCTTCAATATCATCTTCTGTCTCCGACTTCAGAGTTGTTAGCGCAGG	GCGGATAACAATTTCACACAGGAAACAGCGCAACCTTGATCGTAAGTCC	1500	1500	8	197	1259	1184
122587	GTAACGCCAGGGTTTTCCCAGTCACGACGTAACCTCGTCTGTCTCAAGG	ATCCACTTAACGTTACTGAAATCTCCAACGATGCCTTCTGAGTCAATGC	CTCCTTCAATATCATCTTCTGTCTCCGACGAGTTGTGGCTACAGTGACG	GCGGATAACAATTTCACACAGGAAACAGCCTACTGATCCGTATCCCAGC	1500	1500	155	6	1115	1087
122593	GTAACGCCAGGGTTTTCCCAGTCACGACGGAAGTGGTTCAAGACGGTGG	ATCCACTTAACGTTACTGAAATCTCCAACGCTGTTACCAACCTATGACC	CTCCTTCAATATCATCTTCTGTCTCCGACTGATGACCTGTGTACCTACG	GCGGATAACAATTTCACACAGGAAACAGCACTGCAAGATGACAGGAACC	1500	1500	464	46	1020	1201
122628	GTAACGCCAGGGTTTTCCCAGTCACGACGAAGTCGTCATGAGATGGTGG	ATCCACTTAACGTTACTGAAATCTCCAACCTCAATGGCTTCTTGAGTCC	CTCCTTCAATATCATCTTCTGTCTCCGACGGTAGCGTGACAACAAAACC	GCGGATAACAATTTCACACAGGAAACAGCCCGTAGAGAAATCCATGTCC	1500	1500	79	144	1009	1203
122630	GTAACGCCAGGGTTTTCCCAGTCACGACGGAGTACATACCGCTAACTGC	ATCCACTTAACGTTACTGAAATCTCCAACGATACTGGTGCTTACAGAGG	CTCCTTCAATATCATCTTCTGTCTCCGACATATACGACCCTACACCAGC	GCGGATAACAATTTCACACAGGAAACAGCCCTCATCGTCACCTACTACC	1500	1500	10	146	1131	1150
122641	GTAACGCCAGGGTTTTCCCAGTCACGACGGCAGAGTTCAGAAGACCACC	ATCCACTTAACGTTACTGAAATCTCCAACGAAGTGTCGAGAGTTTGTCG	CTCCTTCAATATCATCTTCTGTCTCCGACGGAGTAGCAGTAATTGCAGG	GCGGATAACAATTTCACACAGGAAACAGCGCTACCCCTACCTCTTCTGG	1500	1500	106	308	1283	1186
122644	GTAACGCCAGGGTTTTCCCAGTCACGACGCCCTATCTTGTCTTAGCACC	ATCCACTTAACGTTACTGAAATCTCCAACCAAGAGTCTGGTTTCGTTGG	CTCCTTCAATATCATCTTCTGTCTCCGACCTTCTTGATGCGGTATGAGG	GCGGATAACAATTTCACACAGGAAACAGCGTTTATACGGAGAGTGGAGG	1500	1500	250	139	1196	1020
122646	GTAACGCCAGGGTTTTCCCAGTCACGACGATTGCTTCTCTCTCAGGAGC	ATCCACTTAACGTTACTGAAATCTCCAACCCTCTCAGGAAGACAGTACG	CTCCTTCAATATCATCTTCTGTCTCCGACTGAAGAGGTAGTAGTGCAGC	GCGGATAACAATTTCACACAGGAAACAGCATCCTGAAGTGGTGAGTTGG	1500	1500	122	394	1048	1058
122657	GTAACGCCAGGGTTTTCCCAGTCACGACGGTAGCCGTACGAGTAAGTGG	ATCCACTTAACGTTACTGAAATCTCCAACAGTCTTTGGGTACGTACTGG	CTCCTTCAATATCATCTTCTGTCTCCGACTGCTACGTTCTACGTACAGG	GCGGATAACAATTTCACACAGGAAACAGCTCACAGAGAAAGAGAGCACC	1500	1500	421	190	1013	1015
122659	GTAACGCCAGGGTTTTCCCAGTCACGACGCTTGACTGCAGCTGCTAAGG	ATCCACTTAACGTTACTGAAATCTCCAACCACAGTGATGTGTCAGTACC	CTCCTTCAATATCATCTTCTGTCTCCGACGGTATCCCAAGTAGGTAAGC	GCGGATAACAATTTCACACAGGAAACAGCCCACTACTTCTGACATCTGG	1500	1500	465	92	1028	1013
122662	GTAACGCCAGGGTTTTCCCAGTCACGACGGATTGACTACCAGACGCAGC	ATCCACTTAACGTTACTGAAATCTCCAACAGGAAGTGAGAGTTGAGACG	CTCCTTCAATATCATCTTCTGTCTCCGACTTGTCTTTAGTGAGGCGAGC	GCGGATAACAATTTCACACAGGAAACAGCTGCTCGTGCTCAACTACTCC	1500	1500	53	45	1001	1004
122666	GTAACGCCAGGGTTTTCCCAGTCACGACGTTGAACATCTGCTCACCACC	ATCCACTTAACGTTACTGAAATCTCCAACAGTGATCTCTGTGTTGGTCG	CTCCTTCAATATCATCTTCTGTCTCCGACGATAGATCCAGATGAGCACC	GCGGATAACAATTTCACACAGGAAACAGCCGATCTGTCAGCCATCTACG	1500	1500	250	429	1208	1054
122680	GTAACGCCAGGGTTTTCCCAGTCACGACGACCTACCTTAGCTACCTTGC	ATCCACTTAACGTTACTGAAATCTCCAACGGTAGTACTTGTAGCGGTGC	CTCCTTCAATATCATCTTCTGTCTCCGACACTGTCGACTTTGACTCACG	GCGGATAACAATTTCACACAGGAAACAGCTCTCTCTCTATGACCGTTCC	1500	1500	61	172	1240	1029
122684	GTAACGCCAGGGTTTTCCCAGTCACGACGCTGACACGAGCTATGATTGG	ATCCACTTAACGTTACTGAAATCTCCAACCTCCTTCTTCTCCTCTATCG	CTCCTTCAATATCATCTTCTGTCTCCGACGTACTATGACGGGAGAATCC	GCGGATAACAATTTCACACAGGAAACAGCCGACAAGGAATAGACGAAGC	1500	1500	325	349	1002	1071
122692	GTAACGCCAGGGTTTTCCCAGTCACGACGATGCCACAGAGTGTCTAACC	ATCCACTTAACGTTACTGAAATCTCCAACGAGTGACTGAGAGCTCATGG	CTCCTTCAATATCATCTTCTGTCTCCGACTCTTCTTCCAGTCCTTGAGC	GCGGATAACAATTTCACACAGGAAACAGCCCTTATCTTATCGGCTCTCC	1500	1500	91	314	1107	1052
122697	GTAACGCCAGGGTTTTCCCAGTCACGACGCCGGTATCTAGAGGTAGACG	ATCCACTTAACGTTACTGAAATCTCCAACCCTCATATGATCCAGAGTCG	CTCCTTCAATATCATCTTCTGTCTCCGACCCTGTTGATAGGAGGTATCG	GCGGATAACAATTTCACACAGGAAACAGCACCTTGGCTGTAGATAGTCC	1500	1500	291	94	1041	1046
122701	GTAACGCCAGGGTTTTCCCAGTCACGACGACCGCTACCAGACAATTAGC	ATCCACTTAACGTTACTGAAATCTCCAACGTCTTGCAGTTTGAGTGAGC	CTCCTTCAATATCATCTTCTGTCTCCGACGACAGTGAGGTCTGAACTGG	GCGGATAACAATTTCACACAGGAAACAGCGAGTATCTCAACGTCCTTCC	1500	1500	62	63	1094	1062
122703	GTAACGCCAGGGTTTTCCCAGTCACGACGTAGATTGTCAGACTCGGAGG	ATCCACTTAACGTTACTGAAATCTCCAACCCACGTACATACTGATGACC	CTCCTTCAATATCATCTTCTGTCTCCGACCCTATCCGTCTATTGTGAGG	GCGGATAACAATTTCACACAGGAAACAGCGATACCCCTCAAGAAACTCC	1500	1500	311	288	1120	1176
122708	GTAACGCCAGGGTTTTCCCAGTCACGACGACAGAGACAAGTCGAAGAGC	ATCCACTTAACGTTACTGAAATCTCCAACTCTCTCTCCGGTATTCAAGC	CTCCTTCAATATCATCTTCTGTCTCCGACTTAGACAGGGACCAACTAGC	GCGGATAACAATTTCACACAGGAAACAGCAGAGACTTACCATCAGCTCC	1500	1500	53	268	1050	1137
122717	GTAACGCCAGGGTTTTCCCAGTCACGACGGAGGACGAAGGAAGAGAAGG	ATCCACTTAACGTTACTGAAATCTCCAACAGAGATACCTCTTCCTGTGG	CTCCTTCAATATCATCTTCTGTCTCCGACCTTCACCACCTTAGAGGAGC	GCGGATAACAATTTCACACAGGAAACAGCGACGAATACTACGTGGCAGG	1500	1500	212	355	1211	1082
122734	GTAACGCCAGGGTTTTCCCAGTCACGACGGCAGTTCAAGGAAGATCTCG	ATCCACTTAACGTTACTGAAATCTCCAACGTCCTATGTCCATCCAATGC	CTCCTTCAATATCATCTTCTGTCTCCGACTAGACCAGGAGAGATGATGG	GCGGATAACAATTTCACACAGGAAACAGCAGGGTAACAGCGAATCTACG	1500	1500	136	73	1074	1239
122767	GTAACGCCAGGGTTTTCCCAGTCACGACGATCAGTTGAGGTGAGAGAGC	ATCCACTTAACGTTACTGAAATCTCCAACCAGGACCTAAATAGCACAGC	CTCCTTCAATATCATCTTCTGTCTCCGACGGCTGTACATACCTACCTGG	GCGGATAACAATTTCACACAGGAAACAGCAAGAGTACTGCTTCTGCTGC	1500	1500	191	154	1229	1151
122778	GTAACGCCAGGGTTTTCCCAGTCACGACGTGTCAGAAAGTGAGGTCTCG	ATCCACTTAACGTTACTGAAATCTCCAACCAGGGATATGATAGGTCTCG	CTCCTTCAATATCATCTTCTGTCTCCGACGAGGACAGATGTCAAGTTCG	GCGGATAACAATTTCACACAGGAAACAGCCTCCTATTATTGGACCCAGG	1500	1500	64	256	999	1167
122780	GTAACGCCAGGGTTTTCCCAGTCACGACGCATGGACTCCTCTTTCTTCC	ATCCACTTAACGTTACTGAAATCTCCAACCAAGCAGCTACGAGTATAGC	CTCCTTCAATATCATCTTCTGTCTCCGACCCTCTCTTTCTGTCGAAACC	GCGGATAACAATTTCACACAGGAAACAGCGAACTATCCCCTCTCAATGG	1500	1500	234	167	1198	1065
122792	GTAACGCCAGGGTTTTCCCAGTCACGACGACTCCAGGATTTCGTCAAGC	ATCCACTTAACGTTACTGAAATCTCCAACTCCTTCTAGGTAGAGGATGG	CTCCTTCAATATCATCTTCTGTCTCCGACCTCTTCACGAGATAACGACG	GCGGATAACAATTTCACACAGGAAACAGCCGACAACTGCTACAACTACC	1500	1500	393	39	1013	1019
122795	GTAACGCCAGGGTTTTCCCAGTCACGACGCTAGGTAACTAAGCCGGTCC	ATCCACTTAACGTTACTGAAATCTCCAACAAGCAGAACTACTGCCTACC	CTCCTTCAATATCATCTTCTGTCTCCGACGCCGTACTCGAAATGATACC	GCGGATAACAATTTCACACAGGAAACAGCCCAACGGGTACATACTATCG	1500	1500	267	45	1109	1089
122811	GTAACGCCAGGGTTTTCCCAGTCACGACGTTCTTACGAGGGAAGTCTGG	ATCCACTTAACGTTACTGAAATCTCCAACGAAGGAGAGAAGAGAGATCG	CTCCTTCAATATCATCTTCTGTCTCCGACCTAAGGTCCCTGTGTCTACC	GCGGATAACAATTTCACACAGGAAACAGCGGAGACTGTCAATACCAACC	1500	1500	5	7	1066	1033
122813	GTAACGCCAGGGTTTTCCCAGTCACGACGTAAGTGTCAGTCTGCTCACC	ATCCACTTAACGTTACTGAAATCTCCAACCCAACATACGATGCTGTAGG	CTCCTTCAATATCATCTTCTGTCTCCGACTGACAGTATGAGCAGCAAGC	GCGGATAACAATTTCACACAGGAAACAGCCCTCGAGAGGAGTAGTCTGC	1500	1500	117	165	1060	1047
122820	GTAACGCCAGGGTTTTCCCAGTCACGACGCTACACATCCTGTTGCTTCC	ATCCACTTAACGTTACTGAAATCTCCAACCCTCTAGAGAGAGAGCCACC	CTCCTTCAATATCATCTTCTGTCTCCGACTCGACTGAGCTGATTAGACC	GCGGATAACAATTTCACACAGGAAACAGCGAAAGCCCACTATAGACAGG	1500	1500	109	390	1019	1092
122824	GTAACGCCAGGGTTTTCCCAGTCACGACGCAAGAGCACATAGTCGATCC	ATCCACTTAACGTTACTGAAATCTCCAACCTTACAGAATCCCTCTCAGC	CTCCTTCAATATCATCTTCTGTCTCCGACCAAGATACCAAGAGCAGTGG	GCGGATAACAATTTCACACAGGAAACAGCCTTCTACAGGAATAGGGAGC	1500	1500	31	484	1212	1008
122828	GTAACGCCAGGGTTTTCCCAGTCACGACGTCCTCACAACAGCTTCAACC	ATCCACTTAACGTTACTGAAATCTCCAACGTGTTGGTGAGATGAGAAGG	CTCCTTCAATATCATCTTCTGTCTCCGACAAATGCAGGCAGTCTAGTCC	GCGGATAACAATTTCACACAGGAAACAGCAGAAGTTGATCGGCTACACG	1500	1500	12	137	1259	1003
122838	GTAACGCCAGGGTTTTCCCAGTCACGACGGAATGACCCCAACAAGTAGC	ATCCACTTAACGTTACTGAAATCTCCAACATAGTGTACGAAGCGAGACC	CTCCTTCAATATCATCTTCTGTCTCCGACCCCTTCTCGATAGTTCTAGG	GCGGATAACAATTTCACACAGGAAACAGCGACCTGAGCTACTAACTTGC	1500	1500	338	123	1100	1183
122846	GTAACGCCAGGGTTTTCCCAGTCACGACGAGTCATCAGAAGAAGCCTCG	ATCCACTTAACGTTACTGAAATCTCCAACTCTCTCAGGCAAGTATCTCC	CTCCTTCAATATCATCTTCTGTCTCCGACCGAGGTTGTCTAGCTGTAGG	GCGGATAACAATTTCACACAGGAAACAGCGATCACCCAGACCAAACTGC	1500	1500	261	462	1152	1003
122855	GTAACGCCAGGGTTTTCCCAGTCACGACGGTCTAGCCTTCTCCTCTTCC	ATCCACTTAACGTTACTGAAATCTCCAACCTAGCGCTTGTGTATGTACC	CTCCTTCAATATCATCTTCTGTCTCCGACGACTCACCTTTTTCAGGTCC	GCGGATAACAATTTCACACAGGAAACAGCGAGAATCACACGAAGCATGG	1500	1500	274	299	1033	1044
122856	GTAACGCCAGGGTTTTCCCAGTCACGACGGTACCTAGTATCAACCCACG	ATCCACTTAACGTTACTGAAATCTCCAACCTGCGGCTTATTAGAGATGG	CTCCTTCAATATCATCTTCTGTCTCCGACTCCAGGGTAGATTGTCAAGG	GCGGATAACAATTTCACACAGGAAACAGCCAGAAGCGTTAGAACAGAGC	1500	1500	78	191	1062	1048
122857	GTAACGCCAGGGTTTTCCCAGTCACGACGCAAGTTCATCGGAGAGAACG	ATCCACTTAACGTTACTGAAATCTCCAACGAATATTGGGCAGGACATGG	CTCCTTCAATATCATCTTCTGTCTCCGACCTACGACGGTACTTACAACG	GCGGATAACAATTTCACACAGGAAACAGCTTCACGAAACAGAGGACAGC	1500	1500	335	256	1067	1118
122864	GTAACGCCAGGGTTTTCCCAGTCACGACGCACTGTTGACTTGGAGATGG	ATCCACTTAACGTTACTGAAATCTCCAACGATGGTCTCGATTACGTAGC	CTCCTTCAATATCATCTTCTGTCTCCGACATACAGCTCTCTTGCTCTCC	GCGGATAACAATTTCACACAGGAAACAGCGCCATCTTCAACTCATCTCC	1500	1500	316	34	1083	1000
122870	GTAACGCCAGGGTTTTCCCAGTCACGACGGGGAAGAAGCGAGTTATTGC	ATCCACTTAACGTTACTGAAATCTCCAACGCTCTACAAGGTGAGTTTGC	CTCCTTCAATATCATCTTCTGTCTCCGACGTTGTGCAGTATGTGAGACG	GCGGATAACAATTTCACACAGGAAACAGCACTAGTACTTGCCATCGTCC	1500	1500	309	118	1176	1186
122897	GTAACGCCAGGGTTTTCCCAGTCACGACGGATACATGTACTCGCACAGC	ATCCACTTAACGTTACTGAAATCTCCAACCTTTGTCACATACAGCCTGG	CTCCTTCAATATCATCTTCTGTCTCCGACGTGGGAGATGTGACTTTACG	GCGGATAACAATTTCACACAGGAAACAGCGCTCGTTATAAACGGAGACG	1500	1500	375	326	1017	1097
122903	GTAACGCCAGGGTTTTCCCAGTCACGACGGAAAGACACCTGGAGAGAGC	ATCCACTTAACGTTACTGAAATCTCCAACGAGTTGTGCTCGTGATAAGC	CTCCTTCAATATCATCTTCTGTCTCCGACAGTCTCTCTCGTCTAGCAGC	GCGGATAACAATTTCACACAGGAAACAGCACACCAGACTCAGATAGTGC	1500	1500	43	210	1078	1126
122909	GTAACGCCAGGGTTTTCCCAGTCACGACGACTACATGGAGCAGTGTACG	ATCCACTTAACGTTACTGAAATCTCCAACCAGAGCAGAAAGTCCTCAGC	CTCCTTCAATATCATCTTCTGTCTCCGACTGGCTAGAGAGAAAGAGAGC	GCGGATAACAATTTCACACAGGAAACAGCGCCAAAGGTCTTGAAGAAGG	1500	1500	90	162	1049	1221
122920	GTAACGCCAGGGTTTTCCCAGTCACGACGGGTCAGATCCAGTCAATAGC	ATCCACTTAACGTTACTGAAATCTCCAACACCTACCTAACTCGTTCACC	CTCCTTCAATATCATCTTCTGTCTCCGACGTGAGGCAAGCTATAAGACC	GCGGATAACAATTTCACACAGGAAACAGCGGAGTTTTGAAGCTCACAGG	1500	1500	280	127	1178	1091
122931	GTAACGCCAGGGTTTTCCCAGTCACGACGTGACCTCTACACGTCTCTCC	ATCCACTTAACGTTACTGAAATCTCCAACCAAGTACCTGGAACCTATGG	CTCCTTCAATATCATCTTCTGTCTCCGACGTAAGGGTCTTGTAACGAGG	GCGGATAACAATTTCACACAGGAAACAGCCGCTCCCACTGAATACTAGG	1500	1500	184	282	1170	1008
122941	GTAACGCCAGGGTTTTCCCAGTCACGACGAGCCACAGTCTCTAGGTACG	ATCCACTTAACGTTACTGAAATCTCCAACCTGACAGAGCAGAGTAAACG	CTCCTTCAATATCATCTTCTGTCTCCGACGGACTGACGCTATAGTGAGC	GCGGATAACAATTTCACACAGGAAACAGCGTTGTCTGGATCGAAAGTGG	1500	1500	304	228	1076	1084
122952	GTAACGCCAGGGTTTTCCCAGTCACGACGGTACGAAGTACACACGATGC	ATCCACTTAACGTTACTGAAATCTCCAACCAGAGAACGCTGATTAGTCC	CTCCTTCAATATCATCTTCTGTCTCCGACGTACCATCAGTCAGTTCACG	GCGGATAACAATTTCACACAGGAAACAGCCTTTCTGCTAGGTCTACTCC	1500	1500	283	250	1097	1158
122956	GTAACGCCAGGGTTTTCCCAGTCACGACGACCCTCTTTAGCTCTTCTGC	ATCCACTTAACGTTACTGAAATCTCCAACGGAAGCTACTTGTACGTTGG	CTCCTTCAATATCATCTTCTGTCTCCGACGGTAGGTAGTATCTGCTTGG	GCGGATAACAATTTCACACAGGAAACAGCGGTGTTCGAGTGAGGAGAGC	1500	1500	361	361	1103	1033
122960	GTAACGCCAGGGTTTTCCCAGTCACGACGCCACAAAGTGATGGTAGAGC	ATCCACTTAACGTTACTGAAATCTCCAACCCGTCAAGTGTGTCATATCC	CTCCTTCAATATCATCTTCTGTCTCCGACCTTGTCAGAAGGCTCTCAGG	GCGGATAACAATTTCACACAGGAAACAGCCTTTGTGACCTTCTCACTCC	1500	1500	39	70	1071	1136
122971	GTAACGCCAGGGTTTTCCCAGTCACGACGAGAGTCTGCTAAGACACAGC	ATCCACTTAACGTTACTGAAATCTCCAACGGAGAAGAGGATAGATCACG	CTCCTTCAATATCATCTTCTGTCTCCGACACAAGGAGGTACTGTTCTCG	GCGGATAACAATTTCACACAGGAAACAGCCCTCACAACAAAGACAGAGC	1500	1500	66	240	1262	1056
122972	GTAACGCCAGGGTTTTCCCAGTCACGACGCCTTGTCAAGACAGAGTAGG	ATCCACTTAACGTTACTGAAATCTCCAACCCGTGCTACTCAAAGTATCG	CTCCTTCAATATCATCTTCTGTCTCCGACCAGCTGTAGCATCCATCTCC	GCGGATAACAATTTCACACAGGAAACAGCCTGTAACGCTAGTTTGCTGC	1500	1500	172	255	1006	1208
122987	GTAACGCCAGGGTTTTCCCAGTCACGACGTAACCTCATCAGAGTCCTCC	ATCCACTTAACGTTACTGAAATCTCCAACATCAAAAGACGAGGCAGAGC	CTCCTTCAATATCATCTTCTGTCTCCGACCTACTTCTCAAAGTCCCACC	GCGGATAACAATTTCACACAGGAAACAGCCCGACATATACAGTACCACG	1500	1500	74	92	1214	1297
122993	GTAACGCCAGGGTTTTCCCAGTCACGACGAAGCTCTAGGAAACCCTTCG	ATCCACTTAACGTTACTGAAATCTCCAACCAACACTGAGTAGATGGTGG	CTCCTTCAATATCATCTTCTGTCTCCGACAGCAGAGCTTTAGTGACACC	GCGGATAACAATTTCACACAGGAAACAGCAGTGGTTATCTGGCTCATGG	1500	1500	67	355	1293	1142
122998	GTAACGCCAGGGTTTTCCCAGTCACGACGGGAAGTAGACTAGGTGGTGG	ATCCACTTAACGTTACTGAAATCTCCAACGGGTTGTCTATAAGACGAGG	CTCCTTCAATATCATCTTCTGTCTCCGACCTATATCCTCCCAAAGCTCC	GCGGATAACAATTTCACACAGGAAACAGCGTACTTTCTCTCCCAGAAGG	1500	1500	135	265	1007	1025
123008	GTAACGCCAGGGTTTTCCCAGTCACGACGAGATGGTACGTTAGTGCTGC	ATCCACTTAACGTTACTGAAATCTCCAACGCACCTTAGTACAGCAATCC	CTCCTTCAATATCATCTTCTGTCTCCGACGCTGTGACAGTATAAGCAGG	GCGGATAACAATTTCACACAGGAAACAGCGACATCAATGTCCTCAGTGC	1500	1500	167	177	1028	1214
123013	GTAACGCCAGGGTTTTCCCAGTCACGACGAGAAGTCAGAGATCCTGTGC	ATCCACTTAACGTTACTGAAATCTCCAACCTCTTGTACCGCCTTAGTGC	CTCCTTCAATATCATCTTCTGTCTCCGACGCAGCTACTGATACTTGAGC	GCGGATAACAATTTCACACAGGAAACAGCCAAGGATCGAGACTATGAGC	1500	1500	93	47	1153	1215
123019	GTAACGCCAGGGTTTTCCCAGTCACGACGCATCTCCTCACAGAGATTGC	ATCCACTTAACGTTACTGAAATCTCCAACACAGGGATACAATAGCCTGC	CTCCTTCAATATCATCTTCTGTCTCCGACCTACCCTAATGACAGCAAGC	GCGGATAACAATTTCACACAGGAAACAGCTCTGTCTCTGTTCTACGTGC	1500	1500	469	124	1025	1269
123030	GTAACGCCAGGGTTTTCCCAGTCACGACGCGGAGAGATACAGTACCAGG	ATCCACTTAACGTTACTGAAATCTCCAACTAGAGAGGTACAGGCTCAGG	CTCCTTCAATATCATCTTCTGTCTCCGACTCGTCTCACTATTGTGCTCC	GCGGATAACAATTTCACACAGGAAACAGCAGGGAGAACATACCCTATCC	1500	1500	235	115	1263	1091
123039	GTAACGCCAGGGTTTTCCCAGTCACGACGAAGATCCTGAAACCTCGTGC	ATCCACTTAACGTTACTGAAATCTCCAACGTTCCATTCCGTCTACTAGC	CTCCTTCAATATCATCTTCTGTCTCCGACCTATGTGAGCTCTGTTGTCC	GCGGATAACAATTTCACACAGGAAACAGCTCTAGGCACACTCATACACC	1500	1500	428	91	1049	1299
123047	GTAACGCCAGGGTTTTCCCAGTCACGACGTATGTCGATCACACGGATGC	ATCCACTTAACGTTACTGAAATCTCCAACGCTCTCGGACTTTTCTTTGC	CTCCTTCAATATCATCTTCTGTCTCCGACTCGTTACCTGTCTCTCTTCC	GCGGATAACAATTTCACACAGGAAACAGCCACTACTAATCCCACGAAGC	1500	1500	471	244	1017	1023
123056	GTAACGCCAGGGTTTTCCCAGTCACGACGCAATTTCTCTCCTCGCTTCC	ATCCACTTAACGTTACTGAAATCTCCAACAGAGCTCAGACAAGAGATGG	CTCCTTCAATATCATCTTCTGTCTCCGACTCTGTAACGAGAGACTGACG	GCGGATAACAATTTCACACAGGAAACAGCGTCCCAGTAGAAGAGGTAGG	1500	1500	420	316	1074	1120
123066			CTCCTTCAATATCATCTTCTGTCTCCGACCGATCTCCAGACCTAAGACG	GCGGATAACAATTTCACACAGGAAACAGCATGTCGGTTGTAGTCTGTGC	1500	1500	0	372	0	1015
123071	GTAACGCCAGGGTTTTCCCAGTCACGACGGGGAGTTGAGATTGATCAGC	ATCCACTTAACGTTACTGAAATCTCCAACGAGGCTGAGAGGTTTCTACG	CTCCTTCAATATCATCTTCTGTCTCCGACCCTAGAGATCACCAAGAACC	GCGGATAACAATTTCACACAGGAAACAGCGTCCAGTCTTCTCACATACC	1500	1500	144	298	1275	1057
123079	GTAACGCCAGGGTTTTCCCAGTCACGACGGCTGAGTAAAGTCTTGGAGC	ATCCACTTAACGTTACTGAAATCTCCAACAGGACAATGTAGACTGGAGG	CTCCTTCAATATCATCTTCTGTCTCCGACCAATCGAGCTCATAGACTCC	GCGGATAACAATTTCACACAGGAAACAGCGTAGTGTCCAGAGACCATCC	1500	1500	14	329	1297	1000
123084	GTAACGCCAGGGTTTTCCCAGTCACGACGGAACTGAAGTCGATGAGTGG	ATCCACTTAACGTTACTGAAATCTCCAACGAGCAAGTACCAAGTACTCC	CTCCTTCAATATCATCTTCTGTCTCCGACATGGCCATAGAGAGAGGTCC	GCGGATAACAATTTCACACAGGAAACAGCCAAGTGGATAGAGAAGGAGG	1500	1500	212	1	1228	1024
123095	GTAACGCCAGGGTTTTCCCAGTCACGACGGAGGAAGTGGGAGTAGGTCG	ATCCACTTAACGTTACTGAAATCTCCAACCATTGGCTGCTTACTCTAGG	CTCCTTCAATATCATCTTCTGTCTCCGACCCGGTAGTACGACATGAAGG	GCGGATAACAATTTCACACAGGAAACAGCTGCAACTCCAGAACTTCAGC	1500	1500	310	250	1076	1190
123111	GTAACGCCAGGGTTTTCCCAGTCACGACGGGGCATTACTTCTTGAGTGG	ATCCACTTAACGTTACTGAAATCTCCAACGATCTTGACGCTCAGTTACC	CTCCTTCAATATCATCTTCTGTCTCCGACCACTCGTACCAGTCATATCC	GCGGATAACAATTTCACACAGGAAACAGCCACTTACATGGAGCATCTCG	1500	1500	305	180	1151	1249
123114	GTAACGCCAGGGTTTTCCCAGTCACGACGGTATGCGGATAGGAAGTACC	ATCCACTTAACGTTACTGAAATCTCCAACCTTCTGTATTGACGCTCTCC	CTCCTTCAATATCATCTTCTGTCTCCGACCCAGTCTGAACCTATGTACG	GCGGATAACAATTTCACACAGGAAACAGCGGAGTACATCCACCCAGTCC	1500	1500	383	341	1043	1023
123118	GTAACGCCAGGGTTTTCCCAGTCACGACGAGAGAGAGAGAGCTGTAACC	ATCCACTTAACGTTACTGAAATCTCCAACCTCGGTCGAGTATAGGTAGG	CTCCTTCAATATCATCTTCTGTCTCCGACGAGATGAAGGAACTTGCTCG	GCGGATAACAATTTCACACAGGAAACAGCCGACTACTAGGAAGGAAACC	1500	1500	270	222	1225	1098
123124	GTAACGCCAGGGTTTTCCCAGTCACGACGGCTAAAGCCACTCATAGAGC	ATCCACTTAACGTTACTGAAATCTCCAACAGAACAGGTAGGGTATCTCC	CTCCTTCAATATCATCTTCTGTCTCCGACGTATGGTTGGCTCTTGTAGC	GCGGATAACAATTTCACACAGGAAACAGCCTCCAAAGCTTACTTGGACC	1500	1500	56	412	1025	1062
123125	GTAACGCCAGGGTTTTCCCAGTCACGACGCTATTTCAGACCTCCAGTGC	ATCCACTTAACGTTACTGAAATCTCCAACGAGTCTCAGTCTCCATCTCG	CTCCTTCAATATCATCTTCTGTCTCCGACGCAGATGGTTAGACCAGACC	GCGGATAACAATTTCACACAGGAAACAGCGTCATAGTGAGGCTTGAAGG	1500	1500	21	179	1019	1091
123144	GTAACGCCAGGGTTTTCCCAGTCACGACGAGGTTGGTACTAAGCGAAGC	ATCCACTTAACGTTACTGAAATCTCCAACAGACATGAAGCACTCTCTCC	CTCCTTCAATATCATCTTCTGTCTCCGACATCTAGATGTCGCTGACTGG	GCGGATAACAATTTCACACAGGAAACAGCAGAGGGAAAACCTCTGTAGC	1500	1500	141	213	1003	1240
123155	GTAACGCCAGGGTTTTCCCAGTCACGACGCTACCGTAGGGTCAACTTGC	ATCCACTTAACGTTACTGAAATCTCCAACTCAGTCTTATCCTCCTCTCC	CTCCTTCAATATCATCTTCTGTCTCCGACACGACTTCTTAGCTCTCTGG	GCGGATAACAATTTCACACAGGAAACAGCTAGTAGATGGGCGAGCTAGG	1500	1500	291	152	1105	1036
123163	GTAACGCCAGGGTTTTCCCAGTCACGACGGCATCACGTCTCTCATCACC	ATCCACTTAACGTTACTGAAATCTCCAACAGTACAGTACCTGAGCCAGC	CTCCTTCAATATCATCTTCTGTCTCCGACGAGGCATCAATGAGAGTTGG	GCGGATAACAATTTCACACAGGAAACAGCGGAGGAAACACAAATCGTCC	1500	1500	90	27	1000	1121
123164	GTAACGCCAGGGTTTTCCCAGTCACGACGCTAGAGTAGCAAAGCGAAGC	ATCCACTTAACGTTACTGAAATCTCCAACCCTGTTATGGTGGGTTTTCG	CTCCTTCAATATCATCTTCTGTCTCCGACTACCGGGAAGGACTTATACC	GCGGATAACAATTTCACACAGGAAACAGCTCGTCATCATCCTCCTCTCC	1500	1500	75	216	1117	1241
123174	GTAACGCCAGGGTTTTCCCAGTCACGACGGAGAGGATTGATTGGAGTGC	ATCCACTTAACGTTACTGAAATCTCCAACGACTTGACATGACTCACTGC	CTCCTTCAATATCATCTTCTGTCTCCGACGATGTACATGTTGGTGGTGC	GCGGATAACAATTTCACACAGGAAACAGCCATGTGTATGTACGGAGAGG	1500	1500	94	112	1162	1243
123179	GTAACGCCAGGGTTTTCCCAGTCACGACGAGAAGGATGTAGAGCGTACC	ATCCACTTAACGTTACTGAAATCTCCAACTCTGTCTGCCAGTATGTACC	CTCCTTCAATATCATCTTCTGTCTCCGACGACTCACTAGATCCTCCTGG	GCGGATAACAATTTCACACAGGAAACAGCCTTCGTCGACAGCTACTACC	1500	1500	324	248	1014	1246
123180	GTAACGCCAGGGTTTTCCCAGTCACGACGGCCTAGAGGCATAAGGAAGC	ATCCACTTAACGTTACTGAAATCTCCAACGCGATACTAGTACCTGCTCG	CTCCTTCAATATCATCTTCTGTCTCCGACGTATGGAGATGAAAGCCTCC	GCGGATAACAATTTCACACAGGAAACAGCCAAATTCACTCCCCTCTACG	1500	1500	200	125	1182	1234
123183	GTAACGCCAGGGTTTTCCCAGTCACGACGATGTACCCAGACGACTGTCC	ATCCACTTAACGTTACTGAAATCTCCAACGCTCAACAAGCTTTAGCACC	CTCCTTCAATATCATCTTCTGTCTCCGACCGACTGAGTGAGGATAGAGG	GCGGATAACAATTTCACACAGGAAACAGCTGTCTAGACGTCTGATCTGC	1500	1500	356	427	1089	1019
123186	GTAACGCCAGGGTTTTCCCAGTCACGACGGTCGCTATCAAGACGATACC	ATCCACTTAACGTTACTGAAATCTCCAACGTACCTTACCGTATCCATGC	CTCCTTCAATATCATCTTCTGTCTCCGACACCTACCTACCCTACGATGG	GCGGATAACAATTTCACACAGGAAACAGCGTATGGATTCTGAGGTCTGC	1500	1500	19	244	1005	1143
123188			CTCCTTCAATATCATCTTCTGTCTCCGACGTAGGGTCGTACTTGTGTCC	GCGGATAACAATTTCACACAGGAAACAGCCTGCGAGGAACTGACTATCC	1500	1500	0	393	0	1023
123196	GTAACGCCAGGGTTTTCCCAGTCACGACGCCCTACGATCTTACATGTCC	ATCCACTTAACGTTACTGAAATCTCCAACCTGCGTACTTGATGATCTGC	CTCCTTCAATATCATCTTCTGTCTCCGACGAGAGATGCCTTCTAGTTCG	GCGGATAACAATTTCACACAGGAAACAGCATATCTGGTCAGTCCACTCC	1500	1500	57	141	1027	1275
123198			CTCCTTCAATATCATCTTCTGTCTCCGACCTTCTCACAAACACTCGACG	GCGGATAACAATTTCACACAGGAAACAGCTGCTAGGTAGGTAGTCAACG	1500	1500	0	415	0	1041
123199	GTAACGCCAGGGTTTTCCCAGTCACGACGCAAGTCGTTCCAGATCTACC	ATCCACTTAACGTTACTGAAATCTCCAACCTAGTCACGCAGAGAGTACG	CTCCTTCAATATCATCTTCTGTCTCCGACCCTATTGTACCCATCACTGG	GCGGATAACAATTTCACACAGGAAACAGCCAGCTTAGAGCAGTACCTCC	1500	1500	351	151	1035	1282
123204	GTAACGCCAGGGTTTTCCCAGTCACGACGTAGTGCCCGTAAAAGAGACG	ATCCACTTAACGTTACTGAAATCTCCAACGTACGATGATCAGCTAGAGG	CTCCTTCAATATCATCTTCTGTCTCCGACTAGCTGCTGCAAGAAGTAGG	GCGGATAACAATTTCACACAGGAAACAGCCGAGTTGAGTGAGTTGATGC	1500	1500	357	21	1029	1180
123205	GTAACGCCAGGGTTTTCCCAGTCACGACGCCTGTACAACAACCTCCAGC	ATCCACTTAACGTTACTGAAATCTCCAACGAAGTGGACTAAGTCAGAGG	CTCCTTCAATATCATCTTCTGTCTCCGACGACCTTCTATGGTGCATACC	GCGGATAACAATTTCACACAGGAAACAGCTACAGTCCCTGTTTAGGAGG	1500	1500	42	225	1238	1183
123223	GTAACGCCAGGGTTTTCCCAGTCACGACGGAGTTGTGTGAGAGATGAGG	ATCCACTTAACGTTACTGAAATCTCCAACGTAGGTAGATTGAGTGGTGG	CTCCTTCAATATCATCTTCTGTCTCCGACTCGAACTCGATATAGCCTCG	GCGGATAACAATTTCACACAGGAAACAGCACGGGTGTTAGAAGAAGAGG	1500	1500	72	147	1171	1284
123226	GTAACGCCAGGGTTTTCCCAGTCACGACGTCGAACTCGATATAGCCTCG	ATCCACTTAACGTTACTGAAATCTCCAACACGGGTGTTAGAAGAAGAGG	CTCCTTCAATATCATCTTCTGTCTCCGACCCGTAGTCTTTCCAGAAACC	GCGGATAACAATTTCACACAGGAAACAGCATCCTGTCAACCACTCTACC	1500	1500	75	200	1284	1232
123241	GTAACGCCAGGGTTTTCCCAGTCACGACGATTACTGCGGAGTCTCTACC	ATCCACTTAACGTTACTGAAATCTCCAACGTCCTAGGGAGGTATTCAGG	CTCCTTCAATATCATCTTCTGTCTCCGACCATGATACCACCGTACTTGC	GCGGATAACAATTTCACACAGGAAACAGCTGGCTCTGAGAGATTCTACC	1500	1500	24	289	1141	1008
123244	GTAACGCCAGGGTTTTCCCAGTCACGACGGTAAGGTATCTCGCAGAAGC	ATCCACTTAACGTTACTGAAATCTCCAACAAGAAGAGAAGAGGAGGAGG	CTCCTTCAATATCATCTTCTGTCTCCGACGTGATCATACATCGGTGTCC	GCGGATAACAATTTCACACAGGAAACAGCAGTCTGGGTCTTGTTGTACG	1500	1500	15	17	1058	1002
123260	GTAACGCCAGGGTTTTCCCAGTCACGACGGACTTCATGGACTGGATAGG	ATCCACTTAACGTTACTGAAATCTCCAACCGGGTTGTGTAAAGTCTACC	CTCCTTCAATATCATCTTCTGTCTCCGACGAATACCTGAGCCTCTATCG	GCGGATAACAATTTCACACAGGAAACAGCAGTCATCTGGACTTTGGACC	1500	1500	174	301	1049	1057
123279	GTAACGCCAGGGTTTTCCCAGTCACGACGGCTCTAGGAGAATGAGTTGG	ATCCACTTAACGTTACTGAAATCTCCAACAGTAGAGGATCGGAGAGAGG	CTCCTTCAATATCATCTTCTGTCTCCGACCGTTAGTACTGATGACGAGC	GCGGATAACAATTTCACACAGGAAACAGCGGAGAACGACACAATACACC	1500	1500	58	263	1239	1091
123282	GTAACGCCAGGGTTTTCCCAGTCACGACGGGATTATGGAGCAGACTTGG	ATCCACTTAACGTTACTGAAATCTCCAACCTCTCTCTCACTCTACGACC	CTCCTTCAATATCATCTTCTGTCTCCGACCCTGTGGACTACATTTGACC	GCGGATAACAATTTCACACAGGAAACAGCCAGCTAGGTAGTGTCGTACC	1500	1500	407	270	1066	1187
123288	GTAACGCCAGGGTTTTCCCAGTCACGACGGTCTGGACCTAACTACCTGG	ATCCACTTAACGTTACTGAAATCTCCAACGACGTAATCGTTACACCACC	CTCCTTCAATATCATCTTCTGTCTCCGACCCGCTCTTCTTCCTATAACG	GCGGATAACAATTTCACACAGGAAACAGCCTGCTACGCCATATTCATCC	1500	1500	219	358	1132	1081
123290	GTAACGCCAGGGTTTTCCCAGTCACGACGGGTACATGGACTTGACCTGC	ATCCACTTAACGTTACTGAAATCTCCAACTGACCATGGTAGGTAGTAGC	CTCCTTCAATATCATCTTCTGTCTCCGACCTTGTCCAGAGTAGTGTTCG	GCGGATAACAATTTCACACAGGAAACAGCCCTCAGATACCATCCCATCC	1500	1500	412	89	1014	1197
123293	GTAACGCCAGGGTTTTCCCAGTCACGACGGAATACCTGGTACCTAGAGC	ATCCACTTAACGTTACTGAAATCTCCAACCTGATGACTGTGGACTATGG	CTCCTTCAATATCATCTTCTGTCTCCGACGTGAGATTTGGCTAGTGAGG	GCGGATAACAATTTCACACAGGAAACAGCATAGATCCATGGTCCTCTGC	1500	1500	241	179	1194	1193
123296	GTAACGCCAGGGTTTTCCCAGTCACGACGTCCAGCTGTATACCTGTACC	ATCCACTTAACGTTACTGAAATCTCCAACCCTCTCTGGAGAATCAGAGG	CTCCTTCAATATCATCTTCTGTCTCCGACCTAGGTTCTGGGTAAACACC	GCGGATAACAATTTCACACAGGAAACAGCACAGTAGATCTCCCGAATCC	1500	1500	259	11	1208	1096
119989	GTAACGCCAGGGTTTTCCCAGTCACGACGGGAGGGTCTAAACTGTATGG	ATCCACTTAACGTTACTGAAATCTCCAACAGGCTGTAGGATCTATGACG	CTCCTTCAATATCATCTTCTGTCTCCGACGTCCTCTGTCCAATTCTAGG	GCGGATAACAATTTCACACAGGAAACAGCCCTTTTCCCACTCTTGATCC	1500	1500	368	295	1049	1007
123302	GTAACGCCAGGGTTTTCCCAGTCACGACGAGGTTAGTTGTACGGAGTGC	ATCCACTTAACGTTACTGAAATCTCCAACGGGAGGATGTAGAAGAGAGG	CTCCTTCAATATCATCTTCTGTCTCCGACGCTAAGACTCTATGGCGAGC	GCGGATAACAATTTCACACAGGAAACAGCCCATAGGACATGCGAATACC	1500	1500	164	246	1179	1187
119991	GTAACGCCAGGGTTTTCCCAGTCACGACGCAGCACACTCATCTACAACC	ATCCACTTAACGTTACTGAAATCTCCAACCTAGAATTGGACAGAGGACG	CTCCTTCAATATCATCTTCTGTCTCCGACCTGAAGATACACGGCATACG	GCGGATAACAATTTCACACAGGAAACAGCCGAGTAGAGGTAGTTCATGG	1500	1500	144	68	1032	1062
123313	GTAACGCCAGGGTTTTCCCAGTCACGACGAAAGCTTCTTCGACTCCTCC	ATCCACTTAACGTTACTGAAATCTCCAACGATGACTAGTATGAGGCAGG	CTCCTTCAATATCATCTTCTGTCTCCGACCTTGTGCGAGTATCTGTACG	GCGGATAACAATTTCACACAGGAAACAGCTTCTCCTCCCTCTTCTTTCC	1500	1500	278	231	1185	1239
123321	GTAACGCCAGGGTTTTCCCAGTCACGACGGACTACTAGCCCCTACAAGC	ATCCACTTAACGTTACTGAAATCTCCAACGCTAGTCGACTGTGTGTTGG	CTCCTTCAATATCATCTTCTGTCTCCGACCACTCTTCCTTCTCTTCTCC	GCGGATAACAATTTCACACAGGAAACAGCCTTCCCTCATCACAAGTAGC	1500	1500	125	276	1152	1032
123344	GTAACGCCAGGGTTTTCCCAGTCACGACGTCTACCCTCCTTCTTCTACC	ATCCACTTAACGTTACTGAAATCTCCAACTATAGTACCTAGGCAGGTGG	CTCCTTCAATATCATCTTCTGTCTCCGACGGAGCTCAAAGATGCAAAGC	GCGGATAACAATTTCACACAGGAAACAGCCAGTAACAAGACGTAGCAGG	1500	1500	206	71	1243	1012
123363	GTAACGCCAGGGTTTTCCCAGTCACGACGGCAAGAGATTCCTCTCAACG	ATCCACTTAACGTTACTGAAATCTCCAACAGGCTCTGTACCTTGATTCC	CTCCTTCAATATCATCTTCTGTCTCCGACGTGACTTGAACTCAACCTGG	GCGGATAACAATTTCACACAGGAAACAGCCGAGGAGTAGTAGAACATGG	1500	1500	431	16	1069	1019
123368	GTAACGCCAGGGTTTTCCCAGTCACGACGCAGTCGAGCCATACACTAGC	ATCCACTTAACGTTACTGAAATCTCCAACGTGTAGATGGGACAGATAGG			1500	1500	198	0	1172	0
120000	GTAACGCCAGGGTTTTCCCAGTCACGACGTCAAGCAGAGATTGACGTGG	ATCCACTTAACGTTACTGAAATCTCCAACCTGTGAGAGATGAAGAGTCG	CTCCTTCAATATCATCTTCTGTCTCCGACCTGTGTAGATGGACGATTCC	GCGGATAACAATTTCACACAGGAAACAGCCCTCTCGCTTATAGTTGAGG	1500	1500	153	17	1205	1245
120030	GTAACGCCAGGGTTTTCCCAGTCACGACGTTCTAGAGGTTGGGTACTGG	ATCCACTTAACGTTACTGAAATCTCCAACGAGAGAGAGAGGCATACAGG	CTCCTTCAATATCATCTTCTGTCTCCGACAGCCCTAACATGATCTGACG	GCGGATAACAATTTCACACAGGAAACAGCCCTGTTCCTTCTTGTGTACC	1500	1500	37	7	1215	1182
120044	GTAACGCCAGGGTTTTCCCAGTCACGACGCGAAGTATCGAGATGACACG	ATCCACTTAACGTTACTGAAATCTCCAACATGCTATCTCTCTCTCCAGG	CTCCTTCAATATCATCTTCTGTCTCCGACGGACTTGATACTTCTCCTCC	GCGGATAACAATTTCACACAGGAAACAGCCAAGAACGTCTACGACTACG	1500	1500	363	66	1123	1292
120051	GTAACGCCAGGGTTTTCCCAGTCACGACGAGGGCTACTAGCTTCAGACC	ATCCACTTAACGTTACTGAAATCTCCAACCTGAACAGCATCTACTGAGC	CTCCTTCAATATCATCTTCTGTCTCCGACCTCGATCCAGAGTAACAAGC	GCGGATAACAATTTCACACAGGAAACAGCGCATAGATCCCTCTTCTTGC	1500	1500	334	367	1003	1014
120057	GTAACGCCAGGGTTTTCCCAGTCACGACGTTTCTCCTCCTTCTCTGTCC	ATCCACTTAACGTTACTGAAATCTCCAACGGGTGGAAGGTAATAAGTGG	CTCCTTCAATATCATCTTCTGTCTCCGACGACCGATTCATGCTGTATGC	GCGGATAACAATTTCACACAGGAAACAGCGTGTAAAGTCTGCTCTCACG	1500	1500	289	44	1200	1013
120058	GTAACGCCAGGGTTTTCCCAGTCACGACGTCCTCTTTCTCTCGATCACC	ATCCACTTAACGTTACTGAAATCTCCAACGGATCTAGGGTAGGATGAGG	CTCCTTCAATATCATCTTCTGTCTCCGACCTATACACTTCTCCCAGAGC	GCGGATAACAATTTCACACAGGAAACAGCTAGCAAACTCAGTGCCTTGC	1500	1500	53	116	1144	1157
120060	GTAACGCCAGGGTTTTCCCAGTCACGACGTACCTACCTACCTTCACAGC	ATCCACTTAACGTTACTGAAATCTCCAACGACTATCGGTACGTGATTCC	CTCCTTCAATATCATCTTCTGTCTCCGACACACATACCTAGAGGGTTCG	GCGGATAACAATTTCACACAGGAAACAGCATCGGATACGGTGTAGAAGC	1500	1500	217	85	1242	1052
120067	GTAACGCCAGGGTTTTCCCAGTCACGACGCGATACAGAGAGAGTTCACG	ATCCACTTAACGTTACTGAAATCTCCAACGCTTGACGAGTGTAGATTCC	CTCCTTCAATATCATCTTCTGTCTCCGACCCCTTTTCAAGGTAGGTAGG	GCGGATAACAATTTCACACAGGAAACAGCAGACAGAAGAGGACAGAAGG	1500	1500	33	216	1111	1173
120070	GTAACGCCAGGGTTTTCCCAGTCACGACGAACTCCGAGATGGACTAAGC	ATCCACTTAACGTTACTGAAATCTCCAACGTAGATGCCTACGGTAGAGG	CTCCTTCAATATCATCTTCTGTCTCCGACACATCTTGTACCACCTCACC	GCGGATAACAATTTCACACAGGAAACAGCCTACGGGATGACGATAGAGC	1500	1500	2	254	1286	1160
120079	GTAACGCCAGGGTTTTCCCAGTCACGACGACTGCAGTAGAGAACAGACG	ATCCACTTAACGTTACTGAAATCTCCAACACCTCTGGGAAGTTAACAGG	CTCCTTCAATATCATCTTCTGTCTCCGACTGGTAAAGGTACCAGACACG	GCGGATAACAATTTCACACAGGAAACAGCGAAGCAAGGAGAGACATACG	1500	1500	300	281	1200	1039
120088	GTAACGCCAGGGTTTTCCCAGTCACGACGGGTAGTGCTTCACAGAATGC	ATCCACTTAACGTTACTGAAATCTCCAACCCTCATCTGAAAGGAGAAGG	CTCCTTCAATATCATCTTCTGTCTCCGACCTGCAAGTTGGTGATGAACC	GCGGATAACAATTTCACACAGGAAACAGCCTTACTGCTTCTTCCACTGC	1500	1500	125	108	1163	1250
120110	GTAACGCCAGGGTTTTCCCAGTCACGACGACCACATCCTGAGTGAGACC	ATCCACTTAACGTTACTGAAATCTCCAACGAAGAAGAGGAGAGGAGTGG	CTCCTTCAATATCATCTTCTGTCTCCGACCAGAGTACTCCGTTACCACC	GCGGATAACAATTTCACACAGGAAACAGCCTCTATCCAAGACCGACTCC	1500	1500	33	196	1082	1075
120113	GTAACGCCAGGGTTTTCCCAGTCACGACGCTACGTAAGTCTTTCCGAGC	ATCCACTTAACGTTACTGAAATCTCCAACAGGGTGTAAGACAGCAGTGG	CTCCTTCAATATCATCTTCTGTCTCCGACAGTTCTTGACCCTCTTCTCG	GCGGATAACAATTTCACACAGGAAACAGCCGATATCTCCTCTCGTTAGC	1500	1500	99	59	1042	1224
120117	GTAACGCCAGGGTTTTCCCAGTCACGACGGCGTGACCACATAATACTCC	ATCCACTTAACGTTACTGAAATCTCCAACGGAAGGTCTCAACTCTATGC	CTCCTTCAATATCATCTTCTGTCTCCGACTGTGTTTCTCTCTCCTCTGG	GCGGATAACAATTTCACACAGGAAACAGCCAATACAGTGTTGCCTCTCG	1500	1500	417	387	1039	1039
120124	GTAACGCCAGGGTTTTCCCAGTCACGACGCAGTGGTAGGAGGTTTATCC	ATCCACTTAACGTTACTGAAATCTCCAACAGGAGAGAGAAGACAGATGG	CTCCTTCAATATCATCTTCTGTCTCCGACTAGGTATGTACCTGTCCTGG	GCGGATAACAATTTCACACAGGAAACAGCACCGGAGAACTGTAGGTAGG	1500	1500	273	266	1060	1177
120125	GTAACGCCAGGGTTTTCCCAGTCACGACGTAGGTATGTACCTGTCCTGG	ATCCACTTAACGTTACTGAAATCTCCAACACCGGAGAACTGTAGGTAGG	CTCCTTCAATATCATCTTCTGTCTCCGACGACGGTAGAGATTCCATAGG	GCGGATAACAATTTCACACAGGAAACAGCGGGCTGTAGTATAGTGGAGG	1500	1500	281	148	1177	1216
120127	GTAACGCCAGGGTTTTCCCAGTCACGACGACTCTGTACTCCGTACCTCC	ATCCACTTAACGTTACTGAAATCTCCAACCGATAAGGCCAAGATAGACC	CTCCTTCAATATCATCTTCTGTCTCCGACGAAAGGGAGAAACAAGGAGC	GCGGATAACAATTTCACACAGGAAACAGCGGAGAGCACGTACTGATACC	1500	1500	133	176	1048	1126
120140	GTAACGCCAGGGTTTTCCCAGTCACGACGCAGGACATACTTCTTGCTCC	ATCCACTTAACGTTACTGAAATCTCCAACCTACTTCTTCTTCCCTCTCC	CTCCTTCAATATCATCTTCTGTCTCCGACCCTAGGTAAGAGAACCATCC	GCGGATAACAATTTCACACAGGAAACAGCGATCAACGACTACTCGTACC	1500	1500	321	131	1080	1181
120142	GTAACGCCAGGGTTTTCCCAGTCACGACGTTCTGGAAGATAGAGGCTGC	ATCCACTTAACGTTACTGAAATCTCCAACCCTTCTGATTGGCTTACTCC	CTCCTTCAATATCATCTTCTGTCTCCGACGCGTTACAAGGTTCTTGAGC	GCGGATAACAATTTCACACAGGAAACAGCGGACATGATACTGAGGGAGC	1500	1500	323	71	1016	1126
120143	GTAACGCCAGGGTTTTCCCAGTCACGACGGCGTTACAAGGTTCTTGAGC	ATCCACTTAACGTTACTGAAATCTCCAACGGACATGATACTGAGGGAGC	CTCCTTCAATATCATCTTCTGTCTCCGACATGAGCTCCTCTACGACTCC	GCGGATAACAATTTCACACAGGAAACAGCCAGAAGGGTAAATCTGGTGG	1500	1500	346	13	1126	1031
120150	GTAACGCCAGGGTTTTCCCAGTCACGACGGTGTATGTGGACTTGTCTCG	ATCCACTTAACGTTACTGAAATCTCCAACCAGGTACAGCTACAACCACG	CTCCTTCAATATCATCTTCTGTCTCCGACTGATACCTCTGCCTTGATCC	GCGGATAACAATTTCACACAGGAAACAGCCTCATACACCGACTTCAACC	1500	1500	213	6	1234	1058
120156	GTAACGCCAGGGTTTTCCCAGTCACGACGTCCTGACTTGATCAGCTACC	ATCCACTTAACGTTACTGAAATCTCCAACCTGGAGTCAATTTAGCCTGG	CTCCTTCAATATCATCTTCTGTCTCCGACGAATGTCATGAGGCATGTGG	GCGGATAACAATTTCACACAGGAAACAGCCTTCTTCTTCGCCTTCTTGG	1500	1500	146	124	1099	1016
120172	GTAACGCCAGGGTTTTCCCAGTCACGACGAGTCCAGGTTCTCGTACAGC	ATCCACTTAACGTTACTGAAATCTCCAACAATATCGACTCACCAGCAGC	CTCCTTCAATATCATCTTCTGTCTCCGACCCCATCCTACATCGTATAGC	GCGGATAACAATTTCACACAGGAAACAGCCTACAAGCGACGAAGAGACG	1500	1500	59	231	1238	1110
120195	GTAACGCCAGGGTTTTCCCAGTCACGACGGAAGGTCAAGGACTCATACC	ATCCACTTAACGTTACTGAAATCTCCAACCCTCCCTCTATTCAGTATCC	CTCCTTCAATATCATCTTCTGTCTCCGACGGACTTGAAGACATACGAGG	GCGGATAACAATTTCACACAGGAAACAGCGCTTCACATTGACTCTGTCC	1500	1500	17	119	1258	1010
120215	GTAACGCCAGGGTTTTCCCAGTCACGACGCTCTCACTTCATGACTCTCG	ATCCACTTAACGTTACTGAAATCTCCAACAGGAGGACGGATATCAAAGG	CTCCTTCAATATCATCTTCTGTCTCCGACGATCCACGATATACCAGACG	GCGGATAACAATTTCACACAGGAAACAGCTACTCGAATCCCCTCTTAGG	1500	1500	424	41	1005	1110
120223	GTAACGCCAGGGTTTTCCCAGTCACGACGGTAGCTGGGAGGTACTGTGC	ATCCACTTAACGTTACTGAAATCTCCAACACGTCTAGACACTCGACTCC	CTCCTTCAATATCATCTTCTGTCTCCGACGTCTGGTCAACACATACAGG	GCGGATAACAATTTCACACAGGAAACAGCCTACAGAGTCACAGTCCAGC	1500	1500	243	68	1028	1236
120224	GTAACGCCAGGGTTTTCCCAGTCACGACGCTTTATCTGGGTGTACCTGG	ATCCACTTAACGTTACTGAAATCTCCAACGTGCAGTAAGGTCAGGTAGG	CTCCTTCAATATCATCTTCTGTCTCCGACGTTTGGCTTGAGACTTGACG	GCGGATAACAATTTCACACAGGAAACAGCATCTCTCTTCGTCTCAGTGC	1500	1500	165	45	1072	1134
120228	GTAACGCCAGGGTTTTCCCAGTCACGACGCTACGACATTGTCCTCAACC	ATCCACTTAACGTTACTGAAATCTCCAACGTCAAGGTATACTGCAGACG	CTCCTTCAATATCATCTTCTGTCTCCGACCCTAGGTAAAGACAGACAGC	GCGGATAACAATTTCACACAGGAAACAGCGAGGCGGACAATATGAAAGC	1500	1500	153	221	1016	1271
120238	GTAACGCCAGGGTTTTCCCAGTCACGACGGGTTGTAGACAAACCACTCC	ATCCACTTAACGTTACTGAAATCTCCAACGTGATGCGAGTACTATGTGC	CTCCTTCAATATCATCTTCTGTCTCCGACCCTTTATGTGTCTACCCTGG	GCGGATAACAATTTCACACAGGAAACAGCTACTACTACCAAGCCCTTCC	1500	1500	3	104	1210	1140
120248	GTAACGCCAGGGTTTTCCCAGTCACGACGGCAAGCATGAGTACAAGTCC	ATCCACTTAACGTTACTGAAATCTCCAACGGGTTCAAGTCTACAACTGG	CTCCTTCAATATCATCTTCTGTCTCCGACCTGATAGGAAAGTCACGAGG	GCGGATAACAATTTCACACAGGAAACAGCACCGGTAGTAGGTACACAGC	1500	1500	355	414	1114	1033
120257	GTAACGCCAGGGTTTTCCCAGTCACGACGGAGGCTAGTATTGGTGTTCC	ATCCACTTAACGTTACTGAAATCTCCAACGCTATCTCTCTATCAGGAGC	CTCCTTCAATATCATCTTCTGTCTCCGACGCCTGCCTATGTGATAATGG	GCGGATAACAATTTCACACAGGAAACAGCGACTCACACTTTACAGGTCC	1500	1500	141	36	1047	1267
120267	GTAACGCCAGGGTTTTCCCAGTCACGACGGATGCAGTATACGTAGGTCG	ATCCACTTAACGTTACTGAAATCTCCAACGGGTAGTGACTTTTGTGAGG	CTCCTTCAATATCATCTTCTGTCTCCGACAGAGTAACAAGGGTCAGTCG	GCGGATAACAATTTCACACAGGAAACAGCGGAGGATCCTACAACAATCC	1500	1500	28	361	1219	1050
120276	GTAACGCCAGGGTTTTCCCAGTCACGACGAGACAGCAAGAGACAAGAGC	ATCCACTTAACGTTACTGAAATCTCCAACGAACTCTAGCCAGAAACAGG	CTCCTTCAATATCATCTTCTGTCTCCGACCCTCTGGACTGTTTACTAGG	GCGGATAACAATTTCACACAGGAAACAGCCTCTACGCCTATGAATGTCG	1500	1500	47	83	1046	1188
120290			CTCCTTCAATATCATCTTCTGTCTCCGACCCAGCAGATAGACATAGTCG	GCGGATAACAATTTCACACAGGAAACAGCTGACTGTACCCAAAGTGTCG	1500	1500	0	218	0	1025
120294	GTAACGCCAGGGTTTTCCCAGTCACGACGGTAATGAGGGCTTACAGACG	ATCCACTTAACGTTACTGAAATCTCCAACCAGATATGGAGGGAGAGAGC	CTCCTTCAATATCATCTTCTGTCTCCGACGGTAGAACTCTTCACGATCC	GCGGATAACAATTTCACACAGGAAACAGCGAGCATGCTTCTACACGAGC	1500	1500	136	423	1111	1041
120300	GTAACGCCAGGGTTTTCCCAGTCACGACGGAGACATCCTCGTAGAGACC	ATCCACTTAACGTTACTGAAATCTCCAACCAGGTATGTAGACTGAGAGG	CTCCTTCAATATCATCTTCTGTCTCCGACCTGATAGCCAATCCTCAACC	GCGGATAACAATTTCACACAGGAAACAGCGAGTCGTATCTCTCAGATGG	1500	1500	206	285	1220	1192
123396	GTAACGCCAGGGTTTTCCCAGTCACGACGGAGTTGAGCTATGGAGAAGG	ATCCACTTAACGTTACTGAAATCTCCAACCCCAGTCATACCTACCTACC	CTCCTTCAATATCATCTTCTGTCTCCGACCCTGCATACCTATCAACAGC	GCGGATAACAATTTCACACAGGAAACAGCCAAGTTCTCATACTCGCTCC	1500	1500	189	153	1273	1044
123408	GTAACGCCAGGGTTTTCCCAGTCACGACGTGATAAACCCCTTGGAGAGG	ATCCACTTAACGTTACTGAAATCTCCAACGATACACGACTGGAGGTACG	CTCCTTCAATATCATCTTCTGTCTCCGACGATTGAGCGAGACAACTAGG	GCGGATAACAATTTCACACAGGAAACAGCCTGCAACTACTGCATGAACG	1500	1500	76	246	1034	1175
123426	GTAACGCCAGGGTTTTCCCAGTCACGACGGCCAGGAGATCAGTACTAGG	ATCCACTTAACGTTACTGAAATCTCCAACGTACTGGAGAGCCAAGATGC	CTCCTTCAATATCATCTTCTGTCTCCGACATATCCCCAGTCTGAGAAGC	GCGGATAACAATTTCACACAGGAAACAGCCTACCGGGATATGGTCCTCC	1500	1500	220	226	1198	1133
123429	GTAACGCCAGGGTTTTCCCAGTCACGACGGAAACAGCTGGATCTTGAGG	ATCCACTTAACGTTACTGAAATCTCCAACGTATGAGGCTTCTAACGAGG	CTCCTTCAATATCATCTTCTGTCTCCGACGAAAGAGGTCTTGACTGTGG	GCGGATAACAATTTCACACAGGAAACAGCTACTGCATCGCCTACTAACC	1500	1500	111	256	1177	1078
123456	GTAACGCCAGGGTTTTCCCAGTCACGACGGATGTGAGTCTAATCGGACG	ATCCACTTAACGTTACTGAAATCTCCAACGCTAATTACGTACCGTCTCC	CTCCTTCAATATCATCTTCTGTCTCCGACAAGCAGTCACGATATGCTCC	GCGGATAACAATTTCACACAGGAAACAGCGTACACAGGAAGAGTGTTGC	1500	1500	443	375	1008	1066
123457	GTAACGCCAGGGTTTTCCCAGTCACGACGGTTTGTAAAGGGAGAGGTGG	ATCCACTTAACGTTACTGAAATCTCCAACTCACTGAGGCTATTCTGACC	CTCCTTCAATATCATCTTCTGTCTCCGACCTCTTGGGTGTCTGAATAGG	GCGGATAACAATTTCACACAGGAAACAGCTGTCTACTACAATGGCCTGC	1500	1500	491	45	1001	1212
123468	GTAACGCCAGGGTTTTCCCAGTCACGACGGCATCAGAGGTATTGTCACC	ATCCACTTAACGTTACTGAAATCTCCAACAGATCAAAGACGGAGAGTGG	CTCCTTCAATATCATCTTCTGTCTCCGACGCGAGAGTATACGTTGCTGG	GCGGATAACAATTTCACACAGGAAACAGCTCTCCTATAACCGAGGTAGG	1500	1500	418	125	1021	1094
123473	GTAACGCCAGGGTTTTCCCAGTCACGACGCCTCCGATATTCTGACATGC	ATCCACTTAACGTTACTGAAATCTCCAACCGGACTTATTAGGTAGGACG	CTCCTTCAATATCATCTTCTGTCTCCGACGGTAGTACAAGGCAGATACC	GCGGATAACAATTTCACACAGGAAACAGCACTCAACTCACTCTCACTCG	1500	1500	447	250	1042	1009
123476	GTAACGCCAGGGTTTTCCCAGTCACGACGCGCAAGCTACATACTACTGC	ATCCACTTAACGTTACTGAAATCTCCAACAGAGTCTCGACATGAAGTCC	CTCCTTCAATATCATCTTCTGTCTCCGACGAGTTGCTTCCTTTCTCTCC	GCGGATAACAATTTCACACAGGAAACAGCACAGCAACATCTCACCTACC	1500	1500	219	41	1056	1149
123493	GTAACGCCAGGGTTTTCCCAGTCACGACGACACCAGTCAAGAGATGACC	ATCCACTTAACGTTACTGAAATCTCCAACAGAGGTGAGGAGAGTGTAGG	CTCCTTCAATATCATCTTCTGTCTCCGACACACCAGATGCTCGTAGAGG	GCGGATAACAATTTCACACAGGAAACAGCATTATCGCGAGTGGACAAGC	1500	1500	31	328	1160	1067
123538	GTAACGCCAGGGTTTTCCCAGTCACGACGGTACCAGGTATGATGAGTGC	ATCCACTTAACGTTACTGAAATCTCCAACGGAGGTACTCCATAACAAGG	CTCCTTCAATATCATCTTCTGTCTCCGACCAGGCTCTGTCTATCCTACC	GCGGATAACAATTTCACACAGGAAACAGCGCGTATACCTCAGGTTCTCC	1500	1500	136	284	1261	1140
123539	GTAACGCCAGGGTTTTCCCAGTCACGACGTGAGTGTGTGTGTGTGTACC	ATCCACTTAACGTTACTGAAATCTCCAACATCAAGCAGAGCAAGTCACG	CTCCTTCAATATCATCTTCTGTCTCCGACCTCTTCTCGGACAATGAACG	GCGGATAACAATTTCACACAGGAAACAGCGTGGTCTCTATCGCTACTCC	1500	1500	226	131	1141	999
123540	GTAACGCCAGGGTTTTCCCAGTCACGACGGAAAGGGAAGAAGAGGAAGC	ATCCACTTAACGTTACTGAAATCTCCAACGTCAGAAACTCACAGGAACC	CTCCTTCAATATCATCTTCTGTCTCCGACAAGAAAACGGAGTGACGAGC	GCGGATAACAATTTCACACAGGAAACAGCAGAGGAATCGAGTGAGTTGG	1500	1500	333	223	1026	1117
123541	GTAACGCCAGGGTTTTCCCAGTCACGACGAGAGACGGACACGTTCTAGG	ATCCACTTAACGTTACTGAAATCTCCAACGTCCATCAATCTAGCCAACC	CTCCTTCAATATCATCTTCTGTCTCCGACGAGGGAGATCAGAGTGTAGG	GCGGATAACAATTTCACACAGGAAACAGCGTAGAGGGATGGAGTAGAGG	1500	1500	168	200	1294	1037
123551	GTAACGCCAGGGTTTTCCCAGTCACGACGAGGTATCGTCGGTAACTTCG	ATCCACTTAACGTTACTGAAATCTCCAACGTTCTGTCTCGTAAGGTTCG	CTCCTTCAATATCATCTTCTGTCTCCGACTCACTGTGGTCCTTTACAGC	GCGGATAACAATTTCACACAGGAAACAGCCTCAGCAGCAATGACTAAGC	1500	1500	104	25	1286	1237
123559	GTAACGCCAGGGTTTTCCCAGTCACGACGAGTTCACCTACATTGCCTCC	ATCCACTTAACGTTACTGAAATCTCCAACGCCTTCTCTACATGTACTCG	CTCCTTCAATATCATCTTCTGTCTCCGACACCCGACATCTGACATATCC	GCGGATAACAATTTCACACAGGAAACAGCAGAAACATGTACCGGACTGG	1500	1500	350	146	1142	1044
123561	GTAACGCCAGGGTTTTCCCAGTCACGACGGAGGTTCAAGCACAAGTTGC	ATCCACTTAACGTTACTGAAATCTCCAACATGTCACTGTCACTGGATCG	CTCCTTCAATATCATCTTCTGTCTCCGACCTTTTTCTCCCTCTCTGTCC	GCGGATAACAATTTCACACAGGAAACAGCCTCTCTCGCTCTCAAGAACC	1500	1500	5	68	1041	1000
123598	GTAACGCCAGGGTTTTCCCAGTCACGACGGGAGACGTACCAGGTTCTCG	ATCCACTTAACGTTACTGAAATCTCCAACCATAGGACTTGAGGATGAGG	CTCCTTCAATATCATCTTCTGTCTCCGACAGCGTCTTGTAAGGCATACG	GCGGATAACAATTTCACACAGGAAACAGCTCTCTCTCTCTCCCTTATCG	1500	1500	323	231	1097	1047
123608	GTAACGCCAGGGTTTTCCCAGTCACGACGTCGTGGCTCTCTGTATTTCC	ATCCACTTAACGTTACTGAAATCTCCAACAAGTTCCTGAAGGCAGTAGG	CTCCTTCAATATCATCTTCTGTCTCCGACAGTCGTTGAGGATGAACAGG	GCGGATAACAATTTCACACAGGAAACAGCGGCAGAACTGCTTCTCTAGC	1500	1500	189	93	1009	1119
123611	GTAACGCCAGGGTTTTCCCAGTCACGACGGTTCTGCCGTACTTTCTAGC	ATCCACTTAACGTTACTGAAATCTCCAACGAGAGGAGGAGGAATAGAGC	CTCCTTCAATATCATCTTCTGTCTCCGACTACTGGCTACTGTGACTTGC	GCGGATAACAATTTCACACAGGAAACAGCGTGTGGTGTATGTGGTATGC	1500	1500	18	360	1068	1094
123614	GTAACGCCAGGGTTTTCCCAGTCACGACGCTTGTTGCTCTGCATGTACC	ATCCACTTAACGTTACTGAAATCTCCAACAGGAAGAGAGGAAGAGGAGC	CTCCTTCAATATCATCTTCTGTCTCCGACCTTTCTGAGAGAGGATGACG	GCGGATAACAATTTCACACAGGAAACAGCGAGGGACATGTAGATGGACG	1500	1500	47	21	1029	1010
123627	GTAACGCCAGGGTTTTCCCAGTCACGACGACTCAAACTCGACGTAGTGG	ATCCACTTAACGTTACTGAAATCTCCAACGATTCTGCTCTGGTGTAAGG	CTCCTTCAATATCATCTTCTGTCTCCGACACATAGTCTCAAGTCGCTGG	GCGGATAACAATTTCACACAGGAAACAGCCTGGTTAGTCTATCCTGTCG	1500	1500	11	1	1093	1245
123629	GTAACGCCAGGGTTTTCCCAGTCACGACGGAAGAGGAGGATTGATGAGG	ATCCACTTAACGTTACTGAAATCTCCAACAGGTACCTAGCAGTCAAACC	CTCCTTCAATATCATCTTCTGTCTCCGACGGGAACACTTTGATCACTCC	GCGGATAACAATTTCACACAGGAAACAGCCTCTTTTATCCGTCTGCTGG	1500	1500	119	64	1052	1127
123631	GTAACGCCAGGGTTTTCCCAGTCACGACGACACGAAATACTCCCTGAGC	ATCCACTTAACGTTACTGAAATCTCCAACGAGTGGATAGAACAAGGTGC	CTCCTTCAATATCATCTTCTGTCTCCGACCCTTGAAAAGCCTCAGTAGC	GCGGATAACAATTTCACACAGGAAACAGCGAGTCTCCCGAGATCTATGC	1500	1500	271	43	1024	1038
123649	GTAACGCCAGGGTTTTCCCAGTCACGACGCGACAAGTATGACAGAGTCG	ATCCACTTAACGTTACTGAAATCTCCAACGATCATGGCTGGTTAGTAGG	CTCCTTCAATATCATCTTCTGTCTCCGACACTCTCAGCTGCTTTCTTCG	GCGGATAACAATTTCACACAGGAAACAGCGCGACTACCTACCCAATACC	1500	1500	137	7	1188	1030
123650	GTAACGCCAGGGTTTTCCCAGTCACGACGGGCTCGACTTTTCTGTTACC	ATCCACTTAACGTTACTGAAATCTCCAACTCTACAGTACCTCACCCTCC	CTCCTTCAATATCATCTTCTGTCTCCGACTAGGAGAAGAGAAGAGGACG	GCGGATAACAATTTCACACAGGAAACAGCGGATGTCTCTGTGGTAATGG	1500	1500	108	332	1167	1155
123655	GTAACGCCAGGGTTTTCCCAGTCACGACGTGGTGAGGATAGAGAAGAGG	ATCCACTTAACGTTACTGAAATCTCCAACGGCAAGTGAGTAAGGTAAGG	CTCCTTCAATATCATCTTCTGTCTCCGACAGAAGTCTGAGTGACGATGG	GCGGATAACAATTTCACACAGGAAACAGCGAGGATCTTGGACTTGATGC	1500	1500	248	202	1153	1143
123659	GTAACGCCAGGGTTTTCCCAGTCACGACGCTCGAGTAGCACAGTATTGG	ATCCACTTAACGTTACTGAAATCTCCAACCATCACATAGCGTCAACAGC	CTCCTTCAATATCATCTTCTGTCTCCGACGGTGAGTAGAGAGACCTTGG	GCGGATAACAATTTCACACAGGAAACAGCTCTTCCTCCTTCTTCACTGC	1500	1500	190	352	1037	1036
123675	GTAACGCCAGGGTTTTCCCAGTCACGACGGCTACTAAATACCGGTGTCC	ATCCACTTAACGTTACTGAAATCTCCAACCTGTAGAATTCGTCGTGTCC	CTCCTTCAATATCATCTTCTGTCTCCGACTTGCTGGAGATATACCCTGG	GCGGATAACAATTTCACACAGGAAACAGCCCTGGTACTTGCATATCTGG	1500	1500	103	159	1102	1007
123680	GTAACGCCAGGGTTTTCCCAGTCACGACGGTACTGCTAGTTTTCCGAGG	ATCCACTTAACGTTACTGAAATCTCCAACAGCGAAGATAGGTAGAGAGC	CTCCTTCAATATCATCTTCTGTCTCCGACCTAACACTGGATCTGACTCG	GCGGATAACAATTTCACACAGGAAACAGCGAAGACGTTGGTCTCGTAGG	1500	1500	141	415	1175	1001
123681	GTAACGCCAGGGTTTTCCCAGTCACGACGTGCTGAGCAACTACTCGTCC	ATCCACTTAACGTTACTGAAATCTCCAACGTAAAGTCGGGTCGAGATGC	CTCCTTCAATATCATCTTCTGTCTCCGACCAAGCTGGTGCTATTACTGC	GCGGATAACAATTTCACACAGGAAACAGCACAGCAACTTCTACCAGAGC	1500	1500	10	140	1084	1095
123690	GTAACGCCAGGGTTTTCCCAGTCACGACGGAGTGTGTGTAGATGGATGC	ATCCACTTAACGTTACTGAAATCTCCAACAACTCCAGGTCGTTCATAGG	CTCCTTCAATATCATCTTCTGTCTCCGACAGAAGAGATTCCAGGTCTCG	GCGGATAACAATTTCACACAGGAAACAGCACGAGAGGTAGTACTGGTGC	1500	1500	35	7	1095	1016
123697	GTAACGCCAGGGTTTTCCCAGTCACGACGATCGAGAAGTGCAGAGAACC	ATCCACTTAACGTTACTGAAATCTCCAACGTAGATCGAGGTTGAGATCG	CTCCTTCAATATCATCTTCTGTCTCCGACCAAGTGTACGATGAGAGAGG	GCGGATAACAATTTCACACAGGAAACAGCACTTCTTCAGCACCGTCTCC	1500	1500	321	101	1160	1041
123699	GTAACGCCAGGGTTTTCCCAGTCACGACGGTGATCACTGAGGATGAAGG	ATCCACTTAACGTTACTGAAATCTCCAACGCTGGATAGAGTTCTGTACG	CTCCTTCAATATCATCTTCTGTCTCCGACACCTCCTCGTATCCCAGAGC	GCGGATAACAATTTCACACAGGAAACAGCGAAGGACATCTTCACAGAGC	1500	1500	501	379	999	1088
123705	GTAACGCCAGGGTTTTCCCAGTCACGACGGGGTACGCAGCTATTACTCC	ATCCACTTAACGTTACTGAAATCTCCAACAGAAGGACTGGTTACCTAGC	CTCCTTCAATATCATCTTCTGTCTCCGACATGGATGTAGACTAGCGAGC	GCGGATAACAATTTCACACAGGAAACAGCACTACCATCCTGTCTTCACC	1500	1500	304	216	1177	1176
123710	GTAACGCCAGGGTTTTCCCAGTCACGACGCGGTTCTCCAGTTGTATAGC	ATCCACTTAACGTTACTGAAATCTCCAACATATCGGATGCGAGACTAGG	CTCCTTCAATATCATCTTCTGTCTCCGACGACTGGTGTATGACAGATCC	GCGGATAACAATTTCACACAGGAAACAGCTTAGGAAGAAGCTGTGGTGG	1500	1500	113	93	1160	1156
123713	GTAACGCCAGGGTTTTCCCAGTCACGACGAGGGATACTGTCCTCTGTGG	ATCCACTTAACGTTACTGAAATCTCCAACCGTGACTTGTACGTTAGAGC	CTCCTTCAATATCATCTTCTGTCTCCGACAGCGACTGGTCAGATTATCC	GCGGATAACAATTTCACACAGGAAACAGCTGCTCTTACGACCTCTGTCC	1500	1500	254	351	1200	1141
123714	GTAACGCCAGGGTTTTCCCAGTCACGACGTCTCTGCTGCTACTAGTTCG	ATCCACTTAACGTTACTGAAATCTCCAACAGGAGGAAGAGAGACAAACG	CTCCTTCAATATCATCTTCTGTCTCCGACGTCAGGATGACTGGTAAAGG	GCGGATAACAATTTCACACAGGAAACAGCGTTCTGCATCGTCATCTACG	1500	1500	249	449	1039	1020
123717	GTAACGCCAGGGTTTTCCCAGTCACGACGCGAGCTAACCAATCTCTTCC	ATCCACTTAACGTTACTGAAATCTCCAACCAGTTGTCTCCTCCTATTCG	CTCCTTCAATATCATCTTCTGTCTCCGACAGGCTGTATAGTCTGGGTGC	GCGGATAACAATTTCACACAGGAAACAGCCCAGACCTTTATCTGCATCG	1500	1500	66	225	1126	1217
123720	GTAACGCCAGGGTTTTCCCAGTCACGACGGTGTCCTATAGACTGGAACC	ATCCACTTAACGTTACTGAAATCTCCAACGTTGGGCTTACTGTACATGC	CTCCTTCAATATCATCTTCTGTCTCCGACTCTTCCCTTGGAGATGTAGG	GCGGATAACAATTTCACACAGGAAACAGCCTTGCTGTCTGTAGGTATGG	1500	1500	316	36	1139	1122
123726	GTAACGCCAGGGTTTTCCCAGTCACGACGCAGTATAGGAGATGGTGTGG	ATCCACTTAACGTTACTGAAATCTCCAACGAGAGGACTATAATCGGTGG	CTCCTTCAATATCATCTTCTGTCTCCGACCTCGTTACCTGTATCTCAGC	GCGGATAACAATTTCACACAGGAAACAGCCAGCCCTATAGTCATACACC	1500	1500	436	44	1045	1276
123732	GTAACGCCAGGGTTTTCCCAGTCACGACGTCCTTGTCTCAGACTTGAGC	ATCCACTTAACGTTACTGAAATCTCCAACGAGACTGAGAAGATCCAAGG	CTCCTTCAATATCATCTTCTGTCTCCGACCTTCAGAAGGGAACAAGACG	GCGGATAACAATTTCACACAGGAAACAGCCTTCTGCCCAGCTCTATACC	1500	1500	181	105	1282	1089
123733	GTAACGCCAGGGTTTTCCCAGTCACGACGGTCACTTACAGCCATCTAGC	ATCCACTTAACGTTACTGAAATCTCCAACAACTTCTGACGCTCTCAAGC	CTCCTTCAATATCATCTTCTGTCTCCGACCTAACGGTCTACCATGATCC	GCGGATAACAATTTCACACAGGAAACAGCACTCACGTTGTCTCAAGTGG	1500	1500	21	81	1124	1081
123740	GTAACGCCAGGGTTTTCCCAGTCACGACGACCAGACTATCTTCGAGAGC	ATCCACTTAACGTTACTGAAATCTCCAACCGATGGAAGAGGATAGTAGG	CTCCTTCAATATCATCTTCTGTCTCCGACCTCCTACCACCCATTTTACG	GCGGATAACAATTTCACACAGGAAACAGCGAGAGAGAGGAGGGAGGAGG	1500	1500	204	73	1183	1065
123771	GTAACGCCAGGGTTTTCCCAGTCACGACGACCACGTTACCTAGTACAGC	ATCCACTTAACGTTACTGAAATCTCCAACCCAACTCGTAGAAGTCAAGG	CTCCTTCAATATCATCTTCTGTCTCCGACGTGTTTCCTGTCTGTCAACG	GCGGATAACAATTTCACACAGGAAACAGCAAGTCCAGAAGACTAGGAGG	1500	1500	478	156	1019	1214
123773	GTAACGCCAGGGTTTTCCCAGTCACGACGGTGTTTCCTGTCTGTCAACG	ATCCACTTAACGTTACTGAAATCTCCAACGTACAGGAAGTCTTAGCAGG	CTCCTTCAATATCATCTTCTGTCTCCGACGAAGGGTATTACTGGTGACG	GCGGATAACAATTTCACACAGGAAACAGCAATCCGAGAGTCTCTACACG	1500	1500	4	93	1056	1266
123776	GTAACGCCAGGGTTTTCCCAGTCACGACGCATAACGACTCGTCTGAAGG	ATCCACTTAACGTTACTGAAATCTCCAACAAACTGAAGCTCGCTAGAGG	CTCCTTCAATATCATCTTCTGTCTCCGACACCTAGGTACCTGCCTAACC	GCGGATAACAATTTCACACAGGAAACAGCGACTATGAAGGCTATCCACC	1500	1500	481	392	1010	1053
123777	GTAACGCCAGGGTTTTCCCAGTCACGACGGTCTATCGAGGTGATGAAGC	ATCCACTTAACGTTACTGAAATCTCCAACAGCGATGAGGTACTGTTAGC	CTCCTTCAATATCATCTTCTGTCTCCGACGAGGAATACACGAGGTAAGG	GCGGATAACAATTTCACACAGGAAACAGCATTTCTGACGGAGTCTCTGG	1500	1500	40	306	1002	1018
123780	GTAACGCCAGGGTTTTCCCAGTCACGACGGACAGTGATGACAGTAGTGC	ATCCACTTAACGTTACTGAAATCTCCAACCCTAACGCGAGGTACTTTGG	CTCCTTCAATATCATCTTCTGTCTCCGACATTCCTCTGGTAGACCTTGC	GCGGATAACAATTTCACACAGGAAACAGCATCATCCTACGTCAGTCTCC	1500	1500	128	294	1060	1196
123787	GTAACGCCAGGGTTTTCCCAGTCACGACGTCTGGATCTGTCTCTTCACC	ATCCACTTAACGTTACTGAAATCTCCAACGCCTTTATACCTGCTACTCG	CTCCTTCAATATCATCTTCTGTCTCCGACATGCAGTCTAGAAGTCGTCC	GCGGATAACAATTTCACACAGGAAACAGCCAATAGGTAGGTGAAGCTCG	1500	1500	136	74	1094	1147
123797	GTAACGCCAGGGTTTTCCCAGTCACGACGCAACACAGAGTTGCTAGTCC	ATCCACTTAACGTTACTGAAATCTCCAACACCTTAGCTGACTTACGTGG	CTCCTTCAATATCATCTTCTGTCTCCGACCCGTGTATAAGGGAGATAGG	GCGGATAACAATTTCACACAGGAAACAGCTGAGGACTAGATCACACTGC	1500	1500	435	146	1024	1054
123806	GTAACGCCAGGGTTTTCCCAGTCACGACGTTGCAAGTACCTAGCAGAGC	ATCCACTTAACGTTACTGAAATCTCCAACGTACGTGTGACGAGATATGG	CTCCTTCAATATCATCTTCTGTCTCCGACTCAACCCGAGGGTATATAGG	GCGGATAACAATTTCACACAGGAAACAGCCTGGTGAGATGGTAAGTTGC	1500	1500	179	105	1146	1122
123809	GTAACGCCAGGGTTTTCCCAGTCACGACGAGAAGCTTCACCTCTTCAGC	ATCCACTTAACGTTACTGAAATCTCCAACACTGTCATTACGAGACCTGC	CTCCTTCAATATCATCTTCTGTCTCCGACTAGTGTATCGAAGGCACACG	GCGGATAACAATTTCACACAGGAAACAGCCTCTGTCAAGTCCTCTATCC	1500	1500	261	98	1187	1003
123818	GTAACGCCAGGGTTTTCCCAGTCACGACGCTGCTGAGACACTCTGAACC	ATCCACTTAACGTTACTGAAATCTCCAACGAGTCAGCTCACATAGATGG	CTCCTTCAATATCATCTTCTGTCTCCGACGTATGTTAGTGTGGTCGTGG	GCGGATAACAATTTCACACAGGAAACAGCTCTCATCAACAGGACCTACC	1500	1500	211	342	1075	1134
123820	GTAACGCCAGGGTTTTCCCAGTCACGACGAGATGACAAAGGGCAAGTCC	ATCCACTTAACGTTACTGAAATCTCCAACGACTCGAGACAAAAGAGAGG	CTCCTTCAATATCATCTTCTGTCTCCGACGACCCAACTCACTCTCTACC	GCGGATAACAATTTCACACAGGAAACAGCCAATCTGCAGCTTCTCAACG	1500	1500	59	375	1106	1094
123827	GTAACGCCAGGGTTTTCCCAGTCACGACGCTACCAACACTCTCACAAGG	ATCCACTTAACGTTACTGAAATCTCCAACCTCTTCGGATGCAACTATCC	CTCCTTCAATATCATCTTCTGTCTCCGACGTCAAGACCCCTAATCTTCC	GCGGATAACAATTTCACACAGGAAACAGCTCGTCGTAGAACAGGAGACG	1500	1500	360	328	1009	1076
123831			CTCCTTCAATATCATCTTCTGTCTCCGACACTGGACTGGAAGTCTTTGC	GCGGATAACAATTTCACACAGGAAACAGCCTGGATGCTACAAGTACTGC	1500	1500	0	104	0	1096
123860	GTAACGCCAGGGTTTTCCCAGTCACGACGACCCTCTGGACAAAGTAACG	ATCCACTTAACGTTACTGAAATCTCCAACTCTAGTAGACGGCTGTTTGG	CTCCTTCAATATCATCTTCTGTCTCCGACATGGGAGTTCTACAGAGAGC	GCGGATAACAATTTCACACAGGAAACAGCGATTGAGGAAGGTCATCTCG	1500	1500	290	153	1009	1026
123865	GTAACGCCAGGGTTTTCCCAGTCACGACGGTTAAGCTGGTGGGTATTGG	ATCCACTTAACGTTACTGAAATCTCCAACCTGAGAACACACCTCTTTCG	CTCCTTCAATATCATCTTCTGTCTCCGACAGACAACGAGGAAAGGAACC	GCGGATAACAATTTCACACAGGAAACAGCATGGAACAACAAGTCGGAGC	1500	1500	147	452	1157	1043
123881	GTAACGCCAGGGTTTTCCCAGTCACGACGTACCTGTATCCTCGTACAGC	ATCCACTTAACGTTACTGAAATCTCCAACCCATAACGTGACATGGAAGC	CTCCTTCAATATCATCTTCTGTCTCCGACCTGTGTGCTGCCTCTACTGG	GCGGATAACAATTTCACACAGGAAACAGCGTGAGGATGTAGTTTCCAGG	1500	1500	17	19	1260	1148
123882	GTAACGCCAGGGTTTTCCCAGTCACGACGGTAGAGGTTGATGGTGAAGC	ATCCACTTAACGTTACTGAAATCTCCAACCTCTCTAGTGCGTGATGTGG	CTCCTTCAATATCATCTTCTGTCTCCGACGAGCAGAGATACCCTATTCC	GCGGATAACAATTTCACACAGGAAACAGCGAGCTATCCAGGTCCTCTCC	1500	1500	240	34	1101	1257
123884	GTAACGCCAGGGTTTTCCCAGTCACGACGGAGAGATGAGGAAAGGGTCG	ATCCACTTAACGTTACTGAAATCTCCAACATCGCTTACCGATGTTGACC	CTCCTTCAATATCATCTTCTGTCTCCGACCACAGAGTCTGGATGTAAGG	GCGGATAACAATTTCACACAGGAAACAGCTAGTAGGTAGAGGCGGTAGG	1500	1500	121	377	1058	1105
123888	GTAACGCCAGGGTTTTCCCAGTCACGACGTAGCTTTGAGTCTGACGAGG	ATCCACTTAACGTTACTGAAATCTCCAACACTTCAGGATAGAGGCAAGC	CTCCTTCAATATCATCTTCTGTCTCCGACGATCTCGTCCTTCATCTTGG	GCGGATAACAATTTCACACAGGAAACAGCATGAAGGCCCTGTATCTTCG	1500	1500	20	316	1090	1093
123890	GTAACGCCAGGGTTTTCCCAGTCACGACGGAGGACGGTAGGAATAAAGC	ATCCACTTAACGTTACTGAAATCTCCAACCTTACCTCTTCGAGCTTAGG	CTCCTTCAATATCATCTTCTGTCTCCGACCACTCCCATTTCCAGTTAGG	GCGGATAACAATTTCACACAGGAAACAGCCCACCTCGAGTACATTGTCG	1500	1500	443	347	1004	1010
123902	GTAACGCCAGGGTTTTCCCAGTCACGACGACAGCTTCTATCGCTTGACC	ATCCACTTAACGTTACTGAAATCTCCAACCCGATAAGGCAGTAATCAGC	CTCCTTCAATATCATCTTCTGTCTCCGACTGGGAGTTGTATGCTCTAGG	GCGGATAACAATTTCACACAGGAAACAGCTGTAGGCTTCATCACTGACC	1500	1500	200	263	1217	1043
123911	GTAACGCCAGGGTTTTCCCAGTCACGACGTCTCACCTCATCTCATCTCC	ATCCACTTAACGTTACTGAAATCTCCAACCTCAAGGACACAAAGACAGC	CTCCTTCAATATCATCTTCTGTCTCCGACTCTGACATTGTGTGGACAGC	GCGGATAACAATTTCACACAGGAAACAGCCATGGCGATCTACACTAACC	1500	1500	56	31	1284	1014
123922	GTAACGCCAGGGTTTTCCCAGTCACGACGAGCTGTAGAGCAGCAGATCG	ATCCACTTAACGTTACTGAAATCTCCAACCTGCAGGACAACTTGATAGG	CTCCTTCAATATCATCTTCTGTCTCCGACCGAAAATGAAGGTCCTCAGC	GCGGATAACAATTTCACACAGGAAACAGCCCTACACTCTAGTCACATCG	1500	1500	2	381	1230	1108
123928	GTAACGCCAGGGTTTTCCCAGTCACGACGTACCTGCGAGTAGGTACAGC	ATCCACTTAACGTTACTGAAATCTCCAACACAAGTCTTGGCTATGGTGC	CTCCTTCAATATCATCTTCTGTCTCCGACAGGTACTGCTATCCACAACC	GCGGATAACAATTTCACACAGGAAACAGCGACCTCTGTTTTGAGCTTGG	1500	1500	164	179	1001	1122
123934	GTAACGCCAGGGTTTTCCCAGTCACGACGACTGTATGTAGTCGCCTTCC	ATCCACTTAACGTTACTGAAATCTCCAACCGTACCTTACCGTGATTACC	CTCCTTCAATATCATCTTCTGTCTCCGACGTCTGAGTCAAAGCAAGACG	GCGGATAACAATTTCACACAGGAAACAGCTGTACATCTTCTACCGCTCC	1500	1500	137	456	1141	1001
123940	GTAACGCCAGGGTTTTCCCAGTCACGACGCACGTATAGCTCACAGAAGC	ATCCACTTAACGTTACTGAAATCTCCAACGTAGTTACTTCATCCGCAGC	CTCCTTCAATATCATCTTCTGTCTCCGACCGGACAGGATCTGTATAAGC	GCGGATAACAATTTCACACAGGAAACAGCGTACTAGCTACTTGCCGACC	1500	1500	281	244	1158	1112
123946	GTAACGCCAGGGTTTTCCCAGTCACGACGGTCTATAATGCGCCAGTACC	ATCCACTTAACGTTACTGAAATCTCCAACCAGCTATACATCCACTCTGG	CTCCTTCAATATCATCTTCTGTCTCCGACGATCGTAGACAAGACACAGC	GCGGATAACAATTTCACACAGGAAACAGCCAACCATGTTCCTACAGTCC	1500	1500	70	66	1206	1255
123951	GTAACGCCAGGGTTTTCCCAGTCACGACGTCGAGAACGTAGGATGAAGC	ATCCACTTAACGTTACTGAAATCTCCAACCACTGATGGAGAGGAAAAGG	CTCCTTCAATATCATCTTCTGTCTCCGACGGCTAGAGTGAGGAACTAGC	GCGGATAACAATTTCACACAGGAAACAGCCGTGGTTAGAGACAATCACC	1500	1500	192	44	1085	1148
123955	GTAACGCCAGGGTTTTCCCAGTCACGACGACTAGCAGGATGATGAGAGC	ATCCACTTAACGTTACTGAAATCTCCAACCCTTGTGTTTCTCCTAGTCG	CTCCTTCAATATCATCTTCTGTCTCCGACGACTCATGTCACTCCATTCG	GCGGATAACAATTTCACACAGGAAACAGCCAGCATAGACATAGAGCTGC	1500	1500	166	117	1027	1269
123962	GTAACGCCAGGGTTTTCCCAGTCACGACGTGTACAGGAGTCATGCTAGG	ATCCACTTAACGTTACTGAAATCTCCAACAACAACGAGCTTCTCCTTCC	CTCCTTCAATATCATCTTCTGTCTCCGACGTACTGTACATGGAACGAGC	GCGGATAACAATTTCACACAGGAAACAGCAGAAACCAGCTACTCTGAGG	1500	1500	116	414	1033	1048
123965	GTAACGCCAGGGTTTTCCCAGTCACGACGGTTGAGGTTGGGTATAGAGG	ATCCACTTAACGTTACTGAAATCTCCAACAGGTTGACGATGGAGAGAGG	CTCCTTCAATATCATCTTCTGTCTCCGACCTCACGAACAACTGTACACC	GCGGATAACAATTTCACACAGGAAACAGCCGTCGAGAGCACCTTTTACC	1500	1500	27	296	1157	1006
123967	GTAACGCCAGGGTTTTCCCAGTCACGACGACTGGTTCAGACTCAAGACC	ATCCACTTAACGTTACTGAAATCTCCAACGATGGGTATTACTGTCGAGG	CTCCTTCAATATCATCTTCTGTCTCCGACGTAACCACTCCCTTGTCTCC	GCGGATAACAATTTCACACAGGAAACAGCCGTAGACCTACGTGTTGACG	1500	1500	90	218	1224	1014
123969	GTAACGCCAGGGTTTTCCCAGTCACGACGGTCCTCCTGTCTTAGAGTGC	ATCCACTTAACGTTACTGAAATCTCCAACCCTCCAGGCTATGTCTATCC	CTCCTTCAATATCATCTTCTGTCTCCGACGGGACATACCTTATGACAGG	GCGGATAACAATTTCACACAGGAAACAGCCGAGATTAGTGACTTGGAGG	1500	1500	101	115	1291	1204
123974	GTAACGCCAGGGTTTTCCCAGTCACGACGGGTTTCAGAAGGAAGTCTGG	ATCCACTTAACGTTACTGAAATCTCCAACCAGGTGTAATCGTGTACTGC	CTCCTTCAATATCATCTTCTGTCTCCGACGCGTAGAAGTGGGATTTACG	GCGGATAACAATTTCACACAGGAAACAGCGTGATACCTTCACTTCCTCC	1500	1500	95	42	1145	1291
123978	GTAACGCCAGGGTTTTCCCAGTCACGACGGGGTAGACAAGGACTACAGG	ATCCACTTAACGTTACTGAAATCTCCAACCCAATCCGATGTCTTGAACC	CTCCTTCAATATCATCTTCTGTCTCCGACCAAGTTGTACACGGAGTTGC	GCGGATAACAATTTCACACAGGAAACAGCGGAGAAGAACATGCGTATCG	1500	1500	215	160	1005	1173
123979	GTAACGCCAGGGTTTTCCCAGTCACGACGAATTAACCGGTAGCCTGAGC	ATCCACTTAACGTTACTGAAATCTCCAACACCAAAGAGGATCCGTAAGC	CTCCTTCAATATCATCTTCTGTCTCCGACGTCTTCTCGCTTACTCATCG	GCGGATAACAATTTCACACAGGAAACAGCCCGGTAGAAGAAGATAGTCC	1500	1500	365	171	1092	1253
123987	GTAACGCCAGGGTTTTCCCAGTCACGACGAGATATGTCTCCCTGTCTCC	ATCCACTTAACGTTACTGAAATCTCCAACGGACACAATAGGAATCCAGC	CTCCTTCAATATCATCTTCTGTCTCCGACCGTGTAACACATCGAGAAGC	GCGGATAACAATTTCACACAGGAAACAGCCCACAGGAGTAATATCCAGC	1500	1500	111	256	1266	1093
123989	GTAACGCCAGGGTTTTCCCAGTCACGACGCTCGGAGATTCCTAAGTAGC	ATCCACTTAACGTTACTGAAATCTCCAACGCCTATCACATACCCTCAGC	CTCCTTCAATATCATCTTCTGTCTCCGACTCTTCGTGTATCCCAGTACC	GCGGATAACAATTTCACACAGGAAACAGCGAGAGATCTCCACCATTTGC	1500	1500	173	50	1014	1042
123992	GTAACGCCAGGGTTTTCCCAGTCACGACGCATACGGACAGTATCACAGC	ATCCACTTAACGTTACTGAAATCTCCAACTAGGCTGAGTATCACGAAGG	CTCCTTCAATATCATCTTCTGTCTCCGACCGCATCAGAGATGTACTAGG	GCGGATAACAATTTCACACAGGAAACAGCGGATGTAAGCAACACTGTCC	1500	1500	157	257	1079	1069
123999			CTCCTTCAATATCATCTTCTGTCTCCGACAAGGGCCTCTATGAGGTAGG	GCGGATAACAATTTCACACAGGAAACAGCGTCAGAGGAAGAAGAGGTCC	1500	1500	0	8	0	1243
124000	GTAACGCCAGGGTTTTCCCAGTCACGACGGACGCTTTAGGAAGTGTAGG	ATCCACTTAACGTTACTGAAATCTCCAACCTTAGAGACACGTCCAGAGG	CTCCTTCAATATCATCTTCTGTCTCCGACCCTCAAGGTGTCTGTAGTCC	GCGGATAACAATTTCACACAGGAAACAGCGAGATCAACCAAGAGACTGG	1500	1500	110	108	1018	1154
124001	GTAACGCCAGGGTTTTCCCAGTCACGACGCCTGGTCTAGTTCCATGTCC	ATCCACTTAACGTTACTGAAATCTCCAACAGATTCACAGCGTACCTACC	CTCCTTCAATATCATCTTCTGTCTCCGACCTGTGTCCATGAGACTAAGC	GCGGATAACAATTTCACACAGGAAACAGCACAACCTTCAGAGATCCTCC	1500	1500	219	161	1117	1018
124016	GTAACGCCAGGGTTTTCCCAGTCACGACGTACTTGGAGAACCTGAGAGC	ATCCACTTAACGTTACTGAAATCTCCAACCATCTTATACTCGTCCCTCG	CTCCTTCAATATCATCTTCTGTCTCCGACAGAGTCATCATGCGGTAAGG	GCGGATAACAATTTCACACAGGAAACAGCGATAAGGTGGCAGTACTAGG	1500	1500	57	48	1103	1059
120311	GTAACGCCAGGGTTTTCCCAGTCACGACGCTGGCTAGGTATCAGTGTCC	ATCCACTTAACGTTACTGAAATCTCCAACGATGTGGTAACCCTTGAACC	CTCCTTCAATATCATCTTCTGTCTCCGACGCCCAGGGTATAATAGTAGC	GCGGATAACAATTTCACACAGGAAACAGCCTTGACGTTCTATGACCTGC	1500	1500	176	146	1217	1230
120312	GTAACGCCAGGGTTTTCCCAGTCACGACGGCCCAGGGTATAATAGTAGC	ATCCACTTAACGTTACTGAAATCTCCAACCTTGACGTTCTATGACCTGC	CTCCTTCAATATCATCTTCTGTCTCCGACGTCCATCAGGTCAATCTTCC	GCGGATAACAATTTCACACAGGAAACAGCATCACGAGCTTGAGTACAGG	1500	1500	113	403	1230	1061
120313	GTAACGCCAGGGTTTTCCCAGTCACGACGAGTTGATCTCTCAGGCTACG	ATCCACTTAACGTTACTGAAATCTCCAACATGAGGCTCAGCATGTTACC	CTCCTTCAATATCATCTTCTGTCTCCGACCAATCGGGAGTATCTGATGG	GCGGATAACAATTTCACACAGGAAACAGCCAGGATATCTGCTCTTGACC	1500	1500	201	393	1142	1034
120318	GTAACGCCAGGGTTTTCCCAGTCACGACGAAGACTCTGGGATGTCTACG	ATCCACTTAACGTTACTGAAATCTCCAACGTAAGTCGAAGATGCCTTGG	CTCCTTCAATATCATCTTCTGTCTCCGACCTACCAAGTGTTAGCTGAGG	GCGGATAACAATTTCACACAGGAAACAGCACCGTACCGTTATCGTATCC	1500	1500	64	194	1099	1195
120326	GTAACGCCAGGGTTTTCCCAGTCACGACGACGTAGTAGAACGGCTTACC	ATCCACTTAACGTTACTGAAATCTCCAACGCTCACACAACTTACACTCC	CTCCTTCAATATCATCTTCTGTCTCCGACGCTTCGTTTGCTCACTCTCC	GCGGATAACAATTTCACACAGGAAACAGCCTCAGACTGAACGTTCTTGG	1500	1500	241	78	1191	1280
120332	GTAACGCCAGGGTTTTCCCAGTCACGACGGGAAGATGTAGGAGAAGAGG	ATCCACTTAACGTTACTGAAATCTCCAACCAGTTTTAGTCTGGAGGTCG	CTCCTTCAATATCATCTTCTGTCTCCGACTGCCTACCTAGTTGATGACC	GCGGATAACAATTTCACACAGGAAACAGCACCTACCCTGTAGAAGCACC	1500	1500	152	436	1201	1054
120337	GTAACGCCAGGGTTTTCCCAGTCACGACGGATCTCTACACGCATGTTCC	ATCCACTTAACGTTACTGAAATCTCCAACGATGCAGTCTGTAAAGGTGG	CTCCTTCAATATCATCTTCTGTCTCCGACAGCATGACTATGGGCTAAGG	GCGGATAACAATTTCACACAGGAAACAGCTGTCACCTCACTACAACTCC	1500	1500	261	56	1046	1100
120357	GTAACGCCAGGGTTTTCCCAGTCACGACGCCTAGGTGTGAATGAGTTGC	ATCCACTTAACGTTACTGAAATCTCCAACACAGTGGACAGCAGATTAGG	CTCCTTCAATATCATCTTCTGTCTCCGACCTCTCACTGCTCGTATCACC	GCGGATAACAATTTCACACAGGAAACAGCGCTGGCGTTCTTTAGTATCC	1500	1500	17	165	1106	1227
120363	GTAACGCCAGGGTTTTCCCAGTCACGACGCAGAGCGGTATGAAAGTAGC	ATCCACTTAACGTTACTGAAATCTCCAACCACATCCTCTTTCTCTCTCC	CTCCTTCAATATCATCTTCTGTCTCCGACGTCTTGTTTTCCCACCTACG	GCGGATAACAATTTCACACAGGAAACAGCACTACGGAAGAGCAATCTCC	1500	1500	432	67	1058	1245
120365	GTAACGCCAGGGTTTTCCCAGTCACGACGCAGTACAGTAGTAGCGCTGG	ATCCACTTAACGTTACTGAAATCTCCAACCAGTAGCTAGATCGACAAGG	CTCCTTCAATATCATCTTCTGTCTCCGACTCGAGACCTTGATACTCAGC	GCGGATAACAATTTCACACAGGAAACAGCCGTATCCTTACCTATCCAGC	1500	1500	20	20	1110	1169
120370	GTAACGCCAGGGTTTTCCCAGTCACGACGTGCTGACAGCTTTGACTACC	ATCCACTTAACGTTACTGAAATCTCCAACGCATAGTAGCAGAAAGGAGC	CTCCTTCAATATCATCTTCTGTCTCCGACGTACAACCCAAGGTCAATCC	GCGGATAACAATTTCACACAGGAAACAGCTGAAGTCTCTACGGTGTACG	1500	1500	250	262	1216	1175
120376	GTAACGCCAGGGTTTTCCCAGTCACGACGCTAGAGACACACAGAGAAGG	ATCCACTTAACGTTACTGAAATCTCCAACGAGAGTATGCAAGGTTGTGC	CTCCTTCAATATCATCTTCTGTCTCCGACCTCTCCATGTACAGTTCTCG	GCGGATAACAATTTCACACAGGAAACAGCGTACCTGAGGGTACTTTTGG	1500	1500	145	208	1078	1163
120378	GTAACGCCAGGGTTTTCCCAGTCACGACGCTCAACGACGTCATCTTTCC	ATCCACTTAACGTTACTGAAATCTCCAACGAGGTAGAAGTCAAGTCTGC	CTCCTTCAATATCATCTTCTGTCTCCGACAAGGTACTGACAGGAGATGC	GCGGATAACAATTTCACACAGGAAACAGCATCCTCTGGGAGATACTTGC	1500	1500	45	127	1222	1013
120388	GTAACGCCAGGGTTTTCCCAGTCACGACGCCATGGAGTCTGTGATGAGC	ATCCACTTAACGTTACTGAAATCTCCAACAGTGCTGTAAGTGAGCGTGG	CTCCTTCAATATCATCTTCTGTCTCCGACGCTTCACTGTTAGCTGATCG	GCGGATAACAATTTCACACAGGAAACAGCCCATTAGACGCTAGGTAAGG	1500	1500	234	458	1080	1028
120391	GTAACGCCAGGGTTTTCCCAGTCACGACGGACGTGGTTATACAGGAAGG	ATCCACTTAACGTTACTGAAATCTCCAACCTACAACTTCCCCAGTTACG	CTCCTTCAATATCATCTTCTGTCTCCGACTGAAACTACACCGACACAGC	GCGGATAACAATTTCACACAGGAAACAGCCTCAAGGTCCGTATATCTCC	1500	1500	272	78	1123	1048
120394	GTAACGCCAGGGTTTTCCCAGTCACGACGCTTCTCATTCTCCGTCTTGC	ATCCACTTAACGTTACTGAAATCTCCAACGACTGACTCCCAATCTTTCC	CTCCTTCAATATCATCTTCTGTCTCCGACCCCAGAGGAGAAATCTATGC	GCGGATAACAATTTCACACAGGAAACAGCCGACCAACAAGCTGTTTAGC	1500	1500	464	334	1010	1002
120402	GTAACGCCAGGGTTTTCCCAGTCACGACGTCTAACCCAGCGTTTCTAGC	ATCCACTTAACGTTACTGAAATCTCCAACAGTAGACGTGATGAACCAGC	CTCCTTCAATATCATCTTCTGTCTCCGACGAGTTGTCTGTTTACCCTGG	GCGGATAACAATTTCACACAGGAAACAGCCTTCGCTTCAGAAGAGTACC	1500	1500	314	174	1108	1043
120404	GTAACGCCAGGGTTTTCCCAGTCACGACGTTGTCCTTGAGTCGGATACC	ATCCACTTAACGTTACTGAAATCTCCAACGACAAAGACAGGAGGAAACC	CTCCTTCAATATCATCTTCTGTCTCCGACAACAGAGGAGGCTTAGATGG	GCGGATAACAATTTCACACAGGAAACAGCACAACCAAGAGCTTCTCTCC	1500	1500	152	374	1004	1052
120412	GTAACGCCAGGGTTTTCCCAGTCACGACGTGTGAGAAGCCTTGTAGAGC	ATCCACTTAACGTTACTGAAATCTCCAACCTACTTACCGCCTCATTAGC	CTCCTTCAATATCATCTTCTGTCTCCGACGTAGTACAGCAGCAGAAACG	GCGGATAACAATTTCACACAGGAAACAGCGCACTACATACCACGGAAGC	1500	1500	194	432	1072	1012
120414	GTAACGCCAGGGTTTTCCCAGTCACGACGGACTGGAAGGTCTGAGTTGG	ATCCACTTAACGTTACTGAAATCTCCAACGAAGACGAGGAATGAAGAGG	CTCCTTCAATATCATCTTCTGTCTCCGACGTTGATTGCTTGTAGCCTGG	GCGGATAACAATTTCACACAGGAAACAGCGTTGTTGGGTCTGAGCTACC	1500	1500	26	280	1163	999
120415	GTAACGCCAGGGTTTTCCCAGTCACGACGTTGTAGGCCTAGAGAAGAGC	ATCCACTTAACGTTACTGAAATCTCCAACGGAGTACAGTATGTCTCTGG	CTCCTTCAATATCATCTTCTGTCTCCGACCTAGATACCAGTCTGCCTCG	GCGGATAACAATTTCACACAGGAAACAGCATCCTGAGAGCCATGTATCG	1500	1500	106	284	1017	1016
120416	GTAACGCCAGGGTTTTCCCAGTCACGACGCTTATCTGGTCGACAGTTGG	ATCCACTTAACGTTACTGAAATCTCCAACAAAGACGTTTGGTCAGCAGC	CTCCTTCAATATCATCTTCTGTCTCCGACAGATGGACATGCTCTACAGG	GCGGATAACAATTTCACACAGGAAACAGCAGCTTTCACGTCATCTCTCC	1500	1500	338	212	1028	1148
120424	GTAACGCCAGGGTTTTCCCAGTCACGACGGACACTAGATCCAAGCTTCC	ATCCACTTAACGTTACTGAAATCTCCAACTAGTCATCTGCTTCTCCAGC	CTCCTTCAATATCATCTTCTGTCTCCGACTGGAACGATAGATAGCCTGC	GCGGATAACAATTTCACACAGGAAACAGCCTCTTTGGTATAGCTCCAGG	1500	1500	150	9	1015	1072
120451	GTAACGCCAGGGTTTTCCCAGTCACGACGCTCCTAATCGTCTCCCAAGC	ATCCACTTAACGTTACTGAAATCTCCAACCTCTTTCTGTGGTGTCTTCC	CTCCTTCAATATCATCTTCTGTCTCCGACGTCTCGCACTTCATTTCTGG	GCGGATAACAATTTCACACAGGAAACAGCGGTGGAGTATACATGGATGG	1500	1500	269	241	1231	1198
120453	GTAACGCCAGGGTTTTCCCAGTCACGACGACTATTCTGGTGAGCAGTCC	ATCCACTTAACGTTACTGAAATCTCCAACGATAGGAGGAGGAAGAATCG	CTCCTTCAATATCATCTTCTGTCTCCGACGATCTCTCTGCGCTATGACG	GCGGATAACAATTTCACACAGGAAACAGCATAGACTGGAGAGGTGTTGC	1500	1500	74	2	1004	1002
120458	GTAACGCCAGGGTTTTCCCAGTCACGACGGTCTGTAAAGCCATGTCTGC	ATCCACTTAACGTTACTGAAATCTCCAACACCTCTTGACTGTACCTTGC	CTCCTTCAATATCATCTTCTGTCTCCGACAGATATAGAGCAGGCAGAGG	GCGGATAACAATTTCACACAGGAAACAGCTCGCTACGATTCTACTCAGC	1500	1500	322	124	1033	1048
120479	GTAACGCCAGGGTTTTCCCAGTCACGACGAATCTGTACGGCTCAACACC	ATCCACTTAACGTTACTGAAATCTCCAACGGTACCGATACATACCTTGC	CTCCTTCAATATCATCTTCTGTCTCCGACCTCCTCTTGAGACATGTACG	GCGGATAACAATTTCACACAGGAAACAGCCACACCTCAGAAACTCAAGC	1500	1500	317	172	1049	1058
120482	GTAACGCCAGGGTTTTCCCAGTCACGACGGTGAAGACTTTGCTGGTACG	ATCCACTTAACGTTACTGAAATCTCCAACAGTAGCATCACTCGATCTGG	CTCCTTCAATATCATCTTCTGTCTCCGACCATTCTCTCCCTTTCTCTCG	GCGGATAACAATTTCACACAGGAAACAGCGAATCTCTCTCCCTTTCACC	1500	1500	16	280	1299	1088
120484	GTAACGCCAGGGTTTTCCCAGTCACGACGGTCAGTGTGTGTATGTGTGC	ATCCACTTAACGTTACTGAAATCTCCAACTTCATCTGGTGGTGTGAAGG			1500	1500	107	0	1199	0
120486	GTAACGCCAGGGTTTTCCCAGTCACGACGGTCGCAGTACGACTCTATCG	ATCCACTTAACGTTACTGAAATCTCCAACTACCTCACTATTGGGAGAGG	CTCCTTCAATATCATCTTCTGTCTCCGACGACAGAGTGAGGAGAGATGG	GCGGATAACAATTTCACACAGGAAACAGCAGTCATACCCTGAGACAACC	1500	1500	391	139	1109	1095
120498	GTAACGCCAGGGTTTTCCCAGTCACGACGCTCCTCTGCTGTGAAGGAGC	ATCCACTTAACGTTACTGAAATCTCCAACAGTCAAGTCCAGTGAGGTGG	CTCCTTCAATATCATCTTCTGTCTCCGACGACCCCTTGAGTTGTAGTCG	GCGGATAACAATTTCACACAGGAAACAGCGTTCACACCACCATCTTACG	1500	1500	114	57	1149	1002
120510	GTAACGCCAGGGTTTTCCCAGTCACGACGTGTAGGCCTGTTGTAAGTGG	ATCCACTTAACGTTACTGAAATCTCCAACAACGTAAGTAGGGCTCATGG	CTCCTTCAATATCATCTTCTGTCTCCGACGTAGCAGATGGATGTTCTGG	GCGGATAACAATTTCACACAGGAAACAGCCCAACTTCTACCTCAGCACC	1500	1500	223	190	1085	1164
120524	GTAACGCCAGGGTTTTCCCAGTCACGACGACATGGTCCAGTTGTAGACG	ATCCACTTAACGTTACTGAAATCTCCAACGATAAGAGGGCAGTAAGTCG	CTCCTTCAATATCATCTTCTGTCTCCGACCGGTAGGATGCTCTTGTTCC	GCGGATAACAATTTCACACAGGAAACAGCACATGCAGAGGTCTACTACG	1500	1500	89	119	1155	999
120529	GTAACGCCAGGGTTTTCCCAGTCACGACGGTCCACTGGTGAAGAGAAGG	ATCCACTTAACGTTACTGAAATCTCCAACGAGAGTACCTGAGCTGATCC	CTCCTTCAATATCATCTTCTGTCTCCGACAGAGAAGTGGTCTTCACAGC	GCGGATAACAATTTCACACAGGAAACAGCGAGCCTGTACACATCATTGG	1500	1500	229	156	1047	1123
124030	GTAACGCCAGGGTTTTCCCAGTCACGACGGTAGTCACATATCTCCGTCG	ATCCACTTAACGTTACTGAAATCTCCAACCACTGTGCTTCTGATGATCG	CTCCTTCAATATCATCTTCTGTCTCCGACCGACCTACCCTATACCTAGC	GCGGATAACAATTTCACACAGGAAACAGCGGTAGTTGAAGACGTGCAGC	1500	1500	193	279	1025	1087
124043	GTAACGCCAGGGTTTTCCCAGTCACGACGCACTCCAGGCATAGGTTTCC	ATCCACTTAACGTTACTGAAATCTCCAACAGCATCGCATACTACCTAGC	CTCCTTCAATATCATCTTCTGTCTCCGACGTTTGAGAAGAGTGCCTACC	GCGGATAACAATTTCACACAGGAAACAGCTCCGGTAGTCATAGAAGAGG	1500	1500	173	402	1119	1007
124079	GTAACGCCAGGGTTTTCCCAGTCACGACGTAGGAAGTCCTCCATCTTCC	ATCCACTTAACGTTACTGAAATCTCCAACATTCCAAGTCCAAGCTCTCC	CTCCTTCAATATCATCTTCTGTCTCCGACTGAGGGTAAGCATCTCTAGG	GCGGATAACAATTTCACACAGGAAACAGCCACTCGTACCTATTCTCAGG	1500	1500	107	80	1113	1117
124083	GTAACGCCAGGGTTTTCCCAGTCACGACGCCTTGCTCACTCAACTAACG	ATCCACTTAACGTTACTGAAATCTCCAACGTGTGACTCGCACTATTTGC			1500	1500	177	0	1111	0
124084	GTAACGCCAGGGTTTTCCCAGTCACGACGTACTGTACATCTCGACCTGC	ATCCACTTAACGTTACTGAAATCTCCAACCTTGTGTAAGAGGGACATGC	CTCCTTCAATATCATCTTCTGTCTCCGACAGGGTGTGTTCAGGTTCAGG	GCGGATAACAATTTCACACAGGAAACAGCTCTGCTTCTCTACAGGTTCC	1500	1500	13	270	1110	1003
124094	GTAACGCCAGGGTTTTCCCAGTCACGACGGCCTATACTTATGGCCTTGG	ATCCACTTAACGTTACTGAAATCTCCAACGCTCGAAGGTGGTTAGTAGC	CTCCTTCAATATCATCTTCTGTCTCCGACCTTTGAGTATACCCGGTTCC	GCGGATAACAATTTCACACAGGAAACAGCGCACCAAGAGATCACATACC	1500	1500	40	305	1188	1132
124097	GTAACGCCAGGGTTTTCCCAGTCACGACGGTCATTGTTCCAGAAGGACG	ATCCACTTAACGTTACTGAAATCTCCAACCTTGTGTAAGAGAGAGCAGC	CTCCTTCAATATCATCTTCTGTCTCCGACGAACGAAGTACCTAACGAGC	GCGGATAACAATTTCACACAGGAAACAGCTCACTTACTGTCTCGGATGC	1500	1500	223	313	1110	1142
124101	GTAACGCCAGGGTTTTCCCAGTCACGACGCTCTACTAGGTGGAAGGAGG	ATCCACTTAACGTTACTGAAATCTCCAACGACGATAGACGTTTTGGAGG	CTCCTTCAATATCATCTTCTGTCTCCGACTGGCTATCGTATACTGGACG	GCGGATAACAATTTCACACAGGAAACAGCTAGAAGACCTCGTCTCCTCC	1500	1500	171	229	1044	1128
124110	GTAACGCCAGGGTTTTCCCAGTCACGACGGTACTTTAGTGGCTTGCTCC	ATCCACTTAACGTTACTGAAATCTCCAACCTAAGAGCTGCTTTCCTAGC	CTCCTTCAATATCATCTTCTGTCTCCGACGTCGTGTTGACACAAGTTCC	GCGGATAACAATTTCACACAGGAAACAGCGGAGAGACACTATGCTGAGG	1500	1500	103	260	1002	1021
124116	GTAACGCCAGGGTTTTCCCAGTCACGACGACCATAGGTCTGGTTGTAGC	ATCCACTTAACGTTACTGAAATCTCCAACGACCTGAAGAGACACAGTGC	CTCCTTCAATATCATCTTCTGTCTCCGACGTCACTGAGCAAGATACACC	GCGGATAACAATTTCACACAGGAAACAGCGTCTACAGACGACCCAATGC	1500	1500	157	354	1021	1020
124117	GTAACGCCAGGGTTTTCCCAGTCACGACGGGTACGTCGTTTTGTAGAGG	ATCCACTTAACGTTACTGAAATCTCCAACCTGAATTAGTGCCTGGGACG	CTCCTTCAATATCATCTTCTGTCTCCGACCCAGACTCTATCTGCTCTCC	GCGGATAACAATTTCACACAGGAAACAGCCGGTGGTTGACTATCTGACG	1500	1500	133	293	1282	1160
124119			CTCCTTCAATATCATCTTCTGTCTCCGACAGCTCTAAGAGAGCAGCAGG	GCGGATAACAATTTCACACAGGAAACAGCTAACGAAGTGTCTCGGTAGG	1500	1500	0	294	0	1153
124132	GTAACGCCAGGGTTTTCCCAGTCACGACGGGTCCACTATGACAAACAGC	ATCCACTTAACGTTACTGAAATCTCCAACTTACTGTACCGTTCGTCACC	CTCCTTCAATATCATCTTCTGTCTCCGACCATCGTGTAACCAGACTTGG	GCGGATAACAATTTCACACAGGAAACAGCGTTAGGTAGGAGATGTGAGC	1500	1500	190	170	1050	1031
124134	GTAACGCCAGGGTTTTCCCAGTCACGACGGACTTGAAGAGGATGAGTCG	ATCCACTTAACGTTACTGAAATCTCCAACACAGATGTCACTCGACTTCC	CTCCTTCAATATCATCTTCTGTCTCCGACACTGACCTGTAGATGACTGC	GCGGATAACAATTTCACACAGGAAACAGCTACCTGTAACACGACTCACC	1500	1500	183	169	1231	1010
124141	GTAACGCCAGGGTTTTCCCAGTCACGACGGAGGAGAAGAAGATCTCACC	ATCCACTTAACGTTACTGAAATCTCCAACCTCATTTACATGCAGGGAGG	CTCCTTCAATATCATCTTCTGTCTCCGACACTTGTCGCTTGTGAACACC	GCGGATAACAATTTCACACAGGAAACAGCTATGTCAAGGTCCTGGATGG	1500	1500	160	25	1134	1102
124148	GTAACGCCAGGGTTTTCCCAGTCACGACGTCCTCACTTTAGACCCTTCC	ATCCACTTAACGTTACTGAAATCTCCAACGAGAGAGAGGGAAGAAGAGG	CTCCTTCAATATCATCTTCTGTCTCCGACCGTCTCTGAGATATACGAGC	GCGGATAACAATTTCACACAGGAAACAGCTCTTGACGACTTCCTTGACG	1500	1500	48	7	1227	1031
124149	GTAACGCCAGGGTTTTCCCAGTCACGACGACATCAGACACCATGAGACC	ATCCACTTAACGTTACTGAAATCTCCAACGCTCGTATATCTCAGAGACG	CTCCTTCAATATCATCTTCTGTCTCCGACAACAGTCTCTAGCAGCTTGG	GCGGATAACAATTTCACACAGGAAACAGCCCCATACCTACCAAGTAACC	1500	1500	256	316	1063	1147
124157	GTAACGCCAGGGTTTTCCCAGTCACGACGGATCTCAGACCACTACAAGC	ATCCACTTAACGTTACTGAAATCTCCAACAAGTCGAGGTAGAACGAAGC	CTCCTTCAATATCATCTTCTGTCTCCGACCCTACTGCTTCGTCTCAACC	GCGGATAACAATTTCACACAGGAAACAGCCTCTCGTCCATAATTCCTCC	1500	1500	165	407	1048	1003
124170	GTAACGCCAGGGTTTTCCCAGTCACGACGAGATGATAGATCCCCAGTCC	ATCCACTTAACGTTACTGAAATCTCCAACCATTCCAGTATGTCCAGTCC	CTCCTTCAATATCATCTTCTGTCTCCGACATATACAGGGCTTCGTGAGC	GCGGATAACAATTTCACACAGGAAACAGCCTTGCCTAAACCTAGTCAGC	1500	1500	386	97	1076	1230
124172	GTAACGCCAGGGTTTTCCCAGTCACGACGGCCACACAGTCTTACAGTCC	ATCCACTTAACGTTACTGAAATCTCCAACCATCAAGACTCTTCTGGTGC	CTCCTTCAATATCATCTTCTGTCTCCGACCAGAGACTATCTGGTCATGC	GCGGATAACAATTTCACACAGGAAACAGCCGACAAGACTACCAAGAAGG	1500	1500	254	79	1070	1246
124174	GTAACGCCAGGGTTTTCCCAGTCACGACGGATATCTGGATCTGGGATGC	ATCCACTTAACGTTACTGAAATCTCCAACGAAATGACGATGCTCTCTGG	CTCCTTCAATATCATCTTCTGTCTCCGACCCCTAAAGTGGATGAGAAGG	GCGGATAACAATTTCACACAGGAAACAGCAGCTCAGTTCCAGACAAAGG	1500	1500	96	382	1146	1113
124181	GTAACGCCAGGGTTTTCCCAGTCACGACGAACGTGATACCCCTGTTAGC	ATCCACTTAACGTTACTGAAATCTCCAACAGACACATATACCGTCCACC	CTCCTTCAATATCATCTTCTGTCTCCGACGACGAACTACAAGGACGAGG	GCGGATAACAATTTCACACAGGAAACAGCGTCTCTAGGAGTGCAACACG	1500	1500	303	22	1057	1165
124187	GTAACGCCAGGGTTTTCCCAGTCACGACGGAAGGAAGAGTACGAGAAGC	ATCCACTTAACGTTACTGAAATCTCCAACCGCATTACTAAGGCTCAAGG	CTCCTTCAATATCATCTTCTGTCTCCGACTGTGCTGGAATACCTACTGC	GCGGATAACAATTTCACACAGGAAACAGCGTCACTTACCTGAAGACACC	1500	1500	115	308	1141	1053
124195	GTAACGCCAGGGTTTTCCCAGTCACGACGTGCAGTCTTCCTTGTACACC	ATCCACTTAACGTTACTGAAATCTCCAACACGTAACTGCTGGTCACTGC	CTCCTTCAATATCATCTTCTGTCTCCGACGATCACTCAAGTGGTGTTGG	GCGGATAACAATTTCACACAGGAAACAGCCGATACGTCTACTCCGTAGC	1500	1500	266	308	1216	1024
124202	GTAACGCCAGGGTTTTCCCAGTCACGACGGAAGGAGGACATACGTTAGC	ATCCACTTAACGTTACTGAAATCTCCAACAGCAGCAGAGAGAAAACAGG	CTCCTTCAATATCATCTTCTGTCTCCGACGTATCTGGCGACTTGATAGC	GCGGATAACAATTTCACACAGGAAACAGCACTCTACGCTGCAAACAACC	1500	1500	29	242	1128	1060
124206	GTAACGCCAGGGTTTTCCCAGTCACGACGACTGGTCCCAGTAATGCTCC	ATCCACTTAACGTTACTGAAATCTCCAACACCGTACTCGATTAGGTAGG	CTCCTTCAATATCATCTTCTGTCTCCGACGGCCAGTGATTCTATGTAGG	GCGGATAACAATTTCACACAGGAAACAGCGCCGTAACTCTACTTCAAGG	1500	1500	286	323	1201	1086
124223	GTAACGCCAGGGTTTTCCCAGTCACGACGCCTTCTTCCTCCTCAAGACC	ATCCACTTAACGTTACTGAAATCTCCAACGGAGTAGAGACGACCTGACC	CTCCTTCAATATCATCTTCTGTCTCCGACCATACACATGTACACGCACG	GCGGATAACAATTTCACACAGGAAACAGCCATCTCATCCTTGTGTGACC	1500	1500	4	267	1115	1171
120540	GTAACGCCAGGGTTTTCCCAGTCACGACGGTTGGTAGGTACCGAGTAGG	ATCCACTTAACGTTACTGAAATCTCCAACTGGTACGTACTTCCGTTTCC	CTCCTTCAATATCATCTTCTGTCTCCGACACTCGCACTACCAAATGACG	GCGGATAACAATTTCACACAGGAAACAGCGCGTCTAGCAGAGTATGTCC	1500	1500	159	30	1040	1096
120556	GTAACGCCAGGGTTTTCCCAGTCACGACGGTCCAAGAAGTCGTACAAGG	ATCCACTTAACGTTACTGAAATCTCCAACCACAAAGGTCTGAGATGACG	CTCCTTCAATATCATCTTCTGTCTCCGACTTCGTTAGACGCGAGGTAGC	GCGGATAACAATTTCACACAGGAAACAGCGTACCAAGACAATGCAGAGC	1500	1500	31	17	1187	1241
120566	GTAACGCCAGGGTTTTCCCAGTCACGACGGAGCGTCTCAAATAGCCTCG	ATCCACTTAACGTTACTGAAATCTCCAACCGTCTTCAGTCAGTATGAGC	CTCCTTCAATATCATCTTCTGTCTCCGACGAGCCTCGTTTAGTATGTCG	GCGGATAACAATTTCACACAGGAAACAGCCGATAATGTCCCTCAGATCC	1500	1500	383	41	1036	1079
120570	GTAACGCCAGGGTTTTCCCAGTCACGACGGGCTTCTCGTTAATCTCTGC	ATCCACTTAACGTTACTGAAATCTCCAACGCCGGAGAAATAGGACTAGC	CTCCTTCAATATCATCTTCTGTCTCCGACCAAAGGTCTCGATGTAGAGG	GCGGATAACAATTTCACACAGGAAACAGCGAATCAGTTGGTGGACTTGC	1500	1500	232	341	1212	1003
120577	GTAACGCCAGGGTTTTCCCAGTCACGACGTAGACTACAGCACTACGAGC	ATCCACTTAACGTTACTGAAATCTCCAACAAAGGAACAAGGGAGAGAGG	CTCCTTCAATATCATCTTCTGTCTCCGACTGTACGAAGAGCTAGAGTGC	GCGGATAACAATTTCACACAGGAAACAGCGTATTCTACGACATGCCACC	1500	1500	138	343	1177	1006
120579	GTAACGCCAGGGTTTTCCCAGTCACGACGGTTACCCTAGATTCCGATCC	ATCCACTTAACGTTACTGAAATCTCCAACGCTAGCCAAAAGGAGTTTCC	CTCCTTCAATATCATCTTCTGTCTCCGACTCAAGATGTCTGGTAGCACG	GCGGATAACAATTTCACACAGGAAACAGCGTAGGGAGAGATGAAAGAGG	1500	1500	160	0	1184	1009
120607	GTAACGCCAGGGTTTTCCCAGTCACGACGGGCTGGTATTGACTTTGTCC	ATCCACTTAACGTTACTGAAATCTCCAACATCGCTTGTGAGTTTCCTGC	CTCCTTCAATATCATCTTCTGTCTCCGACACACTTGACCTGAGACATCC	GCGGATAACAATTTCACACAGGAAACAGCCTGTAGCAAGAGAAGCCTCC	1500	1500	118	215	1112	1085
120610	GTAACGCCAGGGTTTTCCCAGTCACGACGCTTGTCAATCCTGTACCTCC	ATCCACTTAACGTTACTGAAATCTCCAACGTACTGCCAAGTACCTTTCC	CTCCTTCAATATCATCTTCTGTCTCCGACACACGGAATACCTACCTACC	GCGGATAACAATTTCACACAGGAAACAGCGCAGTACGACTACGAAAAGG	1500	1500	179	173	1059	1200
120621	GTAACGCCAGGGTTTTCCCAGTCACGACGCTAAAAGCTGGTCCTACTGG	ATCCACTTAACGTTACTGAAATCTCCAACTCTGGAGATATCGACTGAGG	CTCCTTCAATATCATCTTCTGTCTCCGACGAGCATATCAGACTGCTACC	GCGGATAACAATTTCACACAGGAAACAGCGTTGGAGGCTGTAGAATACG	1500	1500	275	125	1131	1036
120623	GTAACGCCAGGGTTTTCCCAGTCACGACGCAGAGGGAGATCAATCAAGC	ATCCACTTAACGTTACTGAAATCTCCAACCAGTCAGACTTGAAAGGTGG	CTCCTTCAATATCATCTTCTGTCTCCGACCCCCGTTTAACACACTCTCC	GCGGATAACAATTTCACACAGGAAACAGCCTACTCGTTTCCTGTTCTCC	1500	1500	381	20	1013	1141
120627	GTAACGCCAGGGTTTTCCCAGTCACGACGTGATGTCGAGGACTAAGAGC	ATCCACTTAACGTTACTGAAATCTCCAACTGGGACGTTCACAGTATAGC	CTCCTTCAATATCATCTTCTGTCTCCGACAGGAACAGGCTACAAGATGG	GCGGATAACAATTTCACACAGGAAACAGCAACCTGGGAGTGAGACTAGG	1500	1500	372	235	1054	1211
120646	GTAACGCCAGGGTTTTCCCAGTCACGACGTGGTAGACTGACTCTTGAGC	ATCCACTTAACGTTACTGAAATCTCCAACGGAAGAGGAAGAAGAAGTCC	CTCCTTCAATATCATCTTCTGTCTCCGACCCATCCTCAGTGTAGTTACG	GCGGATAACAATTTCACACAGGAAACAGCCCCTCATTTCTCTCTTCTCC	1500	1500	97	298	1036	1199
120648	GTAACGCCAGGGTTTTCCCAGTCACGACGCCTGTTCTCAAACTACCTCC	ATCCACTTAACGTTACTGAAATCTCCAACGAGCTACAGATGATCTCACG	CTCCTTCAATATCATCTTCTGTCTCCGACGTCTGAATCATCGTCTGAGG	GCGGATAACAATTTCACACAGGAAACAGCAGAACAGACTTCTTCCCACC	1500	1500	225	360	1211	1096
120650			CTCCTTCAATATCATCTTCTGTCTCCGACCTCTAGAGGGTGTTTGAAGC	GCGGATAACAATTTCACACAGGAAACAGCTTTAGGACTAGTGGGCTACG	1500	1500	0	129	0	1168
120661	GTAACGCCAGGGTTTTCCCAGTCACGACGAAAGGAGGGAGTAGTAGTCG	ATCCACTTAACGTTACTGAAATCTCCAACTGAGGCTGGTGTATGTAAGG	CTCCTTCAATATCATCTTCTGTCTCCGACTAGTTAACACCTGGCGTAGC	GCGGATAACAATTTCACACAGGAAACAGCCCAGACCTGTCCATGATAGC	1500	1500	6	97	1283	1071
120675	GTAACGCCAGGGTTTTCCCAGTCACGACGGATCACCATGATAGACCAGC	ATCCACTTAACGTTACTGAAATCTCCAACAGAGAGAGGCTTGATTCTCG	CTCCTTCAATATCATCTTCTGTCTCCGACCATGACCCTCGAAGACTAGG	GCGGATAACAATTTCACACAGGAAACAGCGACAATCTGCGACGTAAAGG	1500	1500	6	345	999	1026
120676	GTAACGCCAGGGTTTTCCCAGTCACGACGCCACTTACTAGCACCTTTCC	ATCCACTTAACGTTACTGAAATCTCCAACGTAATAGCAGGTAGGTCAGC	CTCCTTCAATATCATCTTCTGTCTCCGACTACCGATCTGGTTCTAGTCC	GCGGATAACAATTTCACACAGGAAACAGCGGCACTCATCAAGACAAAGG	1500	1500	17	358	1178	1008
120688	GTAACGCCAGGGTTTTCCCAGTCACGACGGGCCCAGATTGAGTAATACC	ATCCACTTAACGTTACTGAAATCTCCAACAGAGTCCTGAAGAGCAAACG	CTCCTTCAATATCATCTTCTGTCTCCGACAGTTGGGTGTCTAGGTATGG	GCGGATAACAATTTCACACAGGAAACAGCCTCATGTTGTGAGAGCTAGG	1500	1500	89	198	1029	1184
120689	GTAACGCCAGGGTTTTCCCAGTCACGACGCGTCTAGGTTACAGGAGAGC	ATCCACTTAACGTTACTGAAATCTCCAACGTAGCCTATGCTGTGTATGC	CTCCTTCAATATCATCTTCTGTCTCCGACCTGGAGACAAGGTAATGAGC	GCGGATAACAATTTCACACAGGAAACAGCGATTCCAGTACATCAGGTCC	1500	1500	426	84	1000	1170
120696	GTAACGCCAGGGTTTTCCCAGTCACGACGTAAGAGGTGAGTTACCCTGG	ATCCACTTAACGTTACTGAAATCTCCAACCTTATACTCCTGGTGACAGC	CTCCTTCAATATCATCTTCTGTCTCCGACGAGCATGCTACCAAGTAACG	GCGGATAACAATTTCACACAGGAAACAGCCAAGTCTTCACCTACAGAGC	1500	1500	28	217	1000	1102
120702	GTAACGCCAGGGTTTTCCCAGTCACGACGCTCTGTATGCTCTTCGTTCC	ATCCACTTAACGTTACTGAAATCTCCAACGAGCAAACTCGTCATCATGC	CTCCTTCAATATCATCTTCTGTCTCCGACATTGCGTGACTGGTAGTAGG	GCGGATAACAATTTCACACAGGAAACAGCGCTTCAATCCTAGACCTTCG	1500	1500	414	223	1052	1115
120722			CTCCTTCAATATCATCTTCTGTCTCCGACGACTTGGGTTCAAGACTACC	GCGGATAACAATTTCACACAGGAAACAGCTCACTCACTCACTCATCACC	1500	1500	0	260	0	1141
120737	GTAACGCCAGGGTTTTCCCAGTCACGACGAGTAAGACAGAGCCATGAGG	ATCCACTTAACGTTACTGAAATCTCCAACAAGGCGACAGGTAAAGAAGC	CTCCTTCAATATCATCTTCTGTCTCCGACTCGCCTACTCATCAAAGTGC	GCGGATAACAATTTCACACAGGAAACAGCACAACAACCACACAACCACC	1500	1500	48	255	1095	1187
120767	GTAACGCCAGGGTTTTCCCAGTCACGACGCGTCAGAAGACAGAACCAGG	ATCCACTTAACGTTACTGAAATCTCCAACCTGAAGCCACTTTACTCTGC	CTCCTTCAATATCATCTTCTGTCTCCGACCCTAGGTAGACAGCACATCG	GCGGATAACAATTTCACACAGGAAACAGCGTCAGCTACTGTGATGGAGC	1500	1500	284	121	1034	1207
120774	GTAACGCCAGGGTTTTCCCAGTCACGACGCATCTACCTCAAGAACCACC	ATCCACTTAACGTTACTGAAATCTCCAACAGGCCTGTTACTACTCTTCG	CTCCTTCAATATCATCTTCTGTCTCCGACGGCACGTCCCTATATAAACC	GCGGATAACAATTTCACACAGGAAACAGCGTCTAAGGTCAGCACTCTCG	1500	1500	314	279	1064	1053
120779	GTAACGCCAGGGTTTTCCCAGTCACGACGGATAAGCTCCGAGACTAAGG	ATCCACTTAACGTTACTGAAATCTCCAACAGAGTGGAGGACTGAATTGG	CTCCTTCAATATCATCTTCTGTCTCCGACGTGTCCATATCCTGAAGAGC	GCGGATAACAATTTCACACAGGAAACAGCGGCTCTTACTATCCAAGTCC	1500	1500	5	78	1295	1019
120799	GTAACGCCAGGGTTTTCCCAGTCACGACGCTATCGTCAGGTCTCTAAGC	ATCCACTTAACGTTACTGAAATCTCCAACGTCCGAGAATACCTAACTGG	CTCCTTCAATATCATCTTCTGTCTCCGACTGATGTAAGAGGAGCGATGG	GCGGATAACAATTTCACACAGGAAACAGCTGAGGAGTCAGAGTGAGAGG	1500	1500	230	125	1093	1056
120805	GTAACGCCAGGGTTTTCCCAGTCACGACGCTGCTTGTGTACTTGCTTGG	ATCCACTTAACGTTACTGAAATCTCCAACATCTAGAAGAGGGTGGAAGG	CTCCTTCAATATCATCTTCTGTCTCCGACTAGAGTACAGCAGCAACACC	GCGGATAACAATTTCACACAGGAAACAGCCCACACCTAAGAAAGTCACC	1500	1500	46	28	999	1078
120806	GTAACGCCAGGGTTTTCCCAGTCACGACGGGTGACTTTCTTAGGTGTGG	ATCCACTTAACGTTACTGAAATCTCCAACGAGCTTAGGTAGGTAGGTCG			1500	1500	175	0	1234	0
120823	GTAACGCCAGGGTTTTCCCAGTCACGACGTCCTAGTATTTCGAGCCTGG	ATCCACTTAACGTTACTGAAATCTCCAACGTCTGGAACCATATCAGACC	CTCCTTCAATATCATCTTCTGTCTCCGACATATAGGGCCTGTCTCAAGC	GCGGATAACAATTTCACACAGGAAACAGCGGAGATGTTTATTCGGGTGG	1500	1500	251	231	1126	1016
120828	GTAACGCCAGGGTTTTCCCAGTCACGACGGGAGAGGGAAAGATAGGAGG	ATCCACTTAACGTTACTGAAATCTCCAACGCTCTACCGAGTTCTTGTGC	CTCCTTCAATATCATCTTCTGTCTCCGACCTCTCCTGTACATCACATGC	GCGGATAACAATTTCACACAGGAAACAGCCCAATACTTTCAGGCTGTCC	1500	1500	181	46	1110	1265
120833	GTAACGCCAGGGTTTTCCCAGTCACGACGCATGTACGAATCCCTCAAGC	ATCCACTTAACGTTACTGAAATCTCCAACGTGAGCCTGTCTAGCTGTGG	CTCCTTCAATATCATCTTCTGTCTCCGACGGTTGAACCCTGAGAATAGG	GCGGATAACAATTTCACACAGGAAACAGCCTCTAGTTATCCTCGGTTCC	1500	1500	223	199	1044	1226
120837	GTAACGCCAGGGTTTTCCCAGTCACGACGAGGTAGTATTAGTGGCCTGC	ATCCACTTAACGTTACTGAAATCTCCAACTCACTCACTCACTCAGAACC	CTCCTTCAATATCATCTTCTGTCTCCGACGTATACCGTCTGCTTCTTGG	GCGGATAACAATTTCACACAGGAAACAGCTGACTTTGTCGACTACGAGC	1500	1500	175	332	1028	1050
120851	GTAACGCCAGGGTTTTCCCAGTCACGACGCTCAACGTGTGTCTGATAGG	ATCCACTTAACGTTACTGAAATCTCCAACGTTAAAGCTCATACGCGAGG	CTCCTTCAATATCATCTTCTGTCTCCGACGATGTCTGCTCTTAGCAACG	GCGGATAACAATTTCACACAGGAAACAGCGACGGTACGGAAGTGTATGC	1500	1500	94	414	1021	1013
120868	GTAACGCCAGGGTTTTCCCAGTCACGACGCCTGGACAACGATGATTACG	ATCCACTTAACGTTACTGAAATCTCCAACCTCTTGATCAGACTCTCTGG	CTCCTTCAATATCATCTTCTGTCTCCGACGTCTTCTGGCCTAAATGTGG	GCGGATAACAATTTCACACAGGAAACAGCTCTCTCTGCTACTGAAGAGG	1500	1500	240	126	1030	1279
124249	GTAACGCCAGGGTTTTCCCAGTCACGACGCAAGGTGAGGTTCTAAGTGC	ATCCACTTAACGTTACTGAAATCTCCAACGCTATCAATGCCTCTTCTCC	CTCCTTCAATATCATCTTCTGTCTCCGACTATGGCATCTCAGTCGTAGC	GCGGATAACAATTTCACACAGGAAACAGCCTCCCCTCATCATAAACACC	1500	1500	346	106	1120	1101
124282	GTAACGCCAGGGTTTTCCCAGTCACGACGGGTACATACATAGCCCTTGG	ATCCACTTAACGTTACTGAAATCTCCAACACGAGAGAAGAGAAGACAGG			1500	1500	14	0	1196	0
124283	GTAACGCCAGGGTTTTCCCAGTCACGACGGTTTGGTACCTCTAGGCTGG	ATCCACTTAACGTTACTGAAATCTCCAACAGAGAAGGAGACGTGTATGG	CTCCTTCAATATCATCTTCTGTCTCCGACCATGTAGCTCGTGTATCTCG	GCGGATAACAATTTCACACAGGAAACAGCGGAAACTCACTCCAAGTTCG	1500	1500	38	188	1018	1196
124285	GTAACGCCAGGGTTTTCCCAGTCACGACGGAGAGCCATAGAATGGAAGC	ATCCACTTAACGTTACTGAAATCTCCAACGGTACTGCTTACCTACCTCG	CTCCTTCAATATCATCTTCTGTCTCCGACAGACTTTCACGACACCTACC	GCGGATAACAATTTCACACAGGAAACAGCCACAAACTTACCCTCTCTCC	1500	1500	419	390	1030	1037
120872	GTAACGCCAGGGTTTTCCCAGTCACGACGCCTGTAATGGCTTGTCTACC	ATCCACTTAACGTTACTGAAATCTCCAACGTGTGATGGTGAATCACTCG	CTCCTTCAATATCATCTTCTGTCTCCGACACTGTTACGCAAAGGTCTCC	GCGGATAACAATTTCACACAGGAAACAGCTCACCTGTTGAAGTCTCTCC	1500	1500	97	50	999	1233
120873	GTAACGCCAGGGTTTTCCCAGTCACGACGAGTGAGTAGCCTCGTAGACC	ATCCACTTAACGTTACTGAAATCTCCAACCCGTCAACTACCTACCTACC	CTCCTTCAATATCATCTTCTGTCTCCGACGGTAGTTTTCCATGACCAGG	GCGGATAACAATTTCACACAGGAAACAGCGCTTAAGTAACTGGACCTCG	1500	1500	287	301	1168	1128
120879	GTAACGCCAGGGTTTTCCCAGTCACGACGAAAGAGAGAGGAGTCGAAGG	ATCCACTTAACGTTACTGAAATCTCCAACGTGGTCGAGTATCAGTATCG	CTCCTTCAATATCATCTTCTGTCTCCGACGTGCAGGACGTTGTAAAAGC	GCGGATAACAATTTCACACAGGAAACAGCCCATAGTAATGCAGGAGAGC	1500	1500	92	181	1271	1185
120893	GTAACGCCAGGGTTTTCCCAGTCACGACGACTAGCGATAGTGGTGATGG	ATCCACTTAACGTTACTGAAATCTCCAACCACCACTTACCTAAGCGACC	CTCCTTCAATATCATCTTCTGTCTCCGACGTAGTGAAGCAGAGATGAGC	GCGGATAACAATTTCACACAGGAAACAGCGAGGACTATGCGAAGATTGC	1500	1500	423	1	1054	1133
120899	GTAACGCCAGGGTTTTCCCAGTCACGACGGCTGATATCTCTTCTCCAGG	ATCCACTTAACGTTACTGAAATCTCCAACGCTATGTTGACTTGAGGTGC	CTCCTTCAATATCATCTTCTGTCTCCGACCACAGGTTGCACTTGTATGC	GCGGATAACAATTTCACACAGGAAACAGCACTACGTCGACGAGGAGAGC	1500	1500	180	240	1234	1126
120908	GTAACGCCAGGGTTTTCCCAGTCACGACGTACTGCGACTGTGACTCTGC	ATCCACTTAACGTTACTGAAATCTCCAACTCAACCAGAGGAGCAAAAGC	CTCCTTCAATATCATCTTCTGTCTCCGACACGTTCTCCTCTTCTTCTCC	GCGGATAACAATTTCACACAGGAAACAGCGTATATCATCCGCACGTAGG	1500	1500	200	223	1044	1206
120911	GTAACGCCAGGGTTTTCCCAGTCACGACGGTGCTTGATGTCAAGAGTCG	ATCCACTTAACGTTACTGAAATCTCCAACGAACTGGACCCAGAAGTACG	CTCCTTCAATATCATCTTCTGTCTCCGACGACCAAGAGGAAGTATGACG	GCGGATAACAATTTCACACAGGAAACAGCTCTACGTGTGGGATATGACC	1500	1500	146	306	1297	1010
120912	GTAACGCCAGGGTTTTCCCAGTCACGACGATCTCTTAGTAGGGTGCTCG	ATCCACTTAACGTTACTGAAATCTCCAACGTCTTGTTTGCTCTCCTTCG	CTCCTTCAATATCATCTTCTGTCTCCGACGTATATAGGCCTCCCTGTCC	GCGGATAACAATTTCACACAGGAAACAGCGAGTCAGGTATTTCTGGACC	1500	1500	210	51	1045	1133
120915	GTAACGCCAGGGTTTTCCCAGTCACGACGGGACTCGTATCAGGTTATCG	ATCCACTTAACGTTACTGAAATCTCCAACACGTTGTTGGTAGAGGTAGG	CTCCTTCAATATCATCTTCTGTCTCCGACGTGTAGCTACCAGTCCTTGC	GCGGATAACAATTTCACACAGGAAACAGCAGATTGGCTCCTACAAGACC	1500	1500	77	231	1096	1032
120917	GTAACGCCAGGGTTTTCCCAGTCACGACGAACGTGGAGAGAACGATTCC	ATCCACTTAACGTTACTGAAATCTCCAACAGTAACCAACAGAGACCAGC	CTCCTTCAATATCATCTTCTGTCTCCGACGCAGAGAGTATGGAAACTGG	GCGGATAACAATTTCACACAGGAAACAGCACCAACAAGCACAGACTACC	1500	1500	448	67	1028	1084
120923	GTAACGCCAGGGTTTTCCCAGTCACGACGGCGACTATACTACGCACAGC	ATCCACTTAACGTTACTGAAATCTCCAACATTCACGACTCTCCAGTAGC	CTCCTTCAATATCATCTTCTGTCTCCGACATCGTACGACAGACAACTCG	GCGGATAACAATTTCACACAGGAAACAGCAGCTGTTAGGTAGAGACTGG	1500	1500	207	141	1227	1200
120926	GTAACGCCAGGGTTTTCCCAGTCACGACGCCGACTGAGTATACAACTCC	ATCCACTTAACGTTACTGAAATCTCCAACGTGATACCTCAACTCCATGC	CTCCTTCAATATCATCTTCTGTCTCCGACGCTAGCTTGATCTCAGCAGG	GCGGATAACAATTTCACACAGGAAACAGCGGTGTGAAACACCACTATCC	1500	1500	198	13	1176	1177
120928	GTAACGCCAGGGTTTTCCCAGTCACGACGGTCAACCTCAGAATCCATCC	ATCCACTTAACGTTACTGAAATCTCCAACCAACAGTAAAGACGCAGAGC	CTCCTTCAATATCATCTTCTGTCTCCGACCTGCATGTAGTCTGTGTTGG	GCGGATAACAATTTCACACAGGAAACAGCAACATGAGGACCAAGTCACG	1500	1500	65	9	1023	1055
120929	GTAACGCCAGGGTTTTCCCAGTCACGACGGGTGCTAGGATAACATGTGG	ATCCACTTAACGTTACTGAAATCTCCAACGATTGATACGGAGGAGGAGG	CTCCTTCAATATCATCTTCTGTCTCCGACACTTTGGAGGAGATACCACG	GCGGATAACAATTTCACACAGGAAACAGCTTGTAGGAGTGCTGTAGTGC	1500	1500	233	48	1187	1012
120937	GTAACGCCAGGGTTTTCCCAGTCACGACGAGGTCAACAGAGACACTACC	ATCCACTTAACGTTACTGAAATCTCCAACAGTCGTAACCACCAGTCTCC			1500	1500	205	0	1003	0
120943			CTCCTTCAATATCATCTTCTGTCTCCGACACAAGAGAGATTGGGTGTGG	GCGGATAACAATTTCACACAGGAAACAGCTGGAGTTGCGACTAGTAAGG	1500	1500	0	245	0	1076
120952	GTAACGCCAGGGTTTTCCCAGTCACGACGTGTATGTGTCTGTGCTGAGG	ATCCACTTAACGTTACTGAAATCTCCAACAGGTAAGGTAGCCTAGATGG	CTCCTTCAATATCATCTTCTGTCTCCGACGACTTTCGGAGCTCTACTGG	GCGGATAACAATTTCACACAGGAAACAGCCTCGTAACCAAAGTGCAACG	1500	1500	153	7	1181	1143
120968	GTAACGCCAGGGTTTTCCCAGTCACGACGGAACTCTCAAGTCATCCAGC	ATCCACTTAACGTTACTGAAATCTCCAACGAGTGAGAGGCTCTGTATCG	CTCCTTCAATATCATCTTCTGTCTCCGACGGCTTACATACTTACGCAGG	GCGGATAACAATTTCACACAGGAAACAGCCTAGCATATTAGCTCCCTCG	1500	1500	171	144	1274	1127
120969	GTAACGCCAGGGTTTTCCCAGTCACGACGATCAGCTCTATACCCAGACG	ATCCACTTAACGTTACTGAAATCTCCAACCGGAGTGTACCAAGTAGAGC	CTCCTTCAATATCATCTTCTGTCTCCGACGACTGCATTACTTCCCTACG	GCGGATAACAATTTCACACAGGAAACAGCCCGTGTGTTATTAGTCCTGC	1500	1500	451	178	1030	1167
120978	GTAACGCCAGGGTTTTCCCAGTCACGACGCCGTCTAAGCGAGACTAACC	ATCCACTTAACGTTACTGAAATCTCCAACGTCAGAAAGTGACAGCTTGG	CTCCTTCAATATCATCTTCTGTCTCCGACCTAGAGTGAACGACACAACG	GCGGATAACAATTTCACACAGGAAACAGCGTCTAGGTAGATGTGCCACC	1500	1500	214	74	1135	1158
120980	GTAACGCCAGGGTTTTCCCAGTCACGACGAGCAAACTCTTGTCTCCTGG	ATCCACTTAACGTTACTGAAATCTCCAACCATTAGACAGACGTGAGACG	CTCCTTCAATATCATCTTCTGTCTCCGACGGAGCAAGAGACAGAAGAGC	GCGGATAACAATTTCACACAGGAAACAGCCAATGGTGAGGAAAGTCTGG	1500	1500	290	113	1198	1045
120981	GTAACGCCAGGGTTTTCCCAGTCACGACGCTTCCGAGAGAACCTGATCC	ATCCACTTAACGTTACTGAAATCTCCAACGAAACAGAGCATGAGAGAGG	CTCCTTCAATATCATCTTCTGTCTCCGACGAATCCTCCTCATTCTCAGG	GCGGATAACAATTTCACACAGGAAACAGCTCGAAGACTACGACTCGACC	1500	1500	46	196	1029	1020
120983	GTAACGCCAGGGTTTTCCCAGTCACGACGGACTACGGATCTGTTCTAGG	ATCCACTTAACGTTACTGAAATCTCCAACACCTTAGGTAGAGGGAGAGG	CTCCTTCAATATCATCTTCTGTCTCCGACGTCGCTGTAAGTAAGGAACC	GCGGATAACAATTTCACACAGGAAACAGCTATAAGTCCCCCATCTCTCC	1500	1500	75	349	1040	1078
120985	GTAACGCCAGGGTTTTCCCAGTCACGACGTGACAGGTAGATACGACAGC	ATCCACTTAACGTTACTGAAATCTCCAACATGGCAGAGAAGTACTGAGG	CTCCTTCAATATCATCTTCTGTCTCCGACACATGAGAGCATCCCTAAGC	GCGGATAACAATTTCACACAGGAAACAGCCCTTAATGTTAGGCCTCTCC	1500	1500	66	245	1219	1222
120988	GTAACGCCAGGGTTTTCCCAGTCACGACGTTCTAACTCGCCATCTGTGG	ATCCACTTAACGTTACTGAAATCTCCAACGGGTAGATAAGAGGCAGAGG	CTCCTTCAATATCATCTTCTGTCTCCGACCACTCTACCAACTCCTCAGC	GCGGATAACAATTTCACACAGGAAACAGCAGGTCTTCAGTGAGAGGTCC	1500	1500	63	171	1290	1155
121019	GTAACGCCAGGGTTTTCCCAGTCACGACGCTTCGTATGTCAGGTTCTCG	ATCCACTTAACGTTACTGAAATCTCCAACGCCTATTAGTCGTGAAGTCG	CTCCTTCAATATCATCTTCTGTCTCCGACGTTGCCATCAGGTAGGTAGG	GCGGATAACAATTTCACACAGGAAACAGCAACTAGTCGCTCGTTAGACC	1500	1500	106	124	1155	1004
121023	GTAACGCCAGGGTTTTCCCAGTCACGACGTACTAGTAGCCGATTCCAGG	ATCCACTTAACGTTACTGAAATCTCCAACGCAGCATGATGACTCTTACG	CTCCTTCAATATCATCTTCTGTCTCCGACTGACTTCATCTGGACTCAGC	GCGGATAACAATTTCACACAGGAAACAGCCACACTGAATAGCCTCTACG	1500	1500	62	59	1069	1106
121028	GTAACGCCAGGGTTTTCCCAGTCACGACGTAGATGCCAGAGAAGGTAGC	ATCCACTTAACGTTACTGAAATCTCCAACGGTCCCAGTTATTAGCCAGC	CTCCTTCAATATCATCTTCTGTCTCCGACGTCTCTCCTTCGTCTTCTGC	GCGGATAACAATTTCACACAGGAAACAGCGACTAACACGACCGCTTAGG	1500	1500	24	164	1233	1093
121042	GTAACGCCAGGGTTTTCCCAGTCACGACGTGGTCTACCACAGATTCAGG	ATCCACTTAACGTTACTGAAATCTCCAACGAAGAGACAGGCTGGATACC	CTCCTTCAATATCATCTTCTGTCTCCGACCTCTCGGAAGTAGAGAATGC	GCGGATAACAATTTCACACAGGAAACAGCGTATTCTAAGTGCGGCTACC	1500	1500	23	21	1169	1157
121056	GTAACGCCAGGGTTTTCCCAGTCACGACGGGCGTATTACCTACCTTACC	ATCCACTTAACGTTACTGAAATCTCCAACTAGAGTAGGCGTAAGTGTGC	CTCCTTCAATATCATCTTCTGTCTCCGACGGTGATGACCTATCAGTTGG	GCGGATAACAATTTCACACAGGAAACAGCGTATTACGACGAGAGGGACC	1500	1500	66	280	1123	1028
121061	GTAACGCCAGGGTTTTCCCAGTCACGACGCGTTATCGTGACAGTGAACC	ATCCACTTAACGTTACTGAAATCTCCAACGCGAATTACCTCTACCTACC	CTCCTTCAATATCATCTTCTGTCTCCGACTTGACCACAGAGAAAGGAGG	GCGGATAACAATTTCACACAGGAAACAGCCTTGAGGATGAACTCGTAGG	1500	1500	233	278	1038	1097
121065	GTAACGCCAGGGTTTTCCCAGTCACGACGAGCTGTCTTCTGCTTAGACG	ATCCACTTAACGTTACTGAAATCTCCAACCAGACAGGTAGTGAAGATGG	CTCCTTCAATATCATCTTCTGTCTCCGACGCATAGCACATAGCACTTCC	GCGGATAACAATTTCACACAGGAAACAGCGACAGACACCTCATGTTACC	1500	1500	191	235	1211	1246
121068	GTAACGCCAGGGTTTTCCCAGTCACGACGTCATCATCAGCATAGCCTGG	ATCCACTTAACGTTACTGAAATCTCCAACAGTGAGTCACCCTAGAATCC	CTCCTTCAATATCATCTTCTGTCTCCGACGGCGTTATTGGATAGGTAGC	GCGGATAACAATTTCACACAGGAAACAGCTTTATCCCCGACTAGACACC	1500	1500	481	348	1017	1019
121071	GTAACGCCAGGGTTTTCCCAGTCACGACGGTCTCTCAAACCAAGACTCC	ATCCACTTAACGTTACTGAAATCTCCAACAACACGGATAGGAGACGACG			1500	1500	142	0	1054	0
121080	GTAACGCCAGGGTTTTCCCAGTCACGACGGGTACCTATTGCACGATACC	ATCCACTTAACGTTACTGAAATCTCCAACATAGCAGACTGGAGGAGAGG	CTCCTTCAATATCATCTTCTGTCTCCGACGTCAAACAGTGACGACTAGC	GCGGATAACAATTTCACACAGGAAACAGCCGAGAAAGTGGGTAAAGACC	1500	1500	235	310	1003	1161
121091	GTAACGCCAGGGTTTTCCCAGTCACGACGGTCTGTCTGGTCTGGTCTGG	ATCCACTTAACGTTACTGAAATCTCCAACACTACTGTAATAGCCGGAGG	CTCCTTCAATATCATCTTCTGTCTCCGACCCTAGCCTAGCCTTGATAGC	GCGGATAACAATTTCACACAGGAAACAGCTCAGGTAAGTAGAAGCCACC	1500	1500	366	77	1066	1058
121107	GTAACGCCAGGGTTTTCCCAGTCACGACGTGTATCCAGATACGGACTCG	ATCCACTTAACGTTACTGAAATCTCCAACGTCCGTTACCTCAACTGTCC	CTCCTTCAATATCATCTTCTGTCTCCGACGAGTGATAGTAAGCACGTCG	GCGGATAACAATTTCACACAGGAAACAGCCTATCCCGTATCAGGAAACC	1500	1500	317	251	1051	1154
124293	GTAACGCCAGGGTTTTCCCAGTCACGACGGACTTCAGACTTGATCCTCC	ATCCACTTAACGTTACTGAAATCTCCAACACAGCTACCGAGTACTTTGC	CTCCTTCAATATCATCTTCTGTCTCCGACGACCAAGTTGTCGAGTCAGG	GCGGATAACAATTTCACACAGGAAACAGCTGCTATCGGTAGTATCGAGG	1500	1500	150	109	1004	1007
124295	GTAACGCCAGGGTTTTCCCAGTCACGACGCTAGTGCATATCCTTGGACG	ATCCACTTAACGTTACTGAAATCTCCAACGGTATACGACTTGACACAGC	CTCCTTCAATATCATCTTCTGTCTCCGACTCTGGTCTAGTGTATCGTGG	GCGGATAACAATTTCACACAGGAAACAGCAGGCTACACCATGACTAACG	1500	1500	104	127	1139	1049
121121	GTAACGCCAGGGTTTTCCCAGTCACGACGCTAGCTACTTGTTCAGCACG	ATCCACTTAACGTTACTGAAATCTCCAACACGGAACAGTCTCCTACTGG	CTCCTTCAATATCATCTTCTGTCTCCGACGACTCGAGAATCCTACAAGC	GCGGATAACAATTTCACACAGGAAACAGCAAAAAGTCGCTACCAGGAGG	1500	1500	148	254	1162	1029
121126	GTAACGCCAGGGTTTTCCCAGTCACGACGCTTTGTTGACGTCTAGGTCC	ATCCACTTAACGTTACTGAAATCTCCAACAGGAGTCCAATGCTTTCACC	CTCCTTCAATATCATCTTCTGTCTCCGACGGACTACATGCAACAGTAGG	GCGGATAACAATTTCACACAGGAAACAGCTCATAGATCTTCACCGCTGC	1500	1500	157	407	1108	1048
121127	GTAACGCCAGGGTTTTCCCAGTCACGACGCAGGTAAGCTCATATCCTGC	ATCCACTTAACGTTACTGAAATCTCCAACGGCACCTCGAGATATTTAGC	CTCCTTCAATATCATCTTCTGTCTCCGACGATGAGTCTGGAAACACTCC	GCGGATAACAATTTCACACAGGAAACAGCTATATAGTCTGCCAGGGTGG	1500	1500	230	37	1020	1096
121133	GTAACGCCAGGGTTTTCCCAGTCACGACGCTATCTCTGGAACACGATGC	ATCCACTTAACGTTACTGAAATCTCCAACTGCCTACCTTCTTACCTACC	CTCCTTCAATATCATCTTCTGTCTCCGACACAGTAACAGTCTGTCGTCC	GCGGATAACAATTTCACACAGGAAACAGCCTGCTGGTTACGATATGTGC	1500	1500	105	166	1145	1211
121135	GTAACGCCAGGGTTTTCCCAGTCACGACGAGTCAATCGGCTGACTATCC	ATCCACTTAACGTTACTGAAATCTCCAACGATCTTGGTTCTAGACGTGG	CTCCTTCAATATCATCTTCTGTCTCCGACGTGACATCAGAGAGACATCC	GCGGATAACAATTTCACACAGGAAACAGCGAAGCACCAAGTAGATGAGC	1500	1500	198	166	1047	1255
121136	GTAACGCCAGGGTTTTCCCAGTCACGACGTCCTATAGGTCTGTCCCTCC	ATCCACTTAACGTTACTGAAATCTCCAACCGATCTTAGTTACAGCCAGG	CTCCTTCAATATCATCTTCTGTCTCCGACAGTTTGTAGGAGGCAGCTCG	GCGGATAACAATTTCACACAGGAAACAGCTGCACTCTCTGTCTTACACC	1500	1500	11	273	1121	1191
121138	GTAACGCCAGGGTTTTCCCAGTCACGACGGATATATCCAGAGCCACAGG	ATCCACTTAACGTTACTGAAATCTCCAACGGTGGAGGATAATCAGTTGG	CTCCTTCAATATCATCTTCTGTCTCCGACAGGACTCTTGAACCAAGACC	GCGGATAACAATTTCACACAGGAAACAGCAACGTCCACACTACTGTACG	1500	1500	28	53	1002	1108
121146	GTAACGCCAGGGTTTTCCCAGTCACGACGAGAGGAGAGAATCAGTCAGC	ATCCACTTAACGTTACTGAAATCTCCAACGGGTTATGTAGAAGGGTTGC	CTCCTTCAATATCATCTTCTGTCTCCGACGGAGTTTGTTACCCTAGTCG	GCGGATAACAATTTCACACAGGAAACAGCCAACCTCACCAAGAAGAAGC	1500	1500	83	87	1143	1214
121154	GTAACGCCAGGGTTTTCCCAGTCACGACGGGCCTATAGCATCAAGTACC	ATCCACTTAACGTTACTGAAATCTCCAACCAGCATCCAGCTATGATACG	CTCCTTCAATATCATCTTCTGTCTCCGACGTGATAAGACTGCATGCTCC	GCGGATAACAATTTCACACAGGAAACAGCGTACAACCTCACCTTTGACG	1500	1500	40	206	1006	1235
121158	GTAACGCCAGGGTTTTCCCAGTCACGACGTTTCCTTCTGTCTGGTCTCG	ATCCACTTAACGTTACTGAAATCTCCAACACACTCAAGCCATAGGTAGG	CTCCTTCAATATCATCTTCTGTCTCCGACGAAGAAGAGAGACTGGTAGG	GCGGATAACAATTTCACACAGGAAACAGCGACGATGGTGGTAAACAAGC	1500	1500	426	26	1050	1195
121163	GTAACGCCAGGGTTTTCCCAGTCACGACGCGACCATTGTATCGTACAGC	ATCCACTTAACGTTACTGAAATCTCCAACTAAGAGTGCAGTAGTGGTGG	CTCCTTCAATATCATCTTCTGTCTCCGACGAGCAGCAACAGTAATGACG	GCGGATAACAATTTCACACAGGAAACAGCGTCCATTGCCTACTCGTTCG	1500	1500	10	252	1172	1037
121166	GTAACGCCAGGGTTTTCCCAGTCACGACGTCTAGGCGAAGAGTATCAGG	ATCCACTTAACGTTACTGAAATCTCCAACGCTTTTATGCGTTGTCCTCC	CTCCTTCAATATCATCTTCTGTCTCCGACTCTTAGTCAGCAGTTCCAGG	GCGGATAACAATTTCACACAGGAAACAGCGTGATTTCCTACCAGCTACC	1500	1500	65	370	1086	1031
121172	GTAACGCCAGGGTTTTCCCAGTCACGACGATCCTCTCCCTCTTGTATGG	ATCCACTTAACGTTACTGAAATCTCCAACCACTTACCTGCCTTGACACC	CTCCTTCAATATCATCTTCTGTCTCCGACCTAGGTCTTTGTGGTACTCG	GCGGATAACAATTTCACACAGGAAACAGCGTTAACAGCAGAAGGCTTGG	1500	1500	179	81	1160	1047
121177	GTAACGCCAGGGTTTTCCCAGTCACGACGGACGAGTCTATCTGGTCAGC	ATCCACTTAACGTTACTGAAATCTCCAACAGGTAATACTCGACTCCTGC			1500	1500	378	0	1025	0
121187	GTAACGCCAGGGTTTTCCCAGTCACGACGCGCTAATAAGGTACTGCTGG	ATCCACTTAACGTTACTGAAATCTCCAACCAAGACGTAGGAGGAAAAGC	CTCCTTCAATATCATCTTCTGTCTCCGACATCACGTACAGGACTCTTCC	GCGGATAACAATTTCACACAGGAAACAGCTAGCCAGAGAAGTGTAGACG	1500	1500	89	428	1290	1036
121189	GTAACGCCAGGGTTTTCCCAGTCACGACGGCAAGTCAGAGCTCAACACC	ATCCACTTAACGTTACTGAAATCTCCAACGCTGTAGGTGAAGAGAATCC	CTCCTTCAATATCATCTTCTGTCTCCGACGAAGAAGAAGACACAGCACG	GCGGATAACAATTTCACACAGGAAACAGCGAAGACGTAGAAGAAGGAGG	1500	1500	494	14	1000	1085
121191	GTAACGCCAGGGTTTTCCCAGTCACGACGACTACAACGAGGCCTTTAGC	ATCCACTTAACGTTACTGAAATCTCCAACGAAGACGTAGAAGAAGGAGG	CTCCTTCAATATCATCTTCTGTCTCCGACTCTTTCATAGTCTCCCGTGG	GCGGATAACAATTTCACACAGGAAACAGCGCTCTACAGCTCTCATCACC	1500	1500	346	99	1134	1219
121196	GTAACGCCAGGGTTTTCCCAGTCACGACGCTCTTGCTGATTAGTCGTCG	ATCCACTTAACGTTACTGAAATCTCCAACGTGCAGACTAACTTGTCACG	CTCCTTCAATATCATCTTCTGTCTCCGACAGCAGATATGCTAGAGGTGG	GCGGATAACAATTTCACACAGGAAACAGCGGTACGAGTACCTTACCTGG	1500	1500	321	264	1107	1222
121203	GTAACGCCAGGGTTTTCCCAGTCACGACGTCGTTCACAGTCAGTCTAGG	ATCCACTTAACGTTACTGAAATCTCCAACGACGAGGTGAGTCGATTAGC	CTCCTTCAATATCATCTTCTGTCTCCGACCAGTAGACTTGTTGTGCTCG	GCGGATAACAATTTCACACAGGAAACAGCTCACCACTGAAGTCAAGTCC	1500	1500	79	177	1044	1224
121206	GTAACGCCAGGGTTTTCCCAGTCACGACGGACTATAGAGACGGCGTAGG	ATCCACTTAACGTTACTGAAATCTCCAACAGTACATGTAGCCAGGAACC	CTCCTTCAATATCATCTTCTGTCTCCGACACGCTTAGATAGGTAGGTGG	GCGGATAACAATTTCACACAGGAAACAGCCAGCTGAGAGGAAGTACTCG	1500	1500	212	349	1012	1018
121214	GTAACGCCAGGGTTTTCCCAGTCACGACGGATCTCTCTTGTGACGTAGG	ATCCACTTAACGTTACTGAAATCTCCAACGTCTCACTAGTATGCGATGG	CTCCTTCAATATCATCTTCTGTCTCCGACCTCGACCGTACTCTACTTCC	GCGGATAACAATTTCACACAGGAAACAGCCAAGGAGTTCCAGAAGAAGC	1500	1500	301	158	1197	1175
121219	GTAACGCCAGGGTTTTCCCAGTCACGACGCCTTACTGAGGAAGTACTCG	ATCCACTTAACGTTACTGAAATCTCCAACAGAGCCATCCTTCTCTAACC	CTCCTTCAATATCATCTTCTGTCTCCGACCTAGTCTCATCTCCTCAACC	GCGGATAACAATTTCACACAGGAAACAGCAACTGGTGATGAGGTTCTCG	1500	1500	251	351	1033	1036
121223	GTAACGCCAGGGTTTTCCCAGTCACGACGGACGTCTACCTACTTCCTGC	ATCCACTTAACGTTACTGAAATCTCCAACAGAGTAAGGAGGATTCCAGG	CTCCTTCAATATCATCTTCTGTCTCCGACACATACCTCACTGGCTCTGG	GCGGATAACAATTTCACACAGGAAACAGCCTGAAGAGGAGAGAAAGAGC	1500	1500	137	41	1046	1102
121226	GTAACGCCAGGGTTTTCCCAGTCACGACGTAGCCGTACATACAGGATGC	ATCCACTTAACGTTACTGAAATCTCCAACTAGTGGAAGGTAGAGGAAGG	CTCCTTCAATATCATCTTCTGTCTCCGACGTCTTCCAAGCTTCACCAGC	GCGGATAACAATTTCACACAGGAAACAGCGAGGATGTACACTGGAGTCG	1500	1500	444	274	1040	1120
121227	GTAACGCCAGGGTTTTCCCAGTCACGACGGTACGGACATACACTCATCC	ATCCACTTAACGTTACTGAAATCTCCAACTCTCTCTACCCAAGATGACC	CTCCTTCAATATCATCTTCTGTCTCCGACCTTGCTCTAGCCATAACTGC	GCGGATAACAATTTCACACAGGAAACAGCCGTCAAGAGCAAGTTCTACG	1500	1500	227	189	1268	1239
121238	GTAACGCCAGGGTTTTCCCAGTCACGACGGTACGAAGAGCTTCATCTCG	ATCCACTTAACGTTACTGAAATCTCCAACAGACACGGATAGATGGTAGG	CTCCTTCAATATCATCTTCTGTCTCCGACCCTACTCTCTTGCATTCTGC	GCGGATAACAATTTCACACAGGAAACAGCCAGAGCTACGTCAATACTCC	1500	1500	31	336	1204	1128
121240	GTAACGCCAGGGTTTTCCCAGTCACGACGTACTGACCTGCTCTTTCTGC	ATCCACTTAACGTTACTGAAATCTCCAACCGACTACACACCTATCGAGC	CTCCTTCAATATCATCTTCTGTCTCCGACGCTCTGTTTCCTCTACATGC	GCGGATAACAATTTCACACAGGAAACAGCGAAGAAGAGTGAGGAAGTGG	1500	1500	253	126	1204	1117
121248	GTAACGCCAGGGTTTTCCCAGTCACGACGGATCTTGGTCAGGAGAATGC	ATCCACTTAACGTTACTGAAATCTCCAACGAATTTCCAGATGGAGGAGG	CTCCTTCAATATCATCTTCTGTCTCCGACGGAAGATACTAGATCGCACC	GCGGATAACAATTTCACACAGGAAACAGCGAGTTGCATACTCAGCTTCC	1500	1500	132	93	1150	1277
121255	GTAACGCCAGGGTTTTCCCAGTCACGACGGGACTCAAAGTGAGAAGACG	ATCCACTTAACGTTACTGAAATCTCCAACGAGAGAAATAAGCCTCCAGC	CTCCTTCAATATCATCTTCTGTCTCCGACTTCGTCTCTTTACCGTCTCG	GCGGATAACAATTTCACACAGGAAACAGCTCATGTACTCGTACACGTCG	1500	1500	117	195	1122	1185
121262	GTAACGCCAGGGTTTTCCCAGTCACGACGCGGGACTGTAACATATGACC	ATCCACTTAACGTTACTGAAATCTCCAACGTGGAGGTAGAAGAAGAACC	CTCCTTCAATATCATCTTCTGTCTCCGACCCTTCTTCCTCATCACTACC	GCGGATAACAATTTCACACAGGAAACAGCCTGAGTGAGAGAGTGTGTGC	1500	1500	266	11	1183	1019
121275	GTAACGCCAGGGTTTTCCCAGTCACGACGGGTTAGCTGGACTGTAAACG	ATCCACTTAACGTTACTGAAATCTCCAACGTGCAGAATGTGAGATCAGG	CTCCTTCAATATCATCTTCTGTCTCCGACCGAGTTAATGTCGACGTAGG	GCGGATAACAATTTCACACAGGAAACAGCCTTCTGGTAGTGAGATGTCG	1500	1500	38	114	1222	1081
121284	GTAACGCCAGGGTTTTCCCAGTCACGACGACCTTAGTAGGTGCTTGACC	ATCCACTTAACGTTACTGAAATCTCCAACCTCCCTACACTAAAGCATGG	CTCCTTCAATATCATCTTCTGTCTCCGACCAGATATGGAGAGGAGAACC	GCGGATAACAATTTCACACAGGAAACAGCAGCTACAGTCTTACACGACC	1500	1500	105	59	1065	1007
121292	GTAACGCCAGGGTTTTCCCAGTCACGACGCTCGTTGTGAGAGACATAGC	ATCCACTTAACGTTACTGAAATCTCCAACGTGCATATCTAGCTGTCTCG	CTCCTTCAATATCATCTTCTGTCTCCGACGCTTGGAGTACATACTGACC	GCGGATAACAATTTCACACAGGAAACAGCATATCCTGTAAGCCTCGTCC	1500	1500	170	160	1136	1106
121294	GTAACGCCAGGGTTTTCCCAGTCACGACGGTCTACAGCACGTGAAATGG	ATCCACTTAACGTTACTGAAATCTCCAACGTACGGATTGACCTCTTACG	CTCCTTCAATATCATCTTCTGTCTCCGACTCGTACCTGAAGACAGTTCC	GCGGATAACAATTTCACACAGGAAACAGCCTACCTACAACCCTCACACG	1500	1500	147	280	1053	1018
121304	GTAACGCCAGGGTTTTCCCAGTCACGACGCTTGAGCGACAACAAGATGG	ATCCACTTAACGTTACTGAAATCTCCAACAGAAGTGAAGCAGAAGCTGG	CTCCTTCAATATCATCTTCTGTCTCCGACATGTACCCTGGGTGGATAGC	GCGGATAACAATTTCACACAGGAAACAGCGTAATCCTCTTTCCTCCTCC	1500	1500	373	104	1095	1091
121308	GTAACGCCAGGGTTTTCCCAGTCACGACGCTCCTACTCCCACTTACACC	ATCCACTTAACGTTACTGAAATCTCCAACGGGAGTAACTGTCTTTCTGC			1500	1500	112	0	1121	0
121315	GTAACGCCAGGGTTTTCCCAGTCACGACGCACGTCTCAAAGTAGTGTCC	ATCCACTTAACGTTACTGAAATCTCCAACCTTGGAGTCTTTCAGGAAGC	CTCCTTCAATATCATCTTCTGTCTCCGACCCTAGACTTCTCAACTCTGC	GCGGATAACAATTTCACACAGGAAACAGCGGTGAGGTATTATGTGCTCC	1500	1500	308	390	1072	1046
121325	GTAACGCCAGGGTTTTCCCAGTCACGACGTTGTTGTAGACCTCGACTCC	ATCCACTTAACGTTACTGAAATCTCCAACAAGGTAGGTAGTTGGTGACG	CTCCTTCAATATCATCTTCTGTCTCCGACTGGTACCTGTCAATCTCTGC	GCGGATAACAATTTCACACAGGAAACAGCGTTACATGCCTCTGTAGTCC	1500	1500	25	218	1214	1017
121337	GTAACGCCAGGGTTTTCCCAGTCACGACGCACCATGAATCCTCTTCAGG	ATCCACTTAACGTTACTGAAATCTCCAACCACACACACACACATAGTCC	CTCCTTCAATATCATCTTCTGTCTCCGACATCTCTTCATCAGCAGGACC	GCGGATAACAATTTCACACAGGAAACAGCCCTCGATATTGGAGGATACC	1500	1500	125	12	1051	1122
121338	GTAACGCCAGGGTTTTCCCAGTCACGACGCTCCACAATGTCTCGTGTGG	ATCCACTTAACGTTACTGAAATCTCCAACTACAGCACTTGACTCACACC	CTCCTTCAATATCATCTTCTGTCTCCGACCTTCTCCTAGCAATCTGTCC	GCGGATAACAATTTCACACAGGAAACAGCGCTGTGCTTTCTTGTTCTCC	1500	1500	420	268	1079	1100
121345	GTAACGCCAGGGTTTTCCCAGTCACGACGGTACCAAGCTCTCCTTGAGC	ATCCACTTAACGTTACTGAAATCTCCAACGGCATTCATGGTAGTACTGG	CTCCTTCAATATCATCTTCTGTCTCCGACACGAAGAGTACCTGGTTTCC	GCGGATAACAATTTCACACAGGAAACAGCCCTTCACAACTCATCTCACC	1500	1500	168	3	1235	1196
121350	GTAACGCCAGGGTTTTCCCAGTCACGACGGCTATGTACTCCTTTGGAGC	ATCCACTTAACGTTACTGAAATCTCCAACGAAGAGGAAGGTTTCTGAGG	CTCCTTCAATATCATCTTCTGTCTCCGACCTCTCCATGCAGTCTTTAGC	GCGGATAACAATTTCACACAGGAAACAGCGCTTAGATGTGCAAGTCACG	1500	1500	13	463	1162	1006
121372	GTAACGCCAGGGTTTTCCCAGTCACGACGTTGCTACAGTGAGCAGTTGG	ATCCACTTAACGTTACTGAAATCTCCAACCACAGTTTTGGTCAGTGTGG	CTCCTTCAATATCATCTTCTGTCTCCGACGTACATGCTGCTGAGGTTGG	GCGGATAACAATTTCACACAGGAAACAGCCACTCAGTCACAACTGTAGG	1500	1500	138	300	1286	1183
121374	GTAACGCCAGGGTTTTCCCAGTCACGACGTTGTACAGTGCCTGAGTACC	ATCCACTTAACGTTACTGAAATCTCCAACATAGTCTGGATGTCGAGTGG	CTCCTTCAATATCATCTTCTGTCTCCGACTACTTCCAGTATCCCTCTCG	GCGGATAACAATTTCACACAGGAAACAGCGAGTGGGATGATGTTGTTCC	1500	1500	35	187	1213	1016
121381	GTAACGCCAGGGTTTTCCCAGTCACGACGAGACTCAGTCAGTGCCCTCC	ATCCACTTAACGTTACTGAAATCTCCAACGTCACCAAGAGTTCATCAGC	CTCCTTCAATATCATCTTCTGTCTCCGACCGACCTAATGACATCGTACC	GCGGATAACAATTTCACACAGGAAACAGCCAAGGGAGAGATTGAACAGG	1500	1500	447	331	1007	1018
121396	GTAACGCCAGGGTTTTCCCAGTCACGACGGGGTAAGATCCTTGTACTGC	ATCCACTTAACGTTACTGAAATCTCCAACAGTAGGACAACAAGTCGAGG	CTCCTTCAATATCATCTTCTGTCTCCGACTGGCTACTACCTTACCTTGC	GCGGATAACAATTTCACACAGGAAACAGCGATGTAACCTCGCTCTTTGC	1500	1500	34	0	1021	1007
121397	GTAACGCCAGGGTTTTCCCAGTCACGACGGTCTTCATATCCTCCAGTCC	ATCCACTTAACGTTACTGAAATCTCCAACCAATCTGGCCCTAAAACACC	CTCCTTCAATATCATCTTCTGTCTCCGACAGCTTGATACCAGTCCGAGC	GCGGATAACAATTTCACACAGGAAACAGCGAAGAGGAGTAGGATGGAGC	1500	1500	397	249	1067	1145
121399	GTAACGCCAGGGTTTTCCCAGTCACGACGCTCGTCTACTACATGTCTCC	ATCCACTTAACGTTACTGAAATCTCCAACGAGTCCAAGACAGCAGAACC	CTCCTTCAATATCATCTTCTGTCTCCGACGAGAGTCTGAACAAGCATCC	GCGGATAACAATTTCACACAGGAAACAGCAACGGATAGTGAGTCTCTCC	1500	1500	79	53	1287	1183
121418	GTAACGCCAGGGTTTTCCCAGTCACGACGCTCACGTGTTAGTCAGTTGG	ATCCACTTAACGTTACTGAAATCTCCAACGTGATATCTGGATGGTCTGG	CTCCTTCAATATCATCTTCTGTCTCCGACACTCTCTAGAATCCCACTGC	GCGGATAACAATTTCACACAGGAAACAGCCTCGTAATCATGGACACTGG	1500	1500	21	7	1119	1259
121427	GTAACGCCAGGGTTTTCCCAGTCACGACGAACACGAGTATGAGTCCACG	ATCCACTTAACGTTACTGAAATCTCCAACAGGGTACATCGATAGGTAGG	CTCCTTCAATATCATCTTCTGTCTCCGACACGATGTATGTGAGGTCTGC	GCGGATAACAATTTCACACAGGAAACAGCATAGAGCAGAGACTCGTTGG	1500	1500	127	365	1170	1002
121449	GTAACGCCAGGGTTTTCCCAGTCACGACGTTGAGCTCGTAGAGACATGC	ATCCACTTAACGTTACTGAAATCTCCAACGACACTTACGCCATGTTACC	CTCCTTCAATATCATCTTCTGTCTCCGACTAAGCCTACAGCCAAACACC	GCGGATAACAATTTCACACAGGAAACAGCCTTTGACTTACTCCTCCTCC	1500	1500	339	66	1079	1003
121464	GTAACGCCAGGGTTTTCCCAGTCACGACGGAAGTACGAGAAGGAGGAGC	ATCCACTTAACGTTACTGAAATCTCCAACGAACTGGAAGAATGGGAACC	CTCCTTCAATATCATCTTCTGTCTCCGACGTGGACGGTCTCATATTTCG	GCGGATAACAATTTCACACAGGAAACAGCGAAGTAGAGCAAACACCAGC	1500	1500	78	37	1273	1279
121468	GTAACGCCAGGGTTTTCCCAGTCACGACGTGCTATCAGGAACGTACTGG	ATCCACTTAACGTTACTGAAATCTCCAACGACCCAAAGTAGAAGCTACC	CTCCTTCAATATCATCTTCTGTCTCCGACGCTCTACTTTCTGCGATACC	GCGGATAACAATTTCACACAGGAAACAGCCTCCATAGTCTCAACTGTCC	1500	1500	123	14	1241	1256
121474	GTAACGCCAGGGTTTTCCCAGTCACGACGTATGAGACCCTGACGCTACG	ATCCACTTAACGTTACTGAAATCTCCAACAATAGTTCCGGACAAGGAGG	CTCCTTCAATATCATCTTCTGTCTCCGACAGTACATAGTGGTTGGCAGG	GCGGATAACAATTTCACACAGGAAACAGCGGTTCTCGTTGATAAGCAGC	1500	1500	52	347	1112	1133
121478	GTAACGCCAGGGTTTTCCCAGTCACGACGGTACCTGGTGCATAGAGAGC	ATCCACTTAACGTTACTGAAATCTCCAACCCTAGAGATGTAAGTGCTGG	CTCCTTCAATATCATCTTCTGTCTCCGACGCGTAGCATTATAGTCGAGG	GCGGATAACAATTTCACACAGGAAACAGCTGCTCATCTGGATAGTCAGC	1500	1500	68	285	1185	1024
121482	GTAACGCCAGGGTTTTCCCAGTCACGACGTAACACGCTGAGTACCTACC	ATCCACTTAACGTTACTGAAATCTCCAACGTATCGAGCTCCTAGAATCC	CTCCTTCAATATCATCTTCTGTCTCCGACGACGTCAGCTACAAAACTCC	GCGGATAACAATTTCACACAGGAAACAGCCTCGCTATATCACTGCTTGG	1500	1500	19	182	1033	1049
121495	GTAACGCCAGGGTTTTCCCAGTCACGACGCTTGCATGTAGAGCTCTTGG	ATCCACTTAACGTTACTGAAATCTCCAACGGCAAACTGACGTTATCACC	CTCCTTCAATATCATCTTCTGTCTCCGACCTAGGTGATTTGAGTGCTCC	GCGGATAACAATTTCACACAGGAAACAGCGAGGATGGACTATCTTCAGC	1500	1500	87	47	1141	1076
121499	GTAACGCCAGGGTTTTCCCAGTCACGACGGGAGCATATGGTGATAGTCG	ATCCACTTAACGTTACTGAAATCTCCAACCCTTGAAGCTACTGTCTACG	CTCCTTCAATATCATCTTCTGTCTCCGACCCTAGATAGCTGCCTCAACC	GCGGATAACAATTTCACACAGGAAACAGCGTATTCCTGTGGATCTGTGC	1500	1500	332	103	1071	1041
121504	GTAACGCCAGGGTTTTCCCAGTCACGACGCGAGTCTGTGAAACTACTGC	ATCCACTTAACGTTACTGAAATCTCCAACTCGATCTCAGTCAGGAGAGG	CTCCTTCAATATCATCTTCTGTCTCCGACGTTTCCTGAGAGATGGTAGC	GCGGATAACAATTTCACACAGGAAACAGCCCAGTCACATACTTCTCTCG	1500	1500	7	331	1044	1121
121506	GTAACGCCAGGGTTTTCCCAGTCACGACGATTTACCTAGGTCGGTGTGC	ATCCACTTAACGTTACTGAAATCTCCAACCACTCTTAGCATCTTGCAGC	CTCCTTCAATATCATCTTCTGTCTCCGACGACGAGACACGAATATGAGC	GCGGATAACAATTTCACACAGGAAACAGCACTTTGTACTCCTCCCAAGC	1500	1500	333	100	1135	1024
121522	GTAACGCCAGGGTTTTCCCAGTCACGACGCGCTCCATAGCTTCTAGTCG	ATCCACTTAACGTTACTGAAATCTCCAACCTGCACCATGTATTGACACG	CTCCTTCAATATCATCTTCTGTCTCCGACCCAGTTGTTGAGTGACATGC	GCGGATAACAATTTCACACAGGAAACAGCCTGAAGTTGAGCCAAGAACC	1500	1500	353	76	1096	1000
121533	GTAACGCCAGGGTTTTCCCAGTCACGACGCCTGTTACATACAGCACAGC	ATCCACTTAACGTTACTGAAATCTCCAACCTCTGCAAACTTGAACCTGG	CTCCTTCAATATCATCTTCTGTCTCCGACGTTCCAAAGTAGATGCCTCC	GCGGATAACAATTTCACACAGGAAACAGCAGAAGACGGAGGAGGCTAGG	1500	1500	115	363	1076	1049
121546	GTAACGCCAGGGTTTTCCCAGTCACGACGAGAGAAAGTACCGGTAGACG	ATCCACTTAACGTTACTGAAATCTCCAACGACATGGAGAAAGCAGTTGG	CTCCTTCAATATCATCTTCTGTCTCCGACCTGAGTGGACAAGTTGTAGC	GCGGATAACAATTTCACACAGGAAACAGCCGAGTTCTAGACAGCAGACG	1500	1500	13	206	1023	1261
121553	GTAACGCCAGGGTTTTCCCAGTCACGACGCAAACTTGGTGGACGATACG	ATCCACTTAACGTTACTGAAATCTCCAACGTGTGCTAGAAGATGACAGC	CTCCTTCAATATCATCTTCTGTCTCCGACCAGAGAAGTCGAGAGAAAGG	GCGGATAACAATTTCACACAGGAAACAGCGGTCATTGACTGTGAGATGG	1500	1500	293	231	1072	1068
121556	GTAACGCCAGGGTTTTCCCAGTCACGACGCTGGCTAGAGAATCTGTTCC	ATCCACTTAACGTTACTGAAATCTCCAACCCTTAGGAAGCATCACAACC	CTCCTTCAATATCATCTTCTGTCTCCGACTCTGCTGACATACCTAGACC	GCGGATAACAATTTCACACAGGAAACAGCAAGTCAAGTGAGGAGACAGC	1500	1500	108	43	1002	1000
121558	GTAACGCCAGGGTTTTCCCAGTCACGACGGGAGACAGTCACCCTCAAGC	ATCCACTTAACGTTACTGAAATCTCCAACCAAGTGAGGTTTCAGGTACG	CTCCTTCAATATCATCTTCTGTCTCCGACAGGACAGAGGGTAAGTCAGC	GCGGATAACAATTTCACACAGGAAACAGCAGGAGTGTTGTCTGAGTTCG	1500	1500	100	335	1104	1052
121559	GTAACGCCAGGGTTTTCCCAGTCACGACGAGGACAGAGGGTAAGTCAGC	ATCCACTTAACGTTACTGAAATCTCCAACAGGAGTGTTGTCTGAGTTCG	CTCCTTCAATATCATCTTCTGTCTCCGACGGGCTAGATCTGGTATATGG	GCGGATAACAATTTCACACAGGAAACAGCTGTCTGCTTCTCCTTCTTCC	1500	1500	63	53	1052	1050
121569	GTAACGCCAGGGTTTTCCCAGTCACGACGATCTCGGTACTCATCAGAGG	ATCCACTTAACGTTACTGAAATCTCCAACGGTGACTCAACTGAGCAAGG	CTCCTTCAATATCATCTTCTGTCTCCGACGAAGCCCAAGTAGCTAATCC	GCGGATAACAATTTCACACAGGAAACAGCAGACGGTATTCTTCACCAGC	1500	1500	91	185	1007	1147
121573	GTAACGCCAGGGTTTTCCCAGTCACGACGGCATGTGCCTACTACCTAGC	ATCCACTTAACGTTACTGAAATCTCCAACGTCGTCTTCCCTGTATTTCG	CTCCTTCAATATCATCTTCTGTCTCCGACGCTTGGTATTACTCCTGACG	GCGGATAACAATTTCACACAGGAAACAGCCTCACAACATCACCGAATCC	1500	1500	199	97	1294	1295
121579	GTAACGCCAGGGTTTTCCCAGTCACGACGCTTGTGCATGTGTACTGTGG	ATCCACTTAACGTTACTGAAATCTCCAACCTCCGTATGAGTATGTGTGG	CTCCTTCAATATCATCTTCTGTCTCCGACGTTGCCCTTTTCCTTGTAGC	GCGGATAACAATTTCACACAGGAAACAGCCAAACTGTCTGCTGTGTACC	1500	1500	407	486	1007	1011
121584	GTAACGCCAGGGTTTTCCCAGTCACGACGCTCTTCTCACTCTCCCTACC	ATCCACTTAACGTTACTGAAATCTCCAACATGCACTCTGTACAAGCACG	CTCCTTCAATATCATCTTCTGTCTCCGACGTCATGATGTTGTACCGTCG	GCGGATAACAATTTCACACAGGAAACAGCCTAGATCAAGAGAAGGCTCC	1500	1500	392	308	1003	1098
121588	GTAACGCCAGGGTTTTCCCAGTCACGACGAGAAGAGAGACGACAAGAGC	ATCCACTTAACGTTACTGAAATCTCCAACCAGACACCTCATAGAACTCG	CTCCTTCAATATCATCTTCTGTCTCCGACTCTGTCTGTGTATCACCACC	GCGGATAACAATTTCACACAGGAAACAGCCCAGTAGCATGTCAATCTGC	1500	1500	458	340	1002	1012
121593	GTAACGCCAGGGTTTTCCCAGTCACGACGGTAATATGGAGCTTGGGAGC	ATCCACTTAACGTTACTGAAATCTCCAACCTACATGACATCACCCTACC	CTCCTTCAATATCATCTTCTGTCTCCGACAGAGAAGACTTGCCCTGTGC	GCGGATAACAATTTCACACAGGAAACAGCTGAATCTCTCCCCCTACAGC	1500	1500	292	153	1072	1191
121602	GTAACGCCAGGGTTTTCCCAGTCACGACGCTTGTTCTGCATCGACTTGG	ATCCACTTAACGTTACTGAAATCTCCAACCAAATCTGGTGCTGAGATGG	CTCCTTCAATATCATCTTCTGTCTCCGACCGCTACTCTCGATATACAGG	GCGGATAACAATTTCACACAGGAAACAGCCTACCTCACCACCTTTTACC	1500	1500	12	57	1011	1146
121608	GTAACGCCAGGGTTTTCCCAGTCACGACGTGTCTCCATAGTGCTGAACC	ATCCACTTAACGTTACTGAAATCTCCAACGCCTCCTATTCCATGTAAGC	CTCCTTCAATATCATCTTCTGTCTCCGACAGTCCCTGTGAAGTTGTAGC	GCGGATAACAATTTCACACAGGAAACAGCCCACCAGATCCATCAATACC	1500	1500	306	117	1096	1116
121610	GTAACGCCAGGGTTTTCCCAGTCACGACGCGACAAGGTCTAACAGATCC	ATCCACTTAACGTTACTGAAATCTCCAACGAAGGTTGGGTAGGACAAGG	CTCCTTCAATATCATCTTCTGTCTCCGACACTGAGTGGAAACGGATAGC	GCGGATAACAATTTCACACAGGAAACAGCTACCAAGTCTCTCGTTGAGG	1500	1500	111	34	1237	1005
121652	GTAACGCCAGGGTTTTCCCAGTCACGACGTGGTGGATGAGAGATAGTGC	ATCCACTTAACGTTACTGAAATCTCCAACCTAGAATCCTCGTAGACAGC	CTCCTTCAATATCATCTTCTGTCTCCGACCCAACTAACGAAGTGAGTGC	GCGGATAACAATTTCACACAGGAAACAGCCTTCATCCTCACACTTGTCC	1500	1500	88	102	1016	1058
121656	GTAACGCCAGGGTTTTCCCAGTCACGACGCCGCGACTTCTTCTACTACC	ATCCACTTAACGTTACTGAAATCTCCAACTAGATAAGGTACCAGGCAGG	CTCCTTCAATATCATCTTCTGTCTCCGACATCTACTTCGAGAGCAGTCC	GCGGATAACAATTTCACACAGGAAACAGCCCTTGAAGCTTCTCTCTTGC	1500	1500	144	366	1220	1085
121661	GTAACGCCAGGGTTTTCCCAGTCACGACGTCTGCACGGGTACAGTAAGG	ATCCACTTAACGTTACTGAAATCTCCAACGGAAGCTCCGTCATCTTAGC	CTCCTTCAATATCATCTTCTGTCTCCGACAGTAATTGGTGCCGTGTAGC	GCGGATAACAATTTCACACAGGAAACAGCCGAAGAAGAAGGAAGAGTCC	1500	1500	161	174	1051	1038
121681	GTAACGCCAGGGTTTTCCCAGTCACGACGAGCCTGATAGGAGAGAGACC	ATCCACTTAACGTTACTGAAATCTCCAACCACTAGACACTTGAGCAACG	CTCCTTCAATATCATCTTCTGTCTCCGACGTAAGGTAGGTAGGCAATGG	GCGGATAACAATTTCACACAGGAAACAGCCACTGTTGACGATCTTGAGG	1500	1500	402	67	1041	1035
121686	GTAACGCCAGGGTTTTCCCAGTCACGACGGAGGGTGAGGAAGTGGTACG	ATCCACTTAACGTTACTGAAATCTCCAACGAAGCAGTCCTGAGAAGTGG	CTCCTTCAATATCATCTTCTGTCTCCGACGTATCAAGATCGTAGCCAGC	GCGGATAACAATTTCACACAGGAAACAGCTCTACTCATCTTGCAGGACC	1500	1500	8	275	1235	1066
121689	GTAACGCCAGGGTTTTCCCAGTCACGACGTACCTTATGGAAGAGGGACG	ATCCACTTAACGTTACTGAAATCTCCAACGTATGTGTAGATCGCACAGC	CTCCTTCAATATCATCTTCTGTCTCCGACGGCTATAGGTACTTGCGAGG	GCGGATAACAATTTCACACAGGAAACAGCGAGCTAATGAAGCTCTCTCG	1500	1500	13	196	1157	1190
121693	GTAACGCCAGGGTTTTCCCAGTCACGACGGACGATACAGATTCTCCAGC	ATCCACTTAACGTTACTGAAATCTCCAACCTGAGTTGTGGGATTCTTGG	CTCCTTCAATATCATCTTCTGTCTCCGACGTCCCTCATGTCTTGATACG	GCGGATAACAATTTCACACAGGAAACAGCTCAATCCTGACTCTCCAAGC	1500	1500	187	220	1037	1020
121706	GTAACGCCAGGGTTTTCCCAGTCACGACGGGATACTCAAGTCCTGATGC	ATCCACTTAACGTTACTGAAATCTCCAACTCAGATCACCCTTGTAGACC	CTCCTTCAATATCATCTTCTGTCTCCGACCCATGAGTTGCCTACACAGC	GCGGATAACAATTTCACACAGGAAACAGCGGGTGTGTGTATATGTGAGG	1500	1500	260	7	1113	1050
121717	GTAACGCCAGGGTTTTCCCAGTCACGACGGAGTGACTATCTGTCGTTGG	ATCCACTTAACGTTACTGAAATCTCCAACCTGTCTGTTTGTCGGTATCC	CTCCTTCAATATCATCTTCTGTCTCCGACCTCTTTACTCGACTCTCTGC	GCGGATAACAATTTCACACAGGAAACAGCCAACAGTGAGGACACATACC	1500	1500	177	193	1273	1167
121732	GTAACGCCAGGGTTTTCCCAGTCACGACGTACTCGTAGACAAGTCCAGC	ATCCACTTAACGTTACTGAAATCTCCAACGTGTACATGTAGCAGAGACG	CTCCTTCAATATCATCTTCTGTCTCCGACATAACCATGTCTCCCAGACG	GCGGATAACAATTTCACACAGGAAACAGCCGAGATCAACAAGGAGTACG	1500	1500	239	75	1111	1289
121733	GTAACGCCAGGGTTTTCCCAGTCACGACGCGAAGAAGTACGAGCATTCG	ATCCACTTAACGTTACTGAAATCTCCAACCGGTACTGAACAACAGAACG	CTCCTTCAATATCATCTTCTGTCTCCGACAGTAGATCGAGGAGAGATGC	GCGGATAACAATTTCACACAGGAAACAGCGAAGTGCCTTTTAGCACTCG	1500	1500	331	397	1016	1087
121735	GTAACGCCAGGGTTTTCCCAGTCACGACGAGTATGGAAGAGAGAGGACG	ATCCACTTAACGTTACTGAAATCTCCAACAGCAAGACTTGTTGACGAGG	CTCCTTCAATATCATCTTCTGTCTCCGACGTACCTGTCAGAGACAATGG	GCGGATAACAATTTCACACAGGAAACAGCAGAATTCACACACGCTCACC	1500	1500	34	352	1189	1125
121777	GTAACGCCAGGGTTTTCCCAGTCACGACGACTCCGTATGAAGAGCGAGG	ATCCACTTAACGTTACTGAAATCTCCAACGGGTGTTGTATAAGTGGTGG	CTCCTTCAATATCATCTTCTGTCTCCGACTGCAGACTACTGTTACCTGG	GCGGATAACAATTTCACACAGGAAACAGCCTTACTAGGGTGGAGAGTCG	1500	1500	31	246	1110	1012
121785	GTAACGCCAGGGTTTTCCCAGTCACGACGAGCACGACAGAGTGTCTACC	ATCCACTTAACGTTACTGAAATCTCCAACAGAAGGCCTTACTCCATACC	CTCCTTCAATATCATCTTCTGTCTCCGACGATGAGAGAAGGTTGTCACG	GCGGATAACAATTTCACACAGGAAACAGCCCTCATCAAGGTGAAGTACG	1500	1500	289	20	1166	1298
121789	GTAACGCCAGGGTTTTCCCAGTCACGACGGTTGCTTCCACAAACTCTCC	ATCCACTTAACGTTACTGAAATCTCCAACATAGCGCCTACCTACCTACC	CTCCTTCAATATCATCTTCTGTCTCCGACCACTGCTCTCTATGCAATCC	GCGGATAACAATTTCACACAGGAAACAGCCATAGTCAGAGGGTTCTACC	1500	1500	342	77	1102	1104
121793	GTAACGCCAGGGTTTTCCCAGTCACGACGATAGACCAGTCACTCCGTCC	ATCCACTTAACGTTACTGAAATCTCCAACGAGAAAAAGATCAGGGCAGC	CTCCTTCAATATCATCTTCTGTCTCCGACTCACCTAGACTTCACGATCC	GCGGATAACAATTTCACACAGGAAACAGCGACTAGCGTCGGTGTTTAGG	1500	1500	55	136	1128	1272
121800	GTAACGCCAGGGTTTTCCCAGTCACGACGGTCCTGTAGTCGTGATGAGC	ATCCACTTAACGTTACTGAAATCTCCAACACGTCAGTAGTAAACCGTCC	CTCCTTCAATATCATCTTCTGTCTCCGACAGATACCCAAGATACCCAGG	GCGGATAACAATTTCACACAGGAAACAGCCAAGGTCTACAGCAAGAAGG	1500	1500	113	338	1139	1024
121818	GTAACGCCAGGGTTTTCCCAGTCACGACGGAGTCGAGCGATTACTGACC	ATCCACTTAACGTTACTGAAATCTCCAACCTCACTTCTGACTCCTCTCC	CTCCTTCAATATCATCTTCTGTCTCCGACCTCCTTCATCGGTCAATAGC	GCGGATAACAATTTCACACAGGAAACAGCCCATCGCATAGAGATACTGG	1500	1500	212	7	1208	1003
121820	GTAACGCCAGGGTTTTCCCAGTCACGACGCCGTAGTTGGTTTGAGAAGC	ATCCACTTAACGTTACTGAAATCTCCAACATCGCGTACTAGTGACATCC	CTCCTTCAATATCATCTTCTGTCTCCGACGAAAGCTCGAGAAGAACTCG	GCGGATAACAATTTCACACAGGAAACAGCAGTTCAAGCTTACCTGCTCC	1500	1500	388	348	1010	1082
121826	GTAACGCCAGGGTTTTCCCAGTCACGACGCGAAAGATTGTCCCTCATCC	ATCCACTTAACGTTACTGAAATCTCCAACGAGAGAGGATGACTTTCAGC	CTCCTTCAATATCATCTTCTGTCTCCGACGTGCCTACATGCTTGATACC	GCGGATAACAATTTCACACAGGAAACAGCCTGTCCTGACCTTACCTACC	1500	1500	37	7	1146	1020
121837	GTAACGCCAGGGTTTTCCCAGTCACGACGCTCTCTGGAGTATCCAAACC	ATCCACTTAACGTTACTGAAATCTCCAACAGGGCTACTCTAAGTTGTCG	CTCCTTCAATATCATCTTCTGTCTCCGACGATGTCTACTTCTCGCCACC	GCGGATAACAATTTCACACAGGAAACAGCCTACCTAAACTCTTGGCAGC	1500	1500	179	194	1090	1045
121843	GTAACGCCAGGGTTTTCCCAGTCACGACGGGCGAATGCTAGTATGTAGG	ATCCACTTAACGTTACTGAAATCTCCAACGTAGGTACATGTAGCGATGG	CTCCTTCAATATCATCTTCTGTCTCCGACAAGAAGATGGCTGGTACTCC	GCGGATAACAATTTCACACAGGAAACAGCGATACACCTCTCGAGTTTCC	1500	1500	173	271	1189	1017
121864	GTAACGCCAGGGTTTTCCCAGTCACGACGATCTTGCCTAGGTAGACAGC	ATCCACTTAACGTTACTGAAATCTCCAACCTCATTGGGAGTAGTCTTGG	CTCCTTCAATATCATCTTCTGTCTCCGACAGAGGGATGATTTGAGGAGC	GCGGATAACAATTTCACACAGGAAACAGCGCCTGTTTCATCTACAGACC	1500	1500	423	298	1011	1055
121875	GTAACGCCAGGGTTTTCCCAGTCACGACGGAGAAATCTACTACGGCACG	ATCCACTTAACGTTACTGAAATCTCCAACGAGAGTGTGTGTGAGAATGG	CTCCTTCAATATCATCTTCTGTCTCCGACGGACTTACAGCTCAGTCAGG	GCGGATAACAATTTCACACAGGAAACAGCCTCTCCTCCATGAATCAACC	1500	1500	157	276	1116	1059
121877	GTAACGCCAGGGTTTTCCCAGTCACGACGCCTCTTCTCCAAAGACTTCC	ATCCACTTAACGTTACTGAAATCTCCAACCAGTGACACCACTTACATGC	CTCCTTCAATATCATCTTCTGTCTCCGACGAAGGTTCTTGGTATGCTCC	GCGGATAACAATTTCACACAGGAAACAGCGACAATGTGTGACATGGTGG	1500	1500	48	168	1247	1273
121878	GTAACGCCAGGGTTTTCCCAGTCACGACGGCTCATGTTCTTTGTCGAGC	ATCCACTTAACGTTACTGAAATCTCCAACGGACTTTGGATTGCTCTAGG	CTCCTTCAATATCATCTTCTGTCTCCGACTGCTCTCAGGTTGTAGAAGG	GCGGATAACAATTTCACACAGGAAACAGCGGAAGTAGCAAGGTGATAGC	1500	1500	51	131	1215	1108
121889	GTAACGCCAGGGTTTTCCCAGTCACGACGACTTACTGTACACCTCCAGC	ATCCACTTAACGTTACTGAAATCTCCAACCTGTGTCCAGTGTAAGCAGG	CTCCTTCAATATCATCTTCTGTCTCCGACTGCCCTAACTCTTCTACACC	GCGGATAACAATTTCACACAGGAAACAGCGTCTTTCCCTTCTCTTCTGC	1500	1500	141	132	1045	1146
121890	GTAACGCCAGGGTTTTCCCAGTCACGACGATATCGTCTTCCTACGGTGG	ATCCACTTAACGTTACTGAAATCTCCAACTCGGTGTAATTCACCTCACC	CTCCTTCAATATCATCTTCTGTCTCCGACCACTCTATCCCATCAAGACG	GCGGATAACAATTTCACACAGGAAACAGCAAACCGTCAAAGTAGGGAGC	1500	1500	200	357	1008	1027
121894	GTAACGCCAGGGTTTTCCCAGTCACGACGACTCTCTTGTTACTCGGTCG	ATCCACTTAACGTTACTGAAATCTCCAACGTATCTCAGGGCATCAGAGG	CTCCTTCAATATCATCTTCTGTCTCCGACTGTACTCTACGCAGACATCC	GCGGATAACAATTTCACACAGGAAACAGCACTAGTCACAACTCGTGAGG	1500	1500	428	160	1021	1178
121903	GTAACGCCAGGGTTTTCCCAGTCACGACGTGAGAAGCTGAGACAGTTCC	ATCCACTTAACGTTACTGAAATCTCCAACCATAGCGAACGACTACAAGG	CTCCTTCAATATCATCTTCTGTCTCCGACCAACAGTGAAGATCTCGTGG	GCGGATAACAATTTCACACAGGAAACAGCCGCGATATACTCTGTCTTGG	1500	1500	279	400	1099	1064
121906	GTAACGCCAGGGTTTTCCCAGTCACGACGGTCCACGTCGTCTACTATGC	ATCCACTTAACGTTACTGAAATCTCCAACATGTCTACGTATGTGCCTCC	CTCCTTCAATATCATCTTCTGTCTCCGACCAAGTGCAAGAGAACAGTGG	GCGGATAACAATTTCACACAGGAAACAGCGACGAACAAGGTTCTCAAGG	1500	1500	350	47	1074	1043
121915	GTAACGCCAGGGTTTTCCCAGTCACGACGCCTCTATACGAGTGACTTGG	ATCCACTTAACGTTACTGAAATCTCCAACGAAGAAGGACAGAAGAGTGG	CTCCTTCAATATCATCTTCTGTCTCCGACAGAGTGGGCTTCTTCTTTGG	GCGGATAACAATTTCACACAGGAAACAGCCTTCTAGCCTCATCAGATCC	1500	1500	26	336	1280	1148
121940	GTAACGCCAGGGTTTTCCCAGTCACGACGCGTAAGTGGACAGAAAGAGG	ATCCACTTAACGTTACTGAAATCTCCAACTAAGGTAACTTCGGTGGAGC	CTCCTTCAATATCATCTTCTGTCTCCGACCTAGATGACATGGTGGTACG	GCGGATAACAATTTCACACAGGAAACAGCTCAACCATCTTCACCTCTCC	1500	1500	55	265	1017	1049
121942	GTAACGCCAGGGTTTTCCCAGTCACGACGAAGTAGAGGATGAGGTGAGG	ATCCACTTAACGTTACTGAAATCTCCAACTCTATCTCTGTGTCTCCAGC	CTCCTTCAATATCATCTTCTGTCTCCGACTGAGAGAGAGACACTTGTGC	GCGGATAACAATTTCACACAGGAAACAGCCTACTCTCCTCCCTCCAAGC	1500	1500	214	32	1065	1220
121948	GTAACGCCAGGGTTTTCCCAGTCACGACGCTCAAGTTCTCAGGTCAAGG	ATCCACTTAACGTTACTGAAATCTCCAACACCTACAGCACTGATACTGG	CTCCTTCAATATCATCTTCTGTCTCCGACCTTATCGACCGTACTTCTGG	GCGGATAACAATTTCACACAGGAAACAGCCTACCTCTGGTACAACGTCC	1500	1500	380	95	1117	1043
48438	GTAACGCCAGGGTTTTCCCAGTCACGACGCTTCAAATCACTGGGCTAGG	ATCCACTTAACGTTACTGAAATCTCCAACACCTGTATCTGTACCTGTCC	CTCCTTCAATATCATCTTCTGTCTCCGACTCCTTAGCCTCTCTATCTCC	GCGGATAACAATTTCACACAGGAAACAGCCTACTTGTGCTACCATCAGC	1500	1500	145	185	1078	1096
48486	GTAACGCCAGGGTTTTCCCAGTCACGACGAGAAGGATAGACGACGAAGG	ATCCACTTAACGTTACTGAAATCTCCAACAAAAGAGTGACTGTGGCTGG	CTCCTTCAATATCATCTTCTGTCTCCGACGATGACGACAAGAGTTGAGC	GCGGATAACAATTTCACACAGGAAACAGCGGTAGAGCAAAGTAAGGTCC	1500	1500	57	190	1086	1060
48516	GTAACGCCAGGGTTTTCCCAGTCACGACGCTACGAGATCAACGACATGC	ATCCACTTAACGTTACTGAAATCTCCAACCTCTTTGTATGAGCTGGTGC	CTCCTTCAATATCATCTTCTGTCTCCGACCTGGTCCTTTCTGCTATTGG	GCGGATAACAATTTCACACAGGAAACAGCCATCTCCTCTGCAGATTACC	1500	1500	20	290	1148	1011
48541	GTAACGCCAGGGTTTTCCCAGTCACGACGCAGGACATATTGTCCGTTCG	ATCCACTTAACGTTACTGAAATCTCCAACGTCGTATCTTCTCCTTCACG	CTCCTTCAATATCATCTTCTGTCTCCGACGTAGCAGTATCTGGACTTGG	GCGGATAACAATTTCACACAGGAAACAGCAGAGACATGTAGGAGGGACC	1500	1500	383	289	1094	1197
48599	GTAACGCCAGGGTTTTCCCAGTCACGACGTCCAGTCTCTCTCTCTCTCC	ATCCACTTAACGTTACTGAAATCTCCAACGCACTAGTATGATGGAGTCG			1500	1500	237	0	1043	0
48653	GTAACGCCAGGGTTTTCCCAGTCACGACGGGAGAGTGTGGAGAAGAAGC	ATCCACTTAACGTTACTGAAATCTCCAACAGGAGAGGAAACAGAGAAGC	CTCCTTCAATATCATCTTCTGTCTCCGACCAATGCTGTCCTAGGTTTCG	GCGGATAACAATTTCACACAGGAAACAGCCGAGTACTACAACGGCCTCC	1500	1500	117	2	1263	1005
48686	GTAACGCCAGGGTTTTCCCAGTCACGACGGTCTACTGGCGAGTACAAGG	ATCCACTTAACGTTACTGAAATCTCCAACCGGGAGATGGTTAAAGGTCC	CTCCTTCAATATCATCTTCTGTCTCCGACGAGAGGTCAGAGGAGACTGC	GCGGATAACAATTTCACACAGGAAACAGCAGTTCCAGTAGGTATGGTGG	1500	1500	46	0	1052	1008
43599	GTAACGCCAGGGTTTTCCCAGTCACGACGCACCTCACAATCACGTTAGG	ATCCACTTAACGTTACTGAAATCTCCAACGATGGATTTAGGAGGACTCG	CTCCTTCAATATCATCTTCTGTCTCCGACAATCACAGCTTAGACGCTCC	GCGGATAACAATTTCACACAGGAAACAGCTGTTCACCTTTACACCCTCG	1500	1500	89	203	1010	1192
43615	GTAACGCCAGGGTTTTCCCAGTCACGACGCTGGTACTGCTTTAACCTCC	ATCCACTTAACGTTACTGAAATCTCCAACGGCAATTTCTAAGCCACAGC	CTCCTTCAATATCATCTTCTGTCTCCGACGAGCTGCAGTGGTATTCTCC	GCGGATAACAATTTCACACAGGAAACAGCCCAGATGGTGTAGTATGAGC	1500	1500	167	302	1146	1145
43649	GTAACGCCAGGGTTTTCCCAGTCACGACGTACTTGTTTCGGTCCACACC	ATCCACTTAACGTTACTGAAATCTCCAACGAGAAGCAACTGGAAGTTCG	CTCCTTCAATATCATCTTCTGTCTCCGACGTACTGGGTCAATTCCTACC	GCGGATAACAATTTCACACAGGAAACAGCTCGTCGATCAGTACAAGAGC	1500	1500	78	33	1087	1024
43662	GTAACGCCAGGGTTTTCCCAGTCACGACGGGTACTTCTTCTATGGCACC	ATCCACTTAACGTTACTGAAATCTCCAACGAATGGAGGTTGAGATGAGG	CTCCTTCAATATCATCTTCTGTCTCCGACAGTACTGGTTGGTTCCCTCC	GCGGATAACAATTTCACACAGGAAACAGCGACTCAGGTCACTAACGTGG	1500	1500	132	474	1111	1021
43671	GTAACGCCAGGGTTTTCCCAGTCACGACGAGGTACCTAGCTGAGAATCC	ATCCACTTAACGTTACTGAAATCTCCAACGGAGAGCGAGTGGTAATACG	CTCCTTCAATATCATCTTCTGTCTCCGACACCTCTCTCTCTCTCTCACG	GCGGATAACAATTTCACACAGGAAACAGCCTACCTCAAAGACGGTATGC	1500	1500	66	272	1023	1216
43814	GTAACGCCAGGGTTTTCCCAGTCACGACGGTGTGAGGAGAGTAGAAACG	ATCCACTTAACGTTACTGAAATCTCCAACACGCAAAGTACTCTCGTACC	CTCCTTCAATATCATCTTCTGTCTCCGACGCTATTCATGCAGAGCTTCC	GCGGATAACAATTTCACACAGGAAACAGCGAGAGGGAGAGAAAAGGTCC	1500	1500	208	228	1236	1139
43817	GTAACGCCAGGGTTTTCCCAGTCACGACGGTCTCCTCATCGAGAGTACC	ATCCACTTAACGTTACTGAAATCTCCAACGAGTTCAGCTAAGAGACAGC	CTCCTTCAATATCATCTTCTGTCTCCGACCATATCTCCCCTTTCTGTGG	GCGGATAACAATTTCACACAGGAAACAGCGTTTGATATATGCGGGCACC	1500	1500	353	94	1134	1236
43831	GTAACGCCAGGGTTTTCCCAGTCACGACGCTCTTCTTCTTGACCTCTGG	ATCCACTTAACGTTACTGAAATCTCCAACCCTTAGGTTAGGTATGCAGG	CTCCTTCAATATCATCTTCTGTCTCCGACAGGAGAGGTAAGAGTGATGG	GCGGATAACAATTTCACACAGGAAACAGCGTAACACCTTGGTTGGTAGG	1500	1500	205	208	1117	1018
43893	GTAACGCCAGGGTTTTCCCAGTCACGACGACTCTCTAGGCACTTTGAGG	ATCCACTTAACGTTACTGAAATCTCCAACCTTGATGAAGACGAGTGTGC	CTCCTTCAATATCATCTTCTGTCTCCGACAGATAAGGTAGGAGACCTGC	GCGGATAACAATTTCACACAGGAAACAGCAGGATTTCTCCTGTGCTACC	1500	1500	9	118	1067	1143
44088	GTAACGCCAGGGTTTTCCCAGTCACGACGCCGAGATGACTAGGATAACG	ATCCACTTAACGTTACTGAAATCTCCAACAGTAGTATGCAGCTGGGAGG	CTCCTTCAATATCATCTTCTGTCTCCGACCTCTACTGATGGTTGAGACC	GCGGATAACAATTTCACACAGGAAACAGCGAAGTGACAAGGCTACATGG	1500	1500	13	219	1089	1131
44097	GTAACGCCAGGGTTTTCCCAGTCACGACGGGTCTGTTGTGCTACTTTGC	ATCCACTTAACGTTACTGAAATCTCCAACGACTCGTTAGCTTAGGCTGG	CTCCTTCAATATCATCTTCTGTCTCCGACCCTTGCTTCTACAACAGTGC	GCGGATAACAATTTCACACAGGAAACAGCGACGGGTAGAAGTATTGACG	1500	1500	204	267	1079	1209
48792	GTAACGCCAGGGTTTTCCCAGTCACGACGGACCAAGGAGTACTTTGAGG	ATCCACTTAACGTTACTGAAATCTCCAACCCTACCACGAGTACCTAACC	CTCCTTCAATATCATCTTCTGTCTCCGACCGTATCTGCGTACCTAGAGC	GCGGATAACAATTTCACACAGGAAACAGCCAGGATCGAGATTGACTTCC	1500	1500	180	6	1285	1295
48819	GTAACGCCAGGGTTTTCCCAGTCACGACGGTCTAAAGTCCAAGGACAGG	ATCCACTTAACGTTACTGAAATCTCCAACGTATAGGTAGTGGTGACAGG	CTCCTTCAATATCATCTTCTGTCTCCGACGGTACATTAGGGCTGGAAGG	GCGGATAACAATTTCACACAGGAAACAGCCCTCAACCTGATGTAAGTCC	1500	1500	287	346	1058	1024
48852	GTAACGCCAGGGTTTTCCCAGTCACGACGTCAGACAAGAGACTGACAGC	ATCCACTTAACGTTACTGAAATCTCCAACATAGAGAGGAGAGGAACTCG	CTCCTTCAATATCATCTTCTGTCTCCGACGCTTGTCACCTTGGATATGG	GCGGATAACAATTTCACACAGGAAACAGCCTCTGCTCATCTTGTACTGG	1500	1500	156	203	1299	1157
48865	GTAACGCCAGGGTTTTCCCAGTCACGACGCTGTACCTCTTCGTCTCTCC	ATCCACTTAACGTTACTGAAATCTCCAACGAAAGGTTCAGGGTATCAGG	CTCCTTCAATATCATCTTCTGTCTCCGACTTCTTCTGCTACTACCCAGG	GCGGATAACAATTTCACACAGGAAACAGCAGAGTATATCACCCAGCACC	1500	1500	150	181	1191	1077
48883	GTAACGCCAGGGTTTTCCCAGTCACGACGCAGAGCACCTACTACTCAGC	ATCCACTTAACGTTACTGAAATCTCCAACGAAAAAGAAGTGCCTCGTCG	CTCCTTCAATATCATCTTCTGTCTCCGACCACCAAACCTCCTACTATGG	GCGGATAACAATTTCACACAGGAAACAGCGAGACTATTGCACAGACTGC	1500	1500	42	170	1243	1291
48951	GTAACGCCAGGGTTTTCCCAGTCACGACGGGACATGAAGAAGGTTGAGG	ATCCACTTAACGTTACTGAAATCTCCAACCTATAACCCAGATCCACAGC	CTCCTTCAATATCATCTTCTGTCTCCGACTTCCATGGAGGTCTACTAGG	GCGGATAACAATTTCACACAGGAAACAGCGAGAAGAAGGCTCTCTCACG	1500	1500	222	221	1259	1059
49048	GTAACGCCAGGGTTTTCCCAGTCACGACGTCAGATACGTCTCGGTCTCG	ATCCACTTAACGTTACTGAAATCTCCAACGTAGATCAGGGTCTCAGTGG	CTCCTTCAATATCATCTTCTGTCTCCGACGGAGACCATCAGACACTAGG	GCGGATAACAATTTCACACAGGAAACAGCCAAGACACCAGAGAACAACC	1500	1500	275	204	1160	1115
49059	GTAACGCCAGGGTTTTCCCAGTCACGACGATAGACTAGCCCTGTCCTCC	ATCCACTTAACGTTACTGAAATCTCCAACCACCTGGAAAGACAGAAACG	CTCCTTCAATATCATCTTCTGTCTCCGACCTCAGTGAACTCACACATCC	GCGGATAACAATTTCACACAGGAAACAGCGATGTAAGTCTGGATGGAGG	1500	1500	231	161	1133	1111
44251			CTCCTTCAATATCATCTTCTGTCTCCGACGAGGAACTAGAGACAGATGC	GCGGATAACAATTTCACACAGGAAACAGCCAAACGTCACAAACGACTCC	1500	1500	0	199	0	1272
44278	GTAACGCCAGGGTTTTCCCAGTCACGACGCTTACTGTACTGCAGCCTGG	ATCCACTTAACGTTACTGAAATCTCCAACATGTCACACAAGAGAGCACC	CTCCTTCAATATCATCTTCTGTCTCCGACATAGCCATCTCGTGTTCTGG	GCGGATAACAATTTCACACAGGAAACAGCAGAAGAGAGATGTAGCCACG	1500	1500	6	41	1067	1006
44330			CTCCTTCAATATCATCTTCTGTCTCCGACCGAGAAGCTCTCCAGTTTCC	GCGGATAACAATTTCACACAGGAAACAGCCCTCCTTATCAGCTTCCTCC	1500	1500	0	229	0	1222
44362	GTAACGCCAGGGTTTTCCCAGTCACGACGTGTACTCAGGAGAGACATGG	ATCCACTTAACGTTACTGAAATCTCCAACGTCAAGACGCGATACTGTGC	CTCCTTCAATATCATCTTCTGTCTCCGACCATAGGGTTTCTGTCTCTCG	GCGGATAACAATTTCACACAGGAAACAGCGCTGGCGATGGATATAGAGG	1500	1500	118	262	1006	1074
44366	GTAACGCCAGGGTTTTCCCAGTCACGACGCTTTCCAAGGACTCATCAGG	ATCCACTTAACGTTACTGAAATCTCCAACCGTGAGGAGAAGAATCTAGC	CTCCTTCAATATCATCTTCTGTCTCCGACAGGTCGCTCCTAGAACTTGC	GCGGATAACAATTTCACACAGGAAACAGCTCATGCAGTCTACCTGTACC	1500	1500	460	64	1040	1012
44386	GTAACGCCAGGGTTTTCCCAGTCACGACGCTGTCTCTCTGTTCTGTTCC	ATCCACTTAACGTTACTGAAATCTCCAACGACTGATGAATGACCTCTGG	CTCCTTCAATATCATCTTCTGTCTCCGACGCTCTCACTCAGAGATAAGG	GCGGATAACAATTTCACACAGGAAACAGCCTGCCTCAGTTGACTAGACC	1500	1500	117	163	1214	1279
44389	GTAACGCCAGGGTTTTCCCAGTCACGACGCGTACTCGAGAATGCTTTGC	ATCCACTTAACGTTACTGAAATCTCCAACCCTAGGTAAGAGGTGAGAGC	CTCCTTCAATATCATCTTCTGTCTCCGACCAGTCCGATAGTATCACTCG	GCGGATAACAATTTCACACAGGAAACAGCTAGAGAACAGGAGCGTTAGG	1500	1500	18	108	1103	1159
44419	GTAACGCCAGGGTTTTCCCAGTCACGACGGCTAACTCGTCTTCTCCTCC	ATCCACTTAACGTTACTGAAATCTCCAACTAGCAATACTGACTGGGTCG	CTCCTTCAATATCATCTTCTGTCTCCGACAGTTGGTGTAAGTGCTCTCC	GCGGATAACAATTTCACACAGGAAACAGCAGGTAGTACGTTGCAGTAGC	1500	1500	195	394	1040	1015
44434	GTAACGCCAGGGTTTTCCCAGTCACGACGTTAAGGACCCCTATACCAGG	ATCCACTTAACGTTACTGAAATCTCCAACTACGTACCTTAGCGAGTTGG	CTCCTTCAATATCATCTTCTGTCTCCGACACGTCCCTCATACTACATCC	GCGGATAACAATTTCACACAGGAAACAGCGGAGATTCAGGAGTATCTGG	1500	1500	105	87	1072	1054
44492	GTAACGCCAGGGTTTTCCCAGTCACGACGTCTCAGCCGTTCTAGATTGC	ATCCACTTAACGTTACTGAAATCTCCAACCTCGTCTTGAGGTACTTTCG	CTCCTTCAATATCATCTTCTGTCTCCGACCAAGTCTTTGGAGGGAATGG	GCGGATAACAATTTCACACAGGAAACAGCACGAGACACATGACAGATCG	1500	1500	249	170	1230	1056
44504	GTAACGCCAGGGTTTTCCCAGTCACGACGGTACATACATACGCAGCACG	ATCCACTTAACGTTACTGAAATCTCCAACGAAGTAAGTAACTCCGCTGC	CTCCTTCAATATCATCTTCTGTCTCCGACGACACTTGTATGTCACGAGG	GCGGATAACAATTTCACACAGGAAACAGCCGTCTAGTCGAAGAGTGAGG	1500	1500	58	153	1105	1169
49081	GTAACGCCAGGGTTTTCCCAGTCACGACGGAGTGTGTCTAGGTTCTTGG	ATCCACTTAACGTTACTGAAATCTCCAACCTTATAGGCTGCTTCTCAGC	CTCCTTCAATATCATCTTCTGTCTCCGACATCCCGAGTATGTCCGTACC	GCGGATAACAATTTCACACAGGAAACAGCGGTAGATGCTGGTAGATTCG	1500	1500	203	86	1232	1121
49099	GTAACGCCAGGGTTTTCCCAGTCACGACGACAGTTCACTCTTCTCCAGC	ATCCACTTAACGTTACTGAAATCTCCAACTTAGGTAACGAGGACAGTGC	CTCCTTCAATATCATCTTCTGTCTCCGACAGGACTGAAGACCGTAATCC	GCGGATAACAATTTCACACAGGAAACAGCACTAAGAGCAGCAAGACAGG	1500	1500	204	306	1019	1138
49112	GTAACGCCAGGGTTTTCCCAGTCACGACGAGCGACTTGTCGTACTTTGC	ATCCACTTAACGTTACTGAAATCTCCAACAGGCTCCAGACTGTATCTCG	CTCCTTCAATATCATCTTCTGTCTCCGACTGTAACTGCACGCTTAGTGG	GCGGATAACAATTTCACACAGGAAACAGCGATGTTCCTAAGCCAGTTGC	1500	1500	235	60	1147	1280
49193	GTAACGCCAGGGTTTTCCCAGTCACGACGGTCTCTCCATCATCTTCAGC	ATCCACTTAACGTTACTGAAATCTCCAACATTAGACTTGGCCAGGTAGC	CTCCTTCAATATCATCTTCTGTCTCCGACGTATCCAAAGGTCAACCTCG	GCGGATAACAATTTCACACAGGAAACAGCCACACCCATTTACAGTGTGG	1500	1500	150	88	1016	1249
49274	GTAACGCCAGGGTTTTCCCAGTCACGACGCTACGACTTGTTACAGCAGC	ATCCACTTAACGTTACTGAAATCTCCAACTAGATAGAACATCGCCCACC	CTCCTTCAATATCATCTTCTGTCTCCGACCCATCACCACTGACATTACC	GCGGATAACAATTTCACACAGGAAACAGCGAAGGTATGACAGATCCTCG	1500	1500	88	268	1206	1053
49366	GTAACGCCAGGGTTTTCCCAGTCACGACGACGAATGAGCTTTACGCAGC	ATCCACTTAACGTTACTGAAATCTCCAACGGCTACCTAGGGAGAATAGC	CTCCTTCAATATCATCTTCTGTCTCCGACGTCTGTAGCACTTCTGTTCG	GCGGATAACAATTTCACACAGGAAACAGCAGGTAGGTAGGTAGTGCTGG	1500	1500	490	196	1001	1178
49372	GTAACGCCAGGGTTTTCCCAGTCACGACGTTGTACAGTACCAGAGGTGG	ATCCACTTAACGTTACTGAAATCTCCAACGACGTAGAGACAATGCAAGC	CTCCTTCAATATCATCTTCTGTCTCCGACGGGTAGACTACAAGTCCAGG	GCGGATAACAATTTCACACAGGAAACAGCGATACTCGAGCATGCCTACC	1500	1500	24	45	1159	1010
49399	GTAACGCCAGGGTTTTCCCAGTCACGACGGCAGTCAAAGAGGGACTTGG	ATCCACTTAACGTTACTGAAATCTCCAACCTCGTAGAGGGTACTTGTCG	CTCCTTCAATATCATCTTCTGTCTCCGACTTAGGTGAGGTAGCTTCAGG	GCGGATAACAATTTCACACAGGAAACAGCGTATGAGAAGCGCAAGGAGG	1500	1500	294	436	1005	1054
44640	GTAACGCCAGGGTTTTCCCAGTCACGACGATCCATATCTCCCTTCGAGC	ATCCACTTAACGTTACTGAAATCTCCAACGAGCGCCTACTGTAGAGACC	CTCCTTCAATATCATCTTCTGTCTCCGACGGATGAGTCCAAGTAGAACC	GCGGATAACAATTTCACACAGGAAACAGCGAGAGATGGCGTTGTATAGC	1500	1500	431	271	999	1050
49489	GTAACGCCAGGGTTTTCCCAGTCACGACGTCTTTGAGTGGGTAGGTAGG	ATCCACTTAACGTTACTGAAATCTCCAACAAGGCGAGAGCTACTAGAGG	CTCCTTCAATATCATCTTCTGTCTCCGACGATAAATGTGTCTCCCCTCC	GCGGATAACAATTTCACACAGGAAACAGCGAGTACTGGACCAACTATCG	1500	1500	125	436	1093	1008
49522	GTAACGCCAGGGTTTTCCCAGTCACGACGGACTACACAGAAGGGCTACC	ATCCACTTAACGTTACTGAAATCTCCAACGACGAAGAGAAGCTTCAAGG	CTCCTTCAATATCATCTTCTGTCTCCGACAAGGAGATATCGGAAGGAGG	GCGGATAACAATTTCACACAGGAAACAGCGGATCACTTTGTCAACCTGG	1500	1500	21	107	1202	1236
49589	GTAACGCCAGGGTTTTCCCAGTCACGACGTAAGCCCTATCTTAGGGACC	ATCCACTTAACGTTACTGAAATCTCCAACGTTGGCTGCTGATATGTACG	CTCCTTCAATATCATCTTCTGTCTCCGACGAGTTACTCGCTCCTTTTGG	GCGGATAACAATTTCACACAGGAAACAGCCAGCCTCTTCTACATCAAGC	1500	1500	154	1	1081	1223
49594	GTAACGCCAGGGTTTTCCCAGTCACGACGTCCACGAAGCATCAAGTACG	ATCCACTTAACGTTACTGAAATCTCCAACGCTCAGGTAGTCTGAAAAGG	CTCCTTCAATATCATCTTCTGTCTCCGACAGTCAGAGTCCTCACAAACC	GCGGATAACAATTTCACACAGGAAACAGCGGTAGAGAGAGATGCTTTGC	1500	1500	367	363	1101	1107
49649	GTAACGCCAGGGTTTTCCCAGTCACGACGGGATCTGTTTGACAGAGTGG	ATCCACTTAACGTTACTGAAATCTCCAACGGAGTTGTGAGGACACTACC	CTCCTTCAATATCATCTTCTGTCTCCGACTAGTGTGTATGGATGGCTGG	GCGGATAACAATTTCACACAGGAAACAGCGGAGGTGAATGTAGATCTGG	1500	1500	108	69	1283	1039
49696	GTAACGCCAGGGTTTTCCCAGTCACGACGCAGTACGACAAGACTCATCC	ATCCACTTAACGTTACTGAAATCTCCAACCCTGTTATCTGCTTGTCTGG	CTCCTTCAATATCATCTTCTGTCTCCGACGAGATTGCCAGATAGAGAGC	GCGGATAACAATTTCACACAGGAAACAGCACTTCCTTTCTCACTCCTCC	1500	1500	257	245	1042	1252
49770	GTAACGCCAGGGTTTTCCCAGTCACGACGGGTTAGCTTTTCCCGTATGC	ATCCACTTAACGTTACTGAAATCTCCAACGTCTCTTTGCTTTGGTGAGG	CTCCTTCAATATCATCTTCTGTCTCCGACGCTACGAAGCTCTTACTTGG	GCGGATAACAATTTCACACAGGAAACAGCCTACAGCGCCTATACAAACC	1500	1500	84	73	1290	1031
49795	GTAACGCCAGGGTTTTCCCAGTCACGACGTTGGTACCTACTACTGCTGC	ATCCACTTAACGTTACTGAAATCTCCAACGCAGATTGCCTCTGAGTACC	CTCCTTCAATATCATCTTCTGTCTCCGACGTGCAGTCAGAGGATTATGG	GCGGATAACAATTTCACACAGGAAACAGCCAGAGAACCACTAGAACTGG	1500	1500	159	29	1079	1269
49818	GTAACGCCAGGGTTTTCCCAGTCACGACGGTCTACACTCCACCTTGTCC	ATCCACTTAACGTTACTGAAATCTCCAACCTCCTCTAAGGTGGTGAAGC	CTCCTTCAATATCATCTTCTGTCTCCGACCTCGTAGTAGTATGCTGTGC	GCGGATAACAATTTCACACAGGAAACAGCACCTGAGTAGACGAAAGAGG	1500	1500	37	223	1074	1088
49832	GTAACGCCAGGGTTTTCCCAGTCACGACGTCAGTGAGCTGAGTCCATGC	ATCCACTTAACGTTACTGAAATCTCCAACCGAGAGTATAGAGATGCACG			1500	1500	143	0	1084	0
49854	GTAACGCCAGGGTTTTCCCAGTCACGACGATCGAGAGGTGAAACAGAGC	ATCCACTTAACGTTACTGAAATCTCCAACGAGAGAGCAGAGAACAGACG	CTCCTTCAATATCATCTTCTGTCTCCGACTGACACTACTCTGCGTCTGC	GCGGATAACAATTTCACACAGGAAACAGCGATACCCCTCTCACTGTACG	1500	1500	241	357	1089	1032
49864	GTAACGCCAGGGTTTTCCCAGTCACGACGCAGGATAGTTCCAAGACAGG	ATCCACTTAACGTTACTGAAATCTCCAACTCTCACACTCACAAAGCTCC	CTCCTTCAATATCATCTTCTGTCTCCGACGTCTGTGTGACAATCGATCC	GCGGATAACAATTTCACACAGGAAACAGCGTCGTCAAAGGTTAGAGTCC	1500	1500	250	100	1236	1257
49888	GTAACGCCAGGGTTTTCCCAGTCACGACGTGACGATATACTGGGTGTGC	ATCCACTTAACGTTACTGAAATCTCCAACTCAGGTCGAGAGAAGAGAGG	CTCCTTCAATATCATCTTCTGTCTCCGACCAAGACAAGTAGCGTAGACC	GCGGATAACAATTTCACACAGGAAACAGCAGCTTGACTCAACAGAGAGG	1500	1500	61	42	1110	1000
49909	GTAACGCCAGGGTTTTCCCAGTCACGACGTGTGTCCACTGACTAGAAGG	ATCCACTTAACGTTACTGAAATCTCCAACGTTGCTTCTTACGGTGTACG	CTCCTTCAATATCATCTTCTGTCTCCGACGGTGAGCAGCAGTCAATAGC	GCGGATAACAATTTCACACAGGAAACAGCGACACAGAAGATTGCTCAGG	1500	1500	393	352	1070	1069
49918	GTAACGCCAGGGTTTTCCCAGTCACGACGAGGAAAACTCTGCTGTGTGC	ATCCACTTAACGTTACTGAAATCTCCAACCGGTACTTGTACCCTCTACC	CTCCTTCAATATCATCTTCTGTCTCCGACCTCATTTCATCTGCCTCACC	GCGGATAACAATTTCACACAGGAAACAGCCTCAGAGATGTCGATGTAGC	1500	1500	287	17	1118	1086
49923	GTAACGCCAGGGTTTTCCCAGTCACGACGACTCCTCGTAGAACATGTCG	ATCCACTTAACGTTACTGAAATCTCCAACTTGATCGGATATGGGAGAGC	CTCCTTCAATATCATCTTCTGTCTCCGACGCATCTACCTGTACTTGTCC	GCGGATAACAATTTCACACAGGAAACAGCGAATAGTGACTGACACGACG	1500	1500	91	387	1092	1090
49928	GTAACGCCAGGGTTTTCCCAGTCACGACGGCTCTTTGTACGCTGATACC	ATCCACTTAACGTTACTGAAATCTCCAACGAGGAATCGTCTGAGAAACC	CTCCTTCAATATCATCTTCTGTCTCCGACAAGGTGACTTGTCTCTCTCC	GCGGATAACAATTTCACACAGGAAACAGCCTCTCGATTTCCACTTCTCC	1500	1500	156	361	1234	1071
49946	GTAACGCCAGGGTTTTCCCAGTCACGACGGGGTCTCTGTGAATGATACG	ATCCACTTAACGTTACTGAAATCTCCAACGTAAGAGACCTGAGATGAGC	CTCCTTCAATATCATCTTCTGTCTCCGACCCTTGTACCTACCACTGTCC	GCGGATAACAATTTCACACAGGAAACAGCTCTGGTACCTGTCGTAAAGC	1500	1500	38	52	1259	1052
49979	GTAACGCCAGGGTTTTCCCAGTCACGACGACATGTACCTACCAGACTGC	ATCCACTTAACGTTACTGAAATCTCCAACGACTGGATGAGAGGGAGAGG	CTCCTTCAATATCATCTTCTGTCTCCGACGAGACGACTGAACGAAGAGC	GCGGATAACAATTTCACACAGGAAACAGCGTGGTAGTTGATCGTGTTCG	1500	1500	349	133	1091	1047
50068	GTAACGCCAGGGTTTTCCCAGTCACGACGAGGAGTCAAGACTCAGCACC	ATCCACTTAACGTTACTGAAATCTCCAACTAGAGGCAGAGAGAGAGAGC			1500	1500	215	0	1091	0
50071	GTAACGCCAGGGTTTTCCCAGTCACGACGTTAGTAAGAGGGAGGAGACC	ATCCACTTAACGTTACTGAAATCTCCAACGAAAGGAGGTCAGTGTAAGG	CTCCTTCAATATCATCTTCTGTCTCCGACCAGGTACCGTACATCAAACC	GCGGATAACAATTTCACACAGGAAACAGCCACTCCACTCACAATGTTCC	1500	1500	18	26	1098	1284
50159	GTAACGCCAGGGTTTTCCCAGTCACGACGCACTCATCATCACTCCCTCC	ATCCACTTAACGTTACTGAAATCTCCAACTCCTGTAGGTACTATGCAGC	CTCCTTCAATATCATCTTCTGTCTCCGACAAGCCTTGTGAGTGTGTAGG	GCGGATAACAATTTCACACAGGAAACAGCCCAGTTAGAGACCATGCTGC	1500	1500	65	269	1192	1146
50160	GTAACGCCAGGGTTTTCCCAGTCACGACGGTTCACATTAGCCAGTCTCG	ATCCACTTAACGTTACTGAAATCTCCAACTAGTAAGTTCTACCCCCTCG	CTCCTTCAATATCATCTTCTGTCTCCGACAGGCCTTGTATAGACCTACC	GCGGATAACAATTTCACACAGGAAACAGCGGTAGACCTCAATATCCTCG	1500	1500	218	60	1135	1079
50249	GTAACGCCAGGGTTTTCCCAGTCACGACGAGCTCAAGTACATCCTGACC	ATCCACTTAACGTTACTGAAATCTCCAACGAGGAGAGGAAATTGAGTGC	CTCCTTCAATATCATCTTCTGTCTCCGACCTGTAGTACTTGGATGGTGG	GCGGATAACAATTTCACACAGGAAACAGCACCTCTCCTCATAAACCTCC	1500	1500	232	408	1123	1049
50268	GTAACGCCAGGGTTTTCCCAGTCACGACGGCACCTTTGCTATCTACTCC	ATCCACTTAACGTTACTGAAATCTCCAACACCTGTCTACCTTACCAACC	CTCCTTCAATATCATCTTCTGTCTCCGACGAGAAACAAGACGAGACAGC	GCGGATAACAATTTCACACAGGAAACAGCAGTGGAGCGTGAAGAATACC	1500	1500	320	171	1148	1060
50429	GTAACGCCAGGGTTTTCCCAGTCACGACGCCTTTGTCTGGACTATGTGC	ATCCACTTAACGTTACTGAAATCTCCAACCTGTAGAGTTCGAAGGAAGG	CTCCTTCAATATCATCTTCTGTCTCCGACACGAGATACATACCTGGACG	GCGGATAACAATTTCACACAGGAAACAGCGTAGTGAATGGTGGATGAGG	1500	1500	258	106	1184	1221
50449	GTAACGCCAGGGTTTTCCCAGTCACGACGCATGACGAACCGTCTACTGG	ATCCACTTAACGTTACTGAAATCTCCAACGGAGAAGGAGAGACTTCAGC	CTCCTTCAATATCATCTTCTGTCTCCGACATCAGCTTGTGAGCTGTACC	GCGGATAACAATTTCACACAGGAAACAGCAGTACATTGAGAGACGCAGG	1500	1500	133	39	1006	1204
50516	GTAACGCCAGGGTTTTCCCAGTCACGACGGGTCAGTAAAGGTGGCTTGG	ATCCACTTAACGTTACTGAAATCTCCAACCAGGTTGGGAGAATGAGAGG	CTCCTTCAATATCATCTTCTGTCTCCGACGAATCGACATCACTACCAGC	GCGGATAACAATTTCACACAGGAAACAGCTCTCACTCTGCTTCAAGTCC	1500	1500	39	100	1010	1091
50531	GTAACGCCAGGGTTTTCCCAGTCACGACGAGAAGAGATAGGCTAGCAGG	ATCCACTTAACGTTACTGAAATCTCCAACTGAGCCCCCTATAGAAAAGC	CTCCTTCAATATCATCTTCTGTCTCCGACCGCTATCTACACTGAACTGG	GCGGATAACAATTTCACACAGGAAACAGCGACGTGACGAGAATTACTGC	1500	1500	295	109	1110	1034
50593	GTAACGCCAGGGTTTTCCCAGTCACGACGATTGAGTGGACAGAGACACC	ATCCACTTAACGTTACTGAAATCTCCAACACACTCTCATAGAGCCAAGC			1500	1500	64	0	1015	0
50616	GTAACGCCAGGGTTTTCCCAGTCACGACGCAAACTTGAGCCTTACCTCG	ATCCACTTAACGTTACTGAAATCTCCAACTGTGTGTAAGTGTGGCTTCG	CTCCTTCAATATCATCTTCTGTCTCCGACACCCATAGTCTATCAGCACC	GCGGATAACAATTTCACACAGGAAACAGCCAGCATCAAGTGACAAGAGG	1500	1500	288	146	1137	1136
50618	GTAACGCCAGGGTTTTCCCAGTCACGACGAAAATCTGGAGGTGTGCTGC	ATCCACTTAACGTTACTGAAATCTCCAACAAAGAGAAGAAGCGCTGTGC	CTCCTTCAATATCATCTTCTGTCTCCGACACCGAAGGAGAGGTTATACG	GCGGATAACAATTTCACACAGGAAACAGCCCTTCTCTGTGTTCTGATGC	1500	1500	8	298	1038	1117
50647	GTAACGCCAGGGTTTTCCCAGTCACGACGTGTTCTTGCCTAGGTTGAGC	ATCCACTTAACGTTACTGAAATCTCCAACCAACTACGACAACAACCACC	CTCCTTCAATATCATCTTCTGTCTCCGACAAGAACCCAACACCTACTCC	GCGGATAACAATTTCACACAGGAAACAGCTCCTAGAGTCGTACCACAGG	1500	1500	436	224	1043	1163
50712	GTAACGCCAGGGTTTTCCCAGTCACGACGTGAGCTCAGCTTCTATCTCC	ATCCACTTAACGTTACTGAAATCTCCAACTGACCTGACAAAGAGAGACC	CTCCTTCAATATCATCTTCTGTCTCCGACGAAGAGACTCTGATCGCAGC	GCGGATAACAATTTCACACAGGAAACAGCGTGGTAGTTGGATAGGTAGC	1500	1500	183	138	1154	1105
50786	GTAACGCCAGGGTTTTCCCAGTCACGACGCATCATGACTTGACCAGAGG	ATCCACTTAACGTTACTGAAATCTCCAACGTGATGAGGGTACAGAAAGG	CTCCTTCAATATCATCTTCTGTCTCCGACTCTCTGACTTGCTCAGCTCG	GCGGATAACAATTTCACACAGGAAACAGCCCAGAGGGATAGAATAGACC	1500	1500	34	278	1191	1048
50882	GTAACGCCAGGGTTTTCCCAGTCACGACGGGTAGCCTCATTTCCATTCG	ATCCACTTAACGTTACTGAAATCTCCAACTCACATGCAGTCTGCTTACC	CTCCTTCAATATCATCTTCTGTCTCCGACGACTCAGACTCTGGAGAAGG	GCGGATAACAATTTCACACAGGAAACAGCTATAGAGAGCCAGAAGCAGC	1500	1500	196	69	1032	1282
50996	GTAACGCCAGGGTTTTCCCAGTCACGACGGTCAGTGTCCACTTGTCAGC	ATCCACTTAACGTTACTGAAATCTCCAACGTGGGAGCTGTACATAAACC	CTCCTTCAATATCATCTTCTGTCTCCGACGTCCAGTTCCTGAGTGAAGC	GCGGATAACAATTTCACACAGGAAACAGCCTCTCTTCCATCTCATCTCC	1500	1500	404	123	1020	1032
44684	GTAACGCCAGGGTTTTCCCAGTCACGACGGTTTCCCACCTACCTAGTCC	ATCCACTTAACGTTACTGAAATCTCCAACCGGATACTAAACGGTTCTGG	CTCCTTCAATATCATCTTCTGTCTCCGACGTCTCCTTGTTCTGGAATGC	GCGGATAACAATTTCACACAGGAAACAGCTACTAGTAGCCATGCTGTGG	1500	1500	323	17	1165	1086
44700	GTAACGCCAGGGTTTTCCCAGTCACGACGGAGAGCTTAGCAGTGAGACC	ATCCACTTAACGTTACTGAAATCTCCAACGCACAGGTACCTACATATCG	CTCCTTCAATATCATCTTCTGTCTCCGACTACGCTAGTCCTCCTCTTCC	GCGGATAACAATTTCACACAGGAAACAGCGTACGATATGCAGGACTTGG	1500	1500	405	231	1068	1099
44704	GTAACGCCAGGGTTTTCCCAGTCACGACGTACCTTACCTACCTTGCTCC	ATCCACTTAACGTTACTGAAATCTCCAACCATCGTCAAACTCTCCAAGC	CTCCTTCAATATCATCTTCTGTCTCCGACCGGAGTTATTATCAGGCAGG	GCGGATAACAATTTCACACAGGAAACAGCAGAAGTACTGGGTTCACTCG	1500	1500	24	158	1184	1025
44705	GTAACGCCAGGGTTTTCCCAGTCACGACGTACCTGCTTGGTGTGTATCC	ATCCACTTAACGTTACTGAAATCTCCAACTACCTATTCAGAGACCCTGG	CTCCTTCAATATCATCTTCTGTCTCCGACCACGTTGGGTATTAACGAGC	GCGGATAACAATTTCACACAGGAAACAGCGATTCTCAAGACCAACGACC	1500	1500	287	204	1157	1193
44868	GTAACGCCAGGGTTTTCCCAGTCACGACGCAAGCAATCTGTAGTGGAGC	ATCCACTTAACGTTACTGAAATCTCCAACAGGACAGTGACAGTAGGAGG	CTCCTTCAATATCATCTTCTGTCTCCGACACGAGATCTGTGTAACGACG	GCGGATAACAATTTCACACAGGAAACAGCAGTATGAACAAGCTCCCTGC	1500	1500	35	306	1126	1113
44960	GTAACGCCAGGGTTTTCCCAGTCACGACGAACCTCCTCCTCTTTTCTCC	ATCCACTTAACGTTACTGAAATCTCCAACCGTTGCTGATGTAACCAAGC	CTCCTTCAATATCATCTTCTGTCTCCGACCTCATCAAGATCTAGGCTCG	GCGGATAACAATTTCACACAGGAAACAGCGAGTGGTGAGAATGAGATGC	1500	1500	305	71	1176	1190
44987	GTAACGCCAGGGTTTTCCCAGTCACGACGGTGCTAGTAGAGGCTGATGG	ATCCACTTAACGTTACTGAAATCTCCAACAAGGACAAGTCGGGATTAGG	CTCCTTCAATATCATCTTCTGTCTCCGACAAGCTACCTACCTGCTATCG	GCGGATAACAATTTCACACAGGAAACAGCCTCCATCCACAAGAACTTCC	1500	1500	113	316	1011	1146
45085	GTAACGCCAGGGTTTTCCCAGTCACGACGCTCTAGATCGTGTGGTTTCG	ATCCACTTAACGTTACTGAAATCTCCAACGCAAGTACTCCTGTGAGTGG	CTCCTTCAATATCATCTTCTGTCTCCGACGCAGTGATTTGCCTTGTACC	GCGGATAACAATTTCACACAGGAAACAGCCTCTTAGCGGTAATACCAGG	1500	1500	411	83	1027	1152
51110	GTAACGCCAGGGTTTTCCCAGTCACGACGCTCCAGTGTCCCAGTTATCC	ATCCACTTAACGTTACTGAAATCTCCAACAGAACGAGAAAGTGGGAAGG	CTCCTTCAATATCATCTTCTGTCTCCGACCAGATGTCTGTCTCAAGTGC	GCGGATAACAATTTCACACAGGAAACAGCTCTGTCGGTACCTCTAGACC	1500	1500	347	102	1146	1263
51153	GTAACGCCAGGGTTTTCCCAGTCACGACGATCTGTGAACCAGAGACAGC	ATCCACTTAACGTTACTGAAATCTCCAACGAGGGAAAGGTGTAGAAAGG	CTCCTTCAATATCATCTTCTGTCTCCGACATAGACTGGTTAGCAGGAGG	GCGGATAACAATTTCACACAGGAAACAGCGGCCACAAAGTACTACAACC	1500	1500	264	85	1106	1122
51197	GTAACGCCAGGGTTTTCCCAGTCACGACGTACCTTAGGAGCATCTCTGG	ATCCACTTAACGTTACTGAAATCTCCAACCAAAGTTAGTTGGGTCCAGG	CTCCTTCAATATCATCTTCTGTCTCCGACCTACTGTTCATCCCTTGACC	GCGGATAACAATTTCACACAGGAAACAGCGTACATGCTCCAAGTACAGC	1500	1500	35	52	1292	1035
51228	GTAACGCCAGGGTTTTCCCAGTCACGACGCTATCGAGTGGTTGATGACG	ATCCACTTAACGTTACTGAAATCTCCAACCTATAGAAAGGGCGAAGACG	CTCCTTCAATATCATCTTCTGTCTCCGACTCTTGGCCTTTGTAGACAGC	GCGGATAACAATTTCACACAGGAAACAGCGAAGAGCGTCCACTTCAAGC	1500	1500	56	461	1223	1000
45153	GTAACGCCAGGGTTTTCCCAGTCACGACGCGGAAAGACTGTTCTCTAGC	ATCCACTTAACGTTACTGAAATCTCCAACTAGACGCTCGACAGAGATGG	CTCCTTCAATATCATCTTCTGTCTCCGACAGACAGCAAGAGACAAGAGC	GCGGATAACAATTTCACACAGGAAACAGCGAACTCTAGCCAGAAACAGG	1500	1500	1	164	1195	1046
51378	GTAACGCCAGGGTTTTCCCAGTCACGACGGACTATGACCATGGAAGAGC	ATCCACTTAACGTTACTGAAATCTCCAACCTACAAGTCCAGTGATGTCG	CTCCTTCAATATCATCTTCTGTCTCCGACCAGGATTGAGCCGTATAACC	GCGGATAACAATTTCACACAGGAAACAGCCTTCAAGGTCTTTCCACTGC	1500	1500	211	162	1116	1179
51415	GTAACGCCAGGGTTTTCCCAGTCACGACGACAAGGAGAGAAGCAAGAGG	ATCCACTTAACGTTACTGAAATCTCCAACACCTGCCTATCCATCTAAGG	CTCCTTCAATATCATCTTCTGTCTCCGACGCTCTTCTTCGCATTCTTGG	GCGGATAACAATTTCACACAGGAAACAGCCACCTGCCAGAACATTATCC	1500	1500	400	275	1015	1221
51420	GTAACGCCAGGGTTTTCCCAGTCACGACGGTCTTCACTCTTGGGACACC	ATCCACTTAACGTTACTGAAATCTCCAACTCTGCTGCTCTCTCTCAACC	CTCCTTCAATATCATCTTCTGTCTCCGACCATAGGTACCTCCGTAATGC	GCGGATAACAATTTCACACAGGAAACAGCAGGATCTCTGTTCCATCAGG	1500	1500	319	181	1066	1095
51430	GTAACGCCAGGGTTTTCCCAGTCACGACGGTTGTCATGAGTATGCCTGC	ATCCACTTAACGTTACTGAAATCTCCAACGAGTCAATGTTCCGATGTGG	CTCCTTCAATATCATCTTCTGTCTCCGACCATACTAGGTAGCCAACTGC	GCGGATAACAATTTCACACAGGAAACAGCCACTTGGAACTCGATCTACC	1500	1500	69	389	1206	1007
51443	GTAACGCCAGGGTTTTCCCAGTCACGACGACAGTACTGGAGAGACGAGG	ATCCACTTAACGTTACTGAAATCTCCAACTAGCTCGGAGAGGTGTTAGC	CTCCTTCAATATCATCTTCTGTCTCCGACTGAGAGCTGCTACATAGAGG	GCGGATAACAATTTCACACAGGAAACAGCTACGACGAATACTGCCTACC	1500	1500	167	39	1238	1000
51483	GTAACGCCAGGGTTTTCCCAGTCACGACGACTCGGTCAATACTAGCAGC	ATCCACTTAACGTTACTGAAATCTCCAACTAGCCCAGTAGAGGTAATCC	CTCCTTCAATATCATCTTCTGTCTCCGACGGTAACGATCTACGACAACG	GCGGATAACAATTTCACACAGGAAACAGCTTACTACTCCGTACTGCTGC	1500	1500	140	261	1183	1143
51492	GTAACGCCAGGGTTTTCCCAGTCACGACGCTCTTTGGACAGAGGGATGG	ATCCACTTAACGTTACTGAAATCTCCAACACTGTAGGACTGAAGGTTGG	CTCCTTCAATATCATCTTCTGTCTCCGACCCGAGTACATGTAGAGAAGG	GCGGATAACAATTTCACACAGGAAACAGCGTCAACCTTCCCTATACACC	1500	1500	269	51	1175	1290
51499	GTAACGCCAGGGTTTTCCCAGTCACGACGGACGAGTACTACATGGGTCG	ATCCACTTAACGTTACTGAAATCTCCAACAGTGCGATGAGTAACAGACG	CTCCTTCAATATCATCTTCTGTCTCCGACGTTTGGGCCTTTACGATACC	GCGGATAACAATTTCACACAGGAAACAGCTCTACAAGCCGGATAGAACC	1500	1500	310	63	1030	1015
51528	GTAACGCCAGGGTTTTCCCAGTCACGACGCTACGGAGAGATCAAGAACC	ATCCACTTAACGTTACTGAAATCTCCAACCTCAAGGGTACCTTAGTTGG	CTCCTTCAATATCATCTTCTGTCTCCGACGACACTTGGATGAGTACACC	GCGGATAACAATTTCACACAGGAAACAGCAGAGTTTCCCCTGTATCTGC	1500	1500	210	32	1165	1117
51558	GTAACGCCAGGGTTTTCCCAGTCACGACGACTCACCAATCTTCTCCAGC	ATCCACTTAACGTTACTGAAATCTCCAACCTTGTACCTGTATCACCAGC	CTCCTTCAATATCATCTTCTGTCTCCGACTAAGAGTTGGCCTCACATGC	GCGGATAACAATTTCACACAGGAAACAGCGCTACGACAGACTCAATACG	1500	1500	250	26	1193	1010
51603	GTAACGCCAGGGTTTTCCCAGTCACGACGCCTCTATGTCAAACCGTACC	ATCCACTTAACGTTACTGAAATCTCCAACGCATGAGAGAAGAAGCATGG	CTCCTTCAATATCATCTTCTGTCTCCGACGTTCCAGCTGCTAAGGAAGG	GCGGATAACAATTTCACACAGGAAACAGCGTACGAGTGTAGCTATCAGG	1500	1500	38	333	1002	1068
51686	GTAACGCCAGGGTTTTCCCAGTCACGACGGAGATCAACAGGCTCAATGG	ATCCACTTAACGTTACTGAAATCTCCAACGGTTAGGTAAAACTGCCAGC	CTCCTTCAATATCATCTTCTGTCTCCGACCCACTGAAGTTTACGTCTGC	GCGGATAACAATTTCACACAGGAAACAGCATCTGGTACTGAAGCGATGG	1500	1500	400	23	1020	1046
51697	GTAACGCCAGGGTTTTCCCAGTCACGACGGAGTCATCTATGTGCTGTGC	ATCCACTTAACGTTACTGAAATCTCCAACGAGTCGAGATACAGTGATGG	CTCCTTCAATATCATCTTCTGTCTCCGACAGAGGAAAGGTGAGAAGAGC	GCGGATAACAATTTCACACAGGAAACAGCGGTCCACTCTTTGATTCAGC	1500	1500	150	99	1038	1038
51707			CTCCTTCAATATCATCTTCTGTCTCCGACGCGAGGATATAAGAACCACC	GCGGATAACAATTTCACACAGGAAACAGCCTACTTCTTCACCCAACAGC	1500	1500	0	181	0	1252
51722	GTAACGCCAGGGTTTTCCCAGTCACGACGGTAGACGAGAGGAAGAGACG	ATCCACTTAACGTTACTGAAATCTCCAACCACGAGGTATCTGTACATGC			1500	1500	266	0	1203	0
51868	GTAACGCCAGGGTTTTCCCAGTCACGACGGACAGCTGCTAGTATTGTCG	ATCCACTTAACGTTACTGAAATCTCCAACAATTGGCTACCCACCTATGC	CTCCTTCAATATCATCTTCTGTCTCCGACGCTCTATAGCACACCATAGG	GCGGATAACAATTTCACACAGGAAACAGCCTGTCTACCTGTTCTTCTGC	1500	1500	448	322	1041	1168
51893	GTAACGCCAGGGTTTTCCCAGTCACGACGCTATGTATCGTATCCGCAGC	ATCCACTTAACGTTACTGAAATCTCCAACAAGAAAGACGAGAGAGGAGC	CTCCTTCAATATCATCTTCTGTCTCCGACCCAACAGTCTCGTGTTAAGG	GCGGATAACAATTTCACACAGGAAACAGCCCACTATACTCACAGGGTCC	1500	1500	238	17	1144	1281
51946	GTAACGCCAGGGTTTTCCCAGTCACGACGCGATATTGACGAGTCGATGC	ATCCACTTAACGTTACTGAAATCTCCAACGATCGATACTCAGACCATGC	CTCCTTCAATATCATCTTCTGTCTCCGACGATAGAGAGCAAAGAGGAGG	GCGGATAACAATTTCACACAGGAAACAGCTGAGACTCTTGTGATGGAGG	1500	1500	12	41	1142	1173
51998	GTAACGCCAGGGTTTTCCCAGTCACGACGCGTCGACAACTTCATAGACC	ATCCACTTAACGTTACTGAAATCTCCAACGTTGGTGTCTCGACTTTTGC	CTCCTTCAATATCATCTTCTGTCTCCGACGTACGCACCAGAGAATTACG	GCGGATAACAATTTCACACAGGAAACAGCGAAACAGACCAACTACGACC	1500	1500	38	249	1005	1030
52055	GTAACGCCAGGGTTTTCCCAGTCACGACGCATGACTGAGTAACGAGAGC	ATCCACTTAACGTTACTGAAATCTCCAACAGAGTAGAAGCTGGGAAAGC	CTCCTTCAATATCATCTTCTGTCTCCGACGAGCTCAAGATGCAATGACG	GCGGATAACAATTTCACACAGGAAACAGCCTAAGAAGAAGCGCAAGAGC	1500	1500	166	12	1012	1175
52126	GTAACGCCAGGGTTTTCCCAGTCACGACGGGAATGCCCTGTAAGAAAGG	ATCCACTTAACGTTACTGAAATCTCCAACGAAGAGAAGACAACGAGTCC	CTCCTTCAATATCATCTTCTGTCTCCGACGCTCTCTAACAGAACCCACC	GCGGATAACAATTTCACACAGGAAACAGCACAACAACAGCATCCTCTCC	1500	1500	25	59	1166	1242
52130	GTAACGCCAGGGTTTTCCCAGTCACGACGCTTCTTGACTCGGACTTTGC	ATCCACTTAACGTTACTGAAATCTCCAACAGTACTAGCTGGTCATGTGC	CTCCTTCAATATCATCTTCTGTCTCCGACCAGTGTAACCACTACGATCC	GCGGATAACAATTTCACACAGGAAACAGCCTACTAGTCGAATACCGACG	1500	1500	139	239	1138	1140
52156	GTAACGCCAGGGTTTTCCCAGTCACGACGGTGTAGGATCCCGAGTAACG	ATCCACTTAACGTTACTGAAATCTCCAACGTCTCGAGTCTGAATACTGC	CTCCTTCAATATCATCTTCTGTCTCCGACGGTGATTCATCCTCTCTACC	GCGGATAACAATTTCACACAGGAAACAGCGTGCTAGAATCCACTTCTCC	1500	1500	293	223	1108	1025
52165	GTAACGCCAGGGTTTTCCCAGTCACGACGAACTGGTTGGACAAGGAAGG	ATCCACTTAACGTTACTGAAATCTCCAACGAAAGTGAACGAGAGAGAGC	CTCCTTCAATATCATCTTCTGTCTCCGACAATGCAGCGCTAAGTAGTGG	GCGGATAACAATTTCACACAGGAAACAGCCGAGGCTGAAAGAGAAAAGG	1500	1500	39	155	1095	1008
52172	GTAACGCCAGGGTTTTCCCAGTCACGACGCCAGGTCTACAGTACCCTCC	ATCCACTTAACGTTACTGAAATCTCCAACCCAGTTCTTCTTCTCTGTCC	CTCCTTCAATATCATCTTCTGTCTCCGACTACTCGTACAGACATCGTGG	GCGGATAACAATTTCACACAGGAAACAGCCGGTGAAGTAGTGGTATAGG	1500	1500	333	450	1111	1040
52315	GTAACGCCAGGGTTTTCCCAGTCACGACGCTAGGTAGGTTTCAGCAACG	ATCCACTTAACGTTACTGAAATCTCCAACCACTGACTACAGCATTGTGG	CTCCTTCAATATCATCTTCTGTCTCCGACCCTTGCTTAAGGTAGGTACG	GCGGATAACAATTTCACACAGGAAACAGCCCTGTTCACTGACTATGTCG	1500	1500	196	351	1105	1012
52337	GTAACGCCAGGGTTTTCCCAGTCACGACGGTTCAAAGCTACAGGAGACG	ATCCACTTAACGTTACTGAAATCTCCAACGGCAAGAGTAAAGAGACTCG	CTCCTTCAATATCATCTTCTGTCTCCGACGATACCTTGCTTAGACGTGC	GCGGATAACAATTTCACACAGGAAACAGCATGTTCCGTCTTACTCGACG	1500	1500	79	190	1164	1250
52368	GTAACGCCAGGGTTTTCCCAGTCACGACGTGTACATAGACACCTGCTCG	ATCCACTTAACGTTACTGAAATCTCCAACACACAACCACACAACCTACC	CTCCTTCAATATCATCTTCTGTCTCCGACCAGTAGACATGAAGCTCTGC	GCGGATAACAATTTCACACAGGAAACAGCCAGCGTATACGAGTACCTCC	1500	1500	244	103	1094	1074
45250	GTAACGCCAGGGTTTTCCCAGTCACGACGGTGATGCACTCCATAGTACG	ATCCACTTAACGTTACTGAAATCTCCAACAGAGTGACTTGCTTGTCTCG	CTCCTTCAATATCATCTTCTGTCTCCGACGTATAGAGACCCCACACACG	GCGGATAACAATTTCACACAGGAAACAGCGACTAACTCTCAACGCAACG	1500	1500	331	191	1003	1156
45317	GTAACGCCAGGGTTTTCCCAGTCACGACGGACTACATCACTCCCAGAGG	ATCCACTTAACGTTACTGAAATCTCCAACGTAAGGACAAGAGGAGAACC	CTCCTTCAATATCATCTTCTGTCTCCGACGTCTCTCCACTCAGACCTCG	GCGGATAACAATTTCACACAGGAAACAGCCATATCTCCCTACTTCGTCC	1500	1500	375	403	1073	1008
45343	GTAACGCCAGGGTTTTCCCAGTCACGACGGTGGTGTCGTACACTTTTGG	ATCCACTTAACGTTACTGAAATCTCCAACGGCCAAGACTACTGTATTGC	CTCCTTCAATATCATCTTCTGTCTCCGACCTGTCTTGTGTGTCGTTTGC	GCGGATAACAATTTCACACAGGAAACAGCTACTCTCCACCTCTCATTCG	1500	1500	278	290	1001	1115
45459	GTAACGCCAGGGTTTTCCCAGTCACGACGGTTGGAGGAGATGTTTGTGC	ATCCACTTAACGTTACTGAAATCTCCAACGAGATTCTCAGTCAAGCAGC	CTCCTTCAATATCATCTTCTGTCTCCGACTAGTGTGACTCTTCCCCTCC	GCGGATAACAATTTCACACAGGAAACAGCTGCTTTTAGCTGCTGTGTCG	1500	1500	60	199	1179	1202
45503	GTAACGCCAGGGTTTTCCCAGTCACGACGGTTCGACCTCTACTTCATGG	ATCCACTTAACGTTACTGAAATCTCCAACCACCATGTAAGCGTCTATCC	CTCCTTCAATATCATCTTCTGTCTCCGACCGCCTTGTCTTAGTAGTTCC	GCGGATAACAATTTCACACAGGAAACAGCGACAGAGGACAGAGTTGAGG	1500	1500	117	412	1146	1005
45512	GTAACGCCAGGGTTTTCCCAGTCACGACGGCTTACGGCACTCTTACTGC	ATCCACTTAACGTTACTGAAATCTCCAACAGTATGAGCACTTCCCATCG	CTCCTTCAATATCATCTTCTGTCTCCGACGCAGAAGAAGAGAACTCACC	GCGGATAACAATTTCACACAGGAAACAGCTACCACCACTCAGACTTTGC	1500	1500	140	434	1112	1050
45523	GTAACGCCAGGGTTTTCCCAGTCACGACGCGCCTGGTATATTCAGTTGG	ATCCACTTAACGTTACTGAAATCTCCAACGCAAAGTACGAAGTCTCTCC	CTCCTTCAATATCATCTTCTGTCTCCGACACCTCCTCGAGATATCAACC	GCGGATAACAATTTCACACAGGAAACAGCGGTATCTCAGGCAAAGAAGG	1500	1500	433	334	1029	1125
45571	GTAACGCCAGGGTTTTCCCAGTCACGACGGTTTGACGGACTACATCACC	ATCCACTTAACGTTACTGAAATCTCCAACGAGACGAGAAGGATGAGAGC	CTCCTTCAATATCATCTTCTGTCTCCGACGCTCTAGTCTCCGGTAATGC	GCGGATAACAATTTCACACAGGAAACAGCCCTTGCCTTTGTTGACTACC	1500	1500	37	116	1086	1214
45573	GTAACGCCAGGGTTTTCCCAGTCACGACGCGAAATAAGGTACGGAGAGG	ATCCACTTAACGTTACTGAAATCTCCAACGAGAGTAAGAGGGAACATGC	CTCCTTCAATATCATCTTCTGTCTCCGACAACAAGTACGGATACGCTCG	GCGGATAACAATTTCACACAGGAAACAGCGTACGTAGGTACATGGGTCG	1500	1500	384	57	1062	1122
45595	GTAACGCCAGGGTTTTCCCAGTCACGACGGAAAGGGCTCTAGAAGATCG	ATCCACTTAACGTTACTGAAATCTCCAACATCCTCAGTATCACCAGAGC	CTCCTTCAATATCATCTTCTGTCTCCGACGTAGTTCATCAAGGTCCTGC	GCGGATAACAATTTCACACAGGAAACAGCACTCGTCTCTGATGTCTTCC	1500	1500	450	311	1020	1130
45604	GTAACGCCAGGGTTTTCCCAGTCACGACGGGAAAAGAGAGAGGAAGTGG	ATCCACTTAACGTTACTGAAATCTCCAACTGCCTACATACCTACCTACG	CTCCTTCAATATCATCTTCTGTCTCCGACGTCAACTCCTTTGTCTGTCC	GCGGATAACAATTTCACACAGGAAACAGCGGCTAACCACTTCAATCTGG	1500	1500	207	83	1015	1201
45689	GTAACGCCAGGGTTTTCCCAGTCACGACGGGGAAAAGAGTCGAGACAGG	ATCCACTTAACGTTACTGAAATCTCCAACGAGGTATGGTATGCACAAGG	CTCCTTCAATATCATCTTCTGTCTCCGACACCCCTTGAAGATACCTACC	GCGGATAACAATTTCACACAGGAAACAGCTACAGATTATGGCTGCCTCG	1500	1500	475	12	1003	1188
45736	GTAACGCCAGGGTTTTCCCAGTCACGACGCCGCTAGATGATGTACTTGC	ATCCACTTAACGTTACTGAAATCTCCAACGCTAGAGGACTTTGATGACC	CTCCTTCAATATCATCTTCTGTCTCCGACGCCAGGTCTTACTATGAAGC	GCGGATAACAATTTCACACAGGAAACAGCACCTTCGTACAGCTACAACC	1500	1500	171	289	1194	1195
52432	GTAACGCCAGGGTTTTCCCAGTCACGACGCGGATGTACTTGTGACTTGG	ATCCACTTAACGTTACTGAAATCTCCAACGAGACACAGTCCAGAAGACC	CTCCTTCAATATCATCTTCTGTCTCCGACTCTCCCATCTCAATCACTCC	GCGGATAACAATTTCACACAGGAAACAGCAGAGTACACGTCTTCTGTCG	1500	1500	331	145	1166	1098
52438	GTAACGCCAGGGTTTTCCCAGTCACGACGGAAGCACGATCTTCAACAGC	ATCCACTTAACGTTACTGAAATCTCCAACGCACTTCTTCTTCTGTGACG	CTCCTTCAATATCATCTTCTGTCTCCGACGGAGACTATCAGATGGGAGG	GCGGATAACAATTTCACACAGGAAACAGCCGTCTAAGATGTGGATCAGG	1500	1500	487	132	1005	1062
52451	GTAACGCCAGGGTTTTCCCAGTCACGACGGATGCTGTAGACTTGACTCG	ATCCACTTAACGTTACTGAAATCTCCAACGAAGGAGGCGATAAGATTGG	CTCCTTCAATATCATCTTCTGTCTCCGACTGGTGAAGCTATCCTCTACG	GCGGATAACAATTTCACACAGGAAACAGCTATACCCTCTCATCCTCTCC	1500	1500	133	295	1025	1053
52456	GTAACGCCAGGGTTTTCCCAGTCACGACGCTCAGGACTATCGAACTTGG	ATCCACTTAACGTTACTGAAATCTCCAACCGACAGTCAAACACACTTGC	CTCCTTCAATATCATCTTCTGTCTCCGACGACTACGACAAGCTCTAACC	GCGGATAACAATTTCACACAGGAAACAGCGATCCTGTACTCCTCAGACG	1500	1500	192	156	1189	1027
52463	GTAACGCCAGGGTTTTCCCAGTCACGACGGCACCGAGACTTATTACTGC	ATCCACTTAACGTTACTGAAATCTCCAACGTACACCTGCAATACGAACG	CTCCTTCAATATCATCTTCTGTCTCCGACGCAGAGGATCCAAATCTAGC	GCGGATAACAATTTCACACAGGAAACAGCGGGTGTATTGAAAAGGCTGG	1500	1500	219	393	1102	1021
52499	GTAACGCCAGGGTTTTCCCAGTCACGACGCTCGTACCTTCCATACATGC	ATCCACTTAACGTTACTGAAATCTCCAACAGAGAATGAGGTGAGACAGC	CTCCTTCAATATCATCTTCTGTCTCCGACCGCTGGTACTTCTTCTCAGC	GCGGATAACAATTTCACACAGGAAACAGCTAGGTAGACTGCATAGGTGG	1500	1500	307	8	1186	1149
52505	GTAACGCCAGGGTTTTCCCAGTCACGACGTGATGGACATACCTCACTCC	ATCCACTTAACGTTACTGAAATCTCCAACGCAGGTTAGTCAAGATGTGC	CTCCTTCAATATCATCTTCTGTCTCCGACTTGAGCCGTCATCTCATAGG	GCGGATAACAATTTCACACAGGAAACAGCGGTTCCTGTGTTACAAGTGC	1500	1500	222	106	1174	1012
52532	GTAACGCCAGGGTTTTCCCAGTCACGACGAGTCCAGTTAGAGGCTTTGC	ATCCACTTAACGTTACTGAAATCTCCAACCGCGTAGGTATAGTTGTAGG	CTCCTTCAATATCATCTTCTGTCTCCGACACCTAGGTGGGTAAGATAGG	GCGGATAACAATTTCACACAGGAAACAGCCAAGTAGGTACGTAGGGTGC	1500	1500	53	310	1043	1014
52537	GTAACGCCAGGGTTTTCCCAGTCACGACGACCTAGGTGGGTAAGATAGG	ATCCACTTAACGTTACTGAAATCTCCAACCAAGTAGGTACGTAGGGTGC	CTCCTTCAATATCATCTTCTGTCTCCGACTGGACCATGATGTACGAACG	GCGGATAACAATTTCACACAGGAAACAGCGAACCTTCCACTTGTCTAGC	1500	1500	111	1	1014	1123
52539	GTAACGCCAGGGTTTTCCCAGTCACGACGGATACTGCGAAGAAGGATCG	ATCCACTTAACGTTACTGAAATCTCCAACACTAAAAGACGCAGCCTAGC	CTCCTTCAATATCATCTTCTGTCTCCGACGTCTTCCTCCATCCATATCC	GCGGATAACAATTTCACACAGGAAACAGCCCCCAGAGATTCTACACTCC	1500	1500	369	263	1090	1021
52550	GTAACGCCAGGGTTTTCCCAGTCACGACGGCTTAGACATATACGGGAGG	ATCCACTTAACGTTACTGAAATCTCCAACACAAGCTACCTTATGGCTGG	CTCCTTCAATATCATCTTCTGTCTCCGACCTGGATTTCTCTACCTCTCC	GCGGATAACAATTTCACACAGGAAACAGCGCTCTAGTTCGACCTGATGG	1500	1500	89	368	1274	1091
52553	GTAACGCCAGGGTTTTCCCAGTCACGACGGTAGTGTTCGAGTTCTCTGC	ATCCACTTAACGTTACTGAAATCTCCAACACTACTACATGTACGGCTGC	CTCCTTCAATATCATCTTCTGTCTCCGACCCGGTATTACTGGCTTAACG	GCGGATAACAATTTCACACAGGAAACAGCAGGAGGACAAGAAGTGTAGC	1500	1500	220	144	1092	1127
52587	GTAACGCCAGGGTTTTCCCAGTCACGACGACGTTATTCCGAGGTTCACG	ATCCACTTAACGTTACTGAAATCTCCAACGATTTATGGGCTTCCTGAGC	CTCCTTCAATATCATCTTCTGTCTCCGACCTGCGTTCTTCTGTGTAACG	GCGGATAACAATTTCACACAGGAAACAGCTAGCTGAAAGAGACGACTGC	1500	1500	53	61	1039	1299
52665	GTAACGCCAGGGTTTTCCCAGTCACGACGGAGGTACAGAGAGGCTATGC	ATCCACTTAACGTTACTGAAATCTCCAACGGTGGTTCTGGTACTGATGC	CTCCTTCAATATCATCTTCTGTCTCCGACGTAATGTGCAAAGGGAGTCG	GCGGATAACAATTTCACACAGGAAACAGCTACCTACACTCAGCAAGTCC	1500	1500	63	135	1227	1283
52670	GTAACGCCAGGGTTTTCCCAGTCACGACGACTTGCTGAGTGTAGGTACG	ATCCACTTAACGTTACTGAAATCTCCAACAGTGGAATAGTAGTCGCTCC	CTCCTTCAATATCATCTTCTGTCTCCGACCAGGCTGTGTGCATTTTAGC	GCGGATAACAATTTCACACAGGAAACAGCGACTTGAGGAGCTACTTTCG	1500	1500	275	224	1039	1063
52701	GTAACGCCAGGGTTTTCCCAGTCACGACGGTGTTGTACGTCCTGCTACC	ATCCACTTAACGTTACTGAAATCTCCAACGTAGTGCTGAGAATGCTACC	CTCCTTCAATATCATCTTCTGTCTCCGACCTCAAGAGTCCTACTTCACC	GCGGATAACAATTTCACACAGGAAACAGCCAGAAACGTTCAGACACTCG	1500	1500	314	413	1147	1046
52763	GTAACGCCAGGGTTTTCCCAGTCACGACGGCCAAGTGAAGGTATGTAGG	ATCCACTTAACGTTACTGAAATCTCCAACCTTTCGGAGAGTACCTAAGC	CTCCTTCAATATCATCTTCTGTCTCCGACAGCGTACCTTTGACTCTAGC	GCGGATAACAATTTCACACAGGAAACAGCAGGTTGACCTCATACTGACC	1500	1500	148	13	1073	1291
45748	GTAACGCCAGGGTTTTCCCAGTCACGACGGTACCAGACAGACCATCTGC	ATCCACTTAACGTTACTGAAATCTCCAACGGCCAGATTATAGGAACACC	CTCCTTCAATATCATCTTCTGTCTCCGACGAGCTTTAGCTCTTTCCAGC	GCGGATAACAATTTCACACAGGAAACAGCCTAGTCTGTCGTGAGAAACG	1500	1500	348	244	1044	1249
52839	GTAACGCCAGGGTTTTCCCAGTCACGACGAACAGAAATGTCAGGGCTCC	ATCCACTTAACGTTACTGAAATCTCCAACTTAGTTCTGAGTTGCGCTCG	CTCCTTCAATATCATCTTCTGTCTCCGACGAGGTAGTAGGTTTGCTTGG	GCGGATAACAATTTCACACAGGAAACAGCCAGACGGGTTAGAAATGTGC	1500	1500	289	189	1051	1146
52841	GTAACGCCAGGGTTTTCCCAGTCACGACGGAGTAAGTCGTCAACAGTCC	ATCCACTTAACGTTACTGAAATCTCCAACATCGGACAAGAGGTTCAAGC	CTCCTTCAATATCATCTTCTGTCTCCGACTCTAGGCAACCTGTGAATCC	GCGGATAACAATTTCACACAGGAAACAGCCTTACGGAGAAGTGGTATGG	1500	1500	115	79	1108	1061
52847	GTAACGCCAGGGTTTTCCCAGTCACGACGCAGCTGATACTCATCTCTGC	ATCCACTTAACGTTACTGAAATCTCCAACACAGCGGAACAAGACTAAGC	CTCCTTCAATATCATCTTCTGTCTCCGACCTGTGTATTCTCCAGTCTCC	GCGGATAACAATTTCACACAGGAAACAGCGGTGGAGAAGAGTATGATGC	1500	1500	157	98	1270	1137
45775	GTAACGCCAGGGTTTTCCCAGTCACGACGGTAGTGCGGAATAAGACAGG	ATCCACTTAACGTTACTGAAATCTCCAACGGTATGTAGCAGTGCAGAGG	CTCCTTCAATATCATCTTCTGTCTCCGACAAAGCACAGCTAGAGACACG	GCGGATAACAATTTCACACAGGAAACAGCGGATGTGGCTGTAGAGATCC	1500	1500	36	218	1109	1008
45841	GTAACGCCAGGGTTTTCCCAGTCACGACGGGATGTGCTACGGTTCTACC	ATCCACTTAACGTTACTGAAATCTCCAACACTACTGTATGCGTGACTGC	CTCCTTCAATATCATCTTCTGTCTCCGACGACCAATGTGAGAAGCAAGC	GCGGATAACAATTTCACACAGGAAACAGCGGAGTCTTGACGATGATACC	1500	1500	343	46	1129	1002
45866	GTAACGCCAGGGTTTTCCCAGTCACGACGGTCTCTGGTCTGGTTAATGG	ATCCACTTAACGTTACTGAAATCTCCAACTGGAGGTATGGAGTACAAGG	CTCCTTCAATATCATCTTCTGTCTCCGACTATACGCTAGTGTCGTCAGC	GCGGATAACAATTTCACACAGGAAACAGCTGTGGTACTGTTTCGAGAGG	1500	1500	126	267	1009	1082
46002	GTAACGCCAGGGTTTTCCCAGTCACGACGTCTGTCTGCGATACAGTAGG	ATCCACTTAACGTTACTGAAATCTCCAACACAGTACGCAGTACGTAACC	CTCCTTCAATATCATCTTCTGTCTCCGACTACGATGTACAGTGTGCTCC	GCGGATAACAATTTCACACAGGAAACAGCACGTACATGGGAGAGATTCG	1500	1500	391	408	1001	1043
46035	GTAACGCCAGGGTTTTCCCAGTCACGACGTGTCCTGTCAAGTAGTCAGC	ATCCACTTAACGTTACTGAAATCTCCAACGAGTTCTGTCTCAGTCAAGG	CTCCTTCAATATCATCTTCTGTCTCCGACGGAGATCACTCAGCTTATCC	GCGGATAACAATTTCACACAGGAAACAGCGCTTAGACTCACCTCTCAGG	1500	1500	128	34	1105	1004
46128	GTAACGCCAGGGTTTTCCCAGTCACGACGGACAAAGGCCAAGGACTACC	ATCCACTTAACGTTACTGAAATCTCCAACCTAGATCCTTTCCGATGAGG	CTCCTTCAATATCATCTTCTGTCTCCGACGCATTACATGGTGAGCAACC	GCGGATAACAATTTCACACAGGAAACAGCCATCTACTTGGGCGACTACC	1500	1500	228	224	1000	1075
46240	GTAACGCCAGGGTTTTCCCAGTCACGACGTACTCTCCTCACACTCTTGC	ATCCACTTAACGTTACTGAAATCTCCAACAGAGAGGAATTGCTGGTTGG	CTCCTTCAATATCATCTTCTGTCTCCGACCCAGTAAACGTATGGTGTGC	GCGGATAACAATTTCACACAGGAAACAGCGTGCTACCTCTGTTTGATCG	1500	1500	61	131	1114	1068
46247	GTAACGCCAGGGTTTTCCCAGTCACGACGCTCTTGTCCTTTCTCTCTCG	ATCCACTTAACGTTACTGAAATCTCCAACCACGATGATCTCCTCTTACC	CTCCTTCAATATCATCTTCTGTCTCCGACCTGCTTGGACATCTCTATGG	GCGGATAACAATTTCACACAGGAAACAGCGAACAGAGAGGAATGAGAGG	1500	1500	101	328	1298	1011
52875	GTAACGCCAGGGTTTTCCCAGTCACGACGACCTGAAGTGCTAAGGTAGG	ATCCACTTAACGTTACTGAAATCTCCAACATGAGAGACGAGGACAAAGC	CTCCTTCAATATCATCTTCTGTCTCCGACACACGACGTACTGTTCTTGC	GCGGATAACAATTTCACACAGGAAACAGCCCAGTTTGAGAAAGACCTCC	1500	1500	327	226	1071	1227
46443	GTAACGCCAGGGTTTTCCCAGTCACGACGCTTTACGTCTCCTCATCTCC	ATCCACTTAACGTTACTGAAATCTCCAACAGGACTACTGGGTAGGTAGG	CTCCTTCAATATCATCTTCTGTCTCCGACTCAGGAGAGAAAGATGGTGG	GCGGATAACAATTTCACACAGGAAACAGCCGACTACTTTACACGACTGG	1500	1500	37	38	1053	1098
46469	GTAACGCCAGGGTTTTCCCAGTCACGACGCAAGAGAGGAAGAAGAGAGG	ATCCACTTAACGTTACTGAAATCTCCAACGCGATAGAGAGAGAGAGAGG	CTCCTTCAATATCATCTTCTGTCTCCGACGATAAGCTCTGGGTAGTTGG	GCGGATAACAATTTCACACAGGAAACAGCGTGAGTCTCTTGATGAGTCG	1500	1500	227	316	1270	1008
46490	GTAACGCCAGGGTTTTCCCAGTCACGACGGCTTCTCTATCGTCCCATCC	ATCCACTTAACGTTACTGAAATCTCCAACGTTCTGGCGGGTTATAGTGG	CTCCTTCAATATCATCTTCTGTCTCCGACAGCTAGGTACACGACACAGG	GCGGATAACAATTTCACACAGGAAACAGCACTAGAAGACTGTGGACACG	1500	1500	191	128	1168	1263
46582	GTAACGCCAGGGTTTTCCCAGTCACGACGGACTCTCTTTGAGAACCTGG	ATCCACTTAACGTTACTGAAATCTCCAACGTAATGGGAGTCAGAAGAGG	CTCCTTCAATATCATCTTCTGTCTCCGACATCTAGAGTACAGCACCAGC	GCGGATAACAATTTCACACAGGAAACAGCACACACTGTCCAGAGACACG	1500	1500	194	215	1279	1164
46607	GTAACGCCAGGGTTTTCCCAGTCACGACGTAAGCCCTGCTTTCTCTAGC	ATCCACTTAACGTTACTGAAATCTCCAACAGAAGAAGTGAGTGGAGACC	CTCCTTCAATATCATCTTCTGTCTCCGACTACATGCGTGAGACTACAGG	GCGGATAACAATTTCACACAGGAAACAGCGAGTCAGCAGGGATAGAACC	1500	1500	204	100	1042	1083
46619	GTAACGCCAGGGTTTTCCCAGTCACGACGTGAGGTCCTCGACAAGATCC	ATCCACTTAACGTTACTGAAATCTCCAACTATCTCGAGAGAGGCAAAGG	CTCCTTCAATATCATCTTCTGTCTCCGACTTGCCAGACTTCTCTACTCG	GCGGATAACAATTTCACACAGGAAACAGCCTACCGCTACTACTCCAAGC	1500	1500	157	234	1181	1263
46702	GTAACGCCAGGGTTTTCCCAGTCACGACGCTCTACTCACGAGACTTTCC	ATCCACTTAACGTTACTGAAATCTCCAACGCGAGTCAAATGTCACAACC	CTCCTTCAATATCATCTTCTGTCTCCGACAGGTGATTAGACGGTTCTGC	GCGGATAACAATTTCACACAGGAAACAGCGTCTTCATGAGAGGCACAGG	1500	1500	406	108	1092	1046
46708	GTAACGCCAGGGTTTTCCCAGTCACGACGGAGGTATTCTCGAGGTATCG	ATCCACTTAACGTTACTGAAATCTCCAACGAAGAAGATGTAGGTGGACG	CTCCTTCAATATCATCTTCTGTCTCCGACAGAGCTGGATAACATGGAGG	GCGGATAACAATTTCACACAGGAAACAGCATACCTCCTCACCTACCACC	1500	1500	71	188	1195	1010
46764	GTAACGCCAGGGTTTTCCCAGTCACGACGAGCTTCTGATATAGCCCACG	ATCCACTTAACGTTACTGAAATCTCCAACGCTACTGTGCTTAGTTGTCG	CTCCTTCAATATCATCTTCTGTCTCCGACGAACTCTTTGGTACCTGTCG	GCGGATAACAATTTCACACAGGAAACAGCGATACTGGATGTTCCAGACG	1500	1500	327	39	1148	1160
46819	GTAACGCCAGGGTTTTCCCAGTCACGACGCTGCTTATCCCAGGTAGAGG	ATCCACTTAACGTTACTGAAATCTCCAACGAGTGGGAAGAAAGAAGAGC			1500	1500	19	0	1194	0
46862	GTAACGCCAGGGTTTTCCCAGTCACGACGACGAGACGATGCTACTGTCC	ATCCACTTAACGTTACTGAAATCTCCAACGAGACAGCTGGTTGACTTGG	CTCCTTCAATATCATCTTCTGTCTCCGACCCTAAAGTATCATCCGGTCG	GCGGATAACAATTTCACACAGGAAACAGCGATGACTCTCAAGACGTTCC	1500	1500	41	159	1281	1224
46902	GTAACGCCAGGGTTTTCCCAGTCACGACGCAGTAGTGGTGATTCGTACC	ATCCACTTAACGTTACTGAAATCTCCAACGAGAGAGTGGAGAGAGAAGC	CTCCTTCAATATCATCTTCTGTCTCCGACCAACAAGGGTTGACTACACC	GCGGATAACAATTTCACACAGGAAACAGCCAGACTGTTTCTGTTCCTGC	1500	1500	89	321	1018	999
47049	GTAACGCCAGGGTTTTCCCAGTCACGACGGAAGATCAAGTGTGTCGAGG	ATCCACTTAACGTTACTGAAATCTCCAACCACTGGGACTCACTACTACC	CTCCTTCAATATCATCTTCTGTCTCCGACCCACAAAACACTGTGCTACC	GCGGATAACAATTTCACACAGGAAACAGCATCCTTGAACTCCTTCCTCG	1500	1500	145	281	1016	1141
47066	GTAACGCCAGGGTTTTCCCAGTCACGACGGGAGACACTAGGCAATTAGG	ATCCACTTAACGTTACTGAAATCTCCAACGGAGAGGATAGCAGAAGAGC	CTCCTTCAATATCATCTTCTGTCTCCGACATCTGTATCCCACTCCAAGC	GCGGATAACAATTTCACACAGGAAACAGCCAGAATGTAACAGCGTCTCC	1500	1500	78	415	1067	1037
47069	GTAACGCCAGGGTTTTCCCAGTCACGACGGTCTGGTGTAATTCGTGTCG	ATCCACTTAACGTTACTGAAATCTCCAACTGAGAAGATTGGGAGACTGG	CTCCTTCAATATCATCTTCTGTCTCCGACGTTGACGGAAGTTTGACAGC	GCGGATAACAATTTCACACAGGAAACAGCCCTACCTAACCAAAGAGACC	1500	1500	226	161	1005	1012
47077	GTAACGCCAGGGTTTTCCCAGTCACGACGCCTGTCTATCTCGAGACTCC	ATCCACTTAACGTTACTGAAATCTCCAACCTGTACATAACTCGCTCACC	CTCCTTCAATATCATCTTCTGTCTCCGACTACGTAGTTTACCCCTGTGC	GCGGATAACAATTTCACACAGGAAACAGCCACTATATCCGTCCACTTCC	1500	1500	156	3	1115	1292
47127	GTAACGCCAGGGTTTTCCCAGTCACGACGATCTACTGGAGCTTGGTACG	ATCCACTTAACGTTACTGAAATCTCCAACGAAGAGAGACAAGAGGTTGG	CTCCTTCAATATCATCTTCTGTCTCCGACCTACAATATGCCTCGTGTCC	GCGGATAACAATTTCACACAGGAAACAGCGGACTTCTCCCTACTTCAGC	1500	1500	167	152	1069	1037
47134	GTAACGCCAGGGTTTTCCCAGTCACGACGGTGACCATGAGCAAGTAAGG	ATCCACTTAACGTTACTGAAATCTCCAACCTCACTCAACAGTCCAATCC	CTCCTTCAATATCATCTTCTGTCTCCGACCCTACTTCCCTCTTTACAGC	GCGGATAACAATTTCACACAGGAAACAGCAGTCCAGTAAATGAGGCTCC	1500	1500	265	289	1153	1081
47153	GTAACGCCAGGGTTTTCCCAGTCACGACGGAGGGAAAGTATGGAGTACG	ATCCACTTAACGTTACTGAAATCTCCAACGAGAAGACAAACACCTCTGC	CTCCTTCAATATCATCTTCTGTCTCCGACCTCTGATGGAGGAGACTAGG	GCGGATAACAATTTCACACAGGAAACAGCTGACGGGTCTGTAGTCTTGG	1500	1500	76	169	1103	1143
47167	GTAACGCCAGGGTTTTCCCAGTCACGACGCTCCTCTGTAGAATGCGACG	ATCCACTTAACGTTACTGAAATCTCCAACGTAGTATGTGAAAGCGCTGG	CTCCTTCAATATCATCTTCTGTCTCCGACCGCAACTCTTATAACCCTGC	GCGGATAACAATTTCACACAGGAAACAGCGATCACCACCAACTACCTCC	1500	1500	59	130	1094	1115
47175	GTAACGCCAGGGTTTTCCCAGTCACGACGGACCATCTCCCATCTAGTGC	ATCCACTTAACGTTACTGAAATCTCCAACAGGTACCTGTACTTCGGTCC	CTCCTTCAATATCATCTTCTGTCTCCGACATTATCACAACCCCCTCTCC	GCGGATAACAATTTCACACAGGAAACAGCGAGGCCAATACATCTACACC	1500	1500	383	200	1108	1214
47221	GTAACGCCAGGGTTTTCCCAGTCACGACGGTCTCTCCGGAAATCAATCC	ATCCACTTAACGTTACTGAAATCTCCAACGTTGATGGCTGATAGAGACG	CTCCTTCAATATCATCTTCTGTCTCCGACCTTGAAGTACCTCTCGAACC	GCGGATAACAATTTCACACAGGAAACAGCACCAGAATCAGCAACAGAGG	1500	1500	348	286	1086	1054
47315	GTAACGCCAGGGTTTTCCCAGTCACGACGCCTGACGTATTGTTACCTCC	ATCCACTTAACGTTACTGAAATCTCCAACGACAGCTTTCCGTCACTACG	CTCCTTCAATATCATCTTCTGTCTCCGACGTGGATACGAGGAGGTGAGG	GCGGATAACAATTTCACACAGGAAACAGCCAAAGTCATGGCTATGCTCC	1500	1500	348	3	1063	1293
47317	GTAACGCCAGGGTTTTCCCAGTCACGACGGTCTTGCAGCTTCTTCTACC	ATCCACTTAACGTTACTGAAATCTCCAACCGAAGTCTGACGATGAGAGC	CTCCTTCAATATCATCTTCTGTCTCCGACAGAGTTGGTCTCCTCTCTGC	GCGGATAACAATTTCACACAGGAAACAGCACCACCAAGTAATCACCTCC	1500	1500	396	146	1047	1036
47330	GTAACGCCAGGGTTTTCCCAGTCACGACGTGTAGCTTGACTCTCCAAGG	ATCCACTTAACGTTACTGAAATCTCCAACGAGCGTACAAGAAGAAGAGC	CTCCTTCAATATCATCTTCTGTCTCCGACGATGTTGTAACCCCAACTCC	GCGGATAACAATTTCACACAGGAAACAGCCAGCCACTATACTTCTCACG	1500	1500	447	281	1053	1124
47420	GTAACGCCAGGGTTTTCCCAGTCACGACGGCCAGACTATGCTGTTTTCC	ATCCACTTAACGTTACTGAAATCTCCAACATACACCATCACGCACTACC	CTCCTTCAATATCATCTTCTGTCTCCGACGATAACCTCACTTGGTCAGC	GCGGATAACAATTTCACACAGGAAACAGCACCTATGGAAGCTACACTCC	1500	1500	273	195	1216	1130
47432	GTAACGCCAGGGTTTTCCCAGTCACGACGAACTGATGCCTCTCTTCTCC	ATCCACTTAACGTTACTGAAATCTCCAACGGACCTTCTCTTTTCTGACG	CTCCTTCAATATCATCTTCTGTCTCCGACGGTGTCTGTGTGTCTATTGC	GCGGATAACAATTTCACACAGGAAACAGCGTCGGAAGGTGAAAGAAACG	1500	1500	349	42	1004	1045
47479	GTAACGCCAGGGTTTTCCCAGTCACGACGAGAACTACTGGAGCTCAACC	ATCCACTTAACGTTACTGAAATCTCCAACGAGTTATGTCGGGATGATGG	CTCCTTCAATATCATCTTCTGTCTCCGACCTCGATGGAGTGCTTTCTCC	GCGGATAACAATTTCACACAGGAAACAGCGAAGATCAATGTGTCCCTGC	1500	1500	76	457	1199	1017
47510	GTAACGCCAGGGTTTTCCCAGTCACGACGCGTGACCATACCAACGTAGC	ATCCACTTAACGTTACTGAAATCTCCAACACCTAGCATGAGAAGTCACC	CTCCTTCAATATCATCTTCTGTCTCCGACGCTTCTCAACTCTCTTCAGC	GCGGATAACAATTTCACACAGGAAACAGCTTAGAGAAAGAGCCGTGTGC	1500	1500	167	347	1187	1009
47600	GTAACGCCAGGGTTTTCCCAGTCACGACGACTGTTAGGCATCGTCTAGG	ATCCACTTAACGTTACTGAAATCTCCAACGCAAATCGTAGAGATCGAGG	CTCCTTCAATATCATCTTCTGTCTCCGACGATGACAAGAGACGATGACC	GCGGATAACAATTTCACACAGGAAACAGCTCAACTGGCTGTACAACACC	1500	1500	43	80	1161	1125
47603	GTAACGCCAGGGTTTTCCCAGTCACGACGTAGGCTCTGTCACTGTTAGC	ATCCACTTAACGTTACTGAAATCTCCAACAAGTCAAGTGAGGAGACAGC	CTCCTTCAATATCATCTTCTGTCTCCGACGTACCTGAAACCTCACTTGC	GCGGATAACAATTTCACACAGGAAACAGCGGAGCATCAGGTTCTTCAGC	1500	1500	295	344	1087	1087
47621	GTAACGCCAGGGTTTTCCCAGTCACGACGTGAGCTAGCAGAGACACTGG	ATCCACTTAACGTTACTGAAATCTCCAACGCTAGTGCCATATCTGTACC	CTCCTTCAATATCATCTTCTGTCTCCGACGCTGACGTGTAATCTCATCG	GCGGATAACAATTTCACACAGGAAACAGCTCAACGAAGAGGATAGGAGG	1500	1500	164	173	1036	1154
47635	GTAACGCCAGGGTTTTCCCAGTCACGACGCGTGCACTAGGTACAGTAGG	ATCCACTTAACGTTACTGAAATCTCCAACAGTAGGTGATTGTGTGGTGG	CTCCTTCAATATCATCTTCTGTCTCCGACTTCTCCGGTTCTAGTCTTCC	GCGGATAACAATTTCACACAGGAAACAGCCTCATGCATCCCTATACTCC	1500	1500	233	54	1041	1028
47670	GTAACGCCAGGGTTTTCCCAGTCACGACGTCTGTCTGTGTATCACCACC	ATCCACTTAACGTTACTGAAATCTCCAACCCAGTAGCATGTCAATCTGC	CTCCTTCAATATCATCTTCTGTCTCCGACCCTCTTCATATCTCCCCTCC	GCGGATAACAATTTCACACAGGAAACAGCAATGACGTACTGTAGCCTGC	1500	1500	255	206	1012	1082
47926	GTAACGCCAGGGTTTTCCCAGTCACGACGCGGAGTAGTAGTCGATGACG	ATCCACTTAACGTTACTGAAATCTCCAACCGTGAAGGAAGAGAGAGAGG	CTCCTTCAATATCATCTTCTGTCTCCGACTTCAACAGCCTTAGGGTAGC	GCGGATAACAATTTCACACAGGAAACAGCCCTTCTCCTTCACTTCTTCC	1500	1500	206	333	1242	1112
47930	GTAACGCCAGGGTTTTCCCAGTCACGACGACAGGTAGTATCTGGGCTGG	ATCCACTTAACGTTACTGAAATCTCCAACCTTGCAAGTATCCAGTCAGC	CTCCTTCAATATCATCTTCTGTCTCCGACGTTGACCTTATAGTGGGTGG	GCGGATAACAATTTCACACAGGAAACAGCGTGATTGTGAGGCTTCATCC	1500	1500	108	44	1069	1077
47987	GTAACGCCAGGGTTTTCCCAGTCACGACGCTAGGTCAAGTATCACGAGG	ATCCACTTAACGTTACTGAAATCTCCAACTCGATCTGGAGATAGAGTCG	CTCCTTCAATATCATCTTCTGTCTCCGACGTAGCAGAGATCATGTCACC	GCGGATAACAATTTCACACAGGAAACAGCGGACTACATCGAAGACAAGC	1500	1500	110	209	1219	1248
48001	GTAACGCCAGGGTTTTCCCAGTCACGACGGTAATACATACGCGCCCTGC	ATCCACTTAACGTTACTGAAATCTCCAACAGAGGCCTAGGCAATAAACG	CTCCTTCAATATCATCTTCTGTCTCCGACACTGGGAAGAAACAGAGACG	GCGGATAACAATTTCACACAGGAAACAGCATACCCAGACCTACTCAAGC	1500	1500	198	85	1073	1197
48058	GTAACGCCAGGGTTTTCCCAGTCACGACGAGCTTCTCTCCTACAACTCC	ATCCACTTAACGTTACTGAAATCTCCAACAACAGAACATAGGGCTCTCG	CTCCTTCAATATCATCTTCTGTCTCCGACCCTAGCCTGAAGTTCTATCC	GCGGATAACAATTTCACACAGGAAACAGCGCCTTGATGTACTCGGTTCC	1500	1500	238	199	1131	1002
48170	GTAACGCCAGGGTTTTCCCAGTCACGACGCCGTTGAAAGCTACAAGAGC	ATCCACTTAACGTTACTGAAATCTCCAACGTGTGCGTCTACCTTATTCG	CTCCTTCAATATCATCTTCTGTCTCCGACGGAGTTTCTAGAAGAGCAGC	GCGGATAACAATTTCACACAGGAAACAGCGTTCTTCGGTTACTCCATCG	1500	1500	202	46	1067	1139
48178	GTAACGCCAGGGTTTTCCCAGTCACGACGATGCTACAGTACAGTGGTGC	ATCCACTTAACGTTACTGAAATCTCCAACAGAGAAGATGTAGGAGGAGG	CTCCTTCAATATCATCTTCTGTCTCCGACGTGCCTAGAGTTCGTGAAGG	GCGGATAACAATTTCACACAGGAAACAGCGCCTTCTGCCTAGTATTTGC	1500	1500	16	74	1106	1158
48225	GTAACGCCAGGGTTTTCCCAGTCACGACGTTAGCCACCCTCAATACACC	ATCCACTTAACGTTACTGAAATCTCCAACTCTGGTGGAGAGATCAGACC	CTCCTTCAATATCATCTTCTGTCTCCGACACTTGCACGTCTCTACTACC	GCGGATAACAATTTCACACAGGAAACAGCACCTAGCCATAGCTTCATCC	1500	1500	100	305	1069	1113
48295	GTAACGCCAGGGTTTTCCCAGTCACGACGGTCGTTAACCTTGTCGTTCG	ATCCACTTAACGTTACTGAAATCTCCAACGTGGAGCACTCACTAACTGG	CTCCTTCAATATCATCTTCTGTCTCCGACACCTTGATACCTACAGCACC	GCGGATAACAATTTCACACAGGAAACAGCGAGCGTCTCGTAGAAAAAGG	1500	1500	207	204	1215	1275
78158	GTAACGCCAGGGTTTTCCCAGTCACGACGGCTTGAGATAGGTTCACACC	ATCCACTTAACGTTACTGAAATCTCCAACGAGGTACCTGGTCATGTAGG	CTCCTTCAATATCATCTTCTGTCTCCGACCCCATACTGGGATAAGTACC	GCGGATAACAATTTCACACAGGAAACAGCAGCGTCTCCATGTACTCACG	1500	1500	264	416	1067	1049
78162	GTAACGCCAGGGTTTTCCCAGTCACGACGCTAGTGAGTGTCTCTCGTGC	ATCCACTTAACGTTACTGAAATCTCCAACTGTATAGGTACGGATGGAGC	CTCCTTCAATATCATCTTCTGTCTCCGACGTCTCCTGCTATCTCAAAGC	GCGGATAACAATTTCACACAGGAAACAGCGGAAGCTTCTGTGAGTAAGG	1500	1500	90	53	1288	1219
78176	GTAACGCCAGGGTTTTCCCAGTCACGACGTAGTACAAAGCCACACCTCC	ATCCACTTAACGTTACTGAAATCTCCAACACGAGAGACGTAAGGTAAGG	CTCCTTCAATATCATCTTCTGTCTCCGACGAATTTACCTACGGGAGAGG	GCGGATAACAATTTCACACAGGAAACAGCGATGGAGGATGTTCTTCAGG	1500	1500	22	159	1276	1174
78189	GTAACGCCAGGGTTTTCCCAGTCACGACGAGTTCCATCTAGTCCTCACG	ATCCACTTAACGTTACTGAAATCTCCAACCTATAGCTAGCTGGTTGTGC	CTCCTTCAATATCATCTTCTGTCTCCGACACATAGACTCAGGAGACTGG	GCGGATAACAATTTCACACAGGAAACAGCCAGCAGTAGTATCAGGATGG	1500	1500	34	72	1130	1124
78191	GTAACGCCAGGGTTTTCCCAGTCACGACGACATAGACTCAGGAGACTGG	ATCCACTTAACGTTACTGAAATCTCCAACCAGCAGTAGTATCAGGATGG	CTCCTTCAATATCATCTTCTGTCTCCGACAGTGCATTGCTCGTATCAGG	GCGGATAACAATTTCACACAGGAAACAGCCTTTAGGCGATAAGTGCTGC	1500	1500	203	214	1124	1102
73501	GTAACGCCAGGGTTTTCCCAGTCACGACGCAGACCAGAGTATGTTGTGC	ATCCACTTAACGTTACTGAAATCTCCAACACCTAGGTAGTAGTCCCAGC	CTCCTTCAATATCATCTTCTGTCTCCGACTAGTCGGCAGTACTGAATCC	GCGGATAACAATTTCACACAGGAAACAGCGACTACAGGACAAGATGAGC	1500	1500	174	410	1269	1088
78226	GTAACGCCAGGGTTTTCCCAGTCACGACGGAGAGTGTCTGGTGAGTTGC	ATCCACTTAACGTTACTGAAATCTCCAACCCTTGGATATAGAGTGGAGG	CTCCTTCAATATCATCTTCTGTCTCCGACCATTGACTGACTACAGCAGG	GCGGATAACAATTTCACACAGGAAACAGCTACGTCCAGACTATCACACC	1500	1500	46	246	1135	1057
78233	GTAACGCCAGGGTTTTCCCAGTCACGACGGTCCTCTTTCTAGCCTTTGC	ATCCACTTAACGTTACTGAAATCTCCAACCAAAGATCAGGAGTCAGTCG	CTCCTTCAATATCATCTTCTGTCTCCGACCTACTTTCCACTCTCGATGC	GCGGATAACAATTTCACACAGGAAACAGCGGGAGCTACATACTGGTTCC	1500	1500	280	288	1191	1126
78242	GTAACGCCAGGGTTTTCCCAGTCACGACGGTACGTACCGCAAAGTATCC	ATCCACTTAACGTTACTGAAATCTCCAACACAAAGTACAGAGACGCTGC	CTCCTTCAATATCATCTTCTGTCTCCGACCATTCTGTTCCTCGTCTACC	GCGGATAACAATTTCACACAGGAAACAGCCTCTACCGCCCTAAGATTGC	1500	1500	169	278	1030	1104
78248	GTAACGCCAGGGTTTTCCCAGTCACGACGCCACTCGTTCTTCACAAACC	ATCCACTTAACGTTACTGAAATCTCCAACGTACATAGCACATAGCCTGC	CTCCTTCAATATCATCTTCTGTCTCCGACACTTCTGCTGTACATGCTCC	GCGGATAACAATTTCACACAGGAAACAGCGATACTGTCTCATGCACTCC	1500	1500	143	50	1048	1020
78264	GTAACGCCAGGGTTTTCCCAGTCACGACGCATAGAGAGACCCTTTGAGC	ATCCACTTAACGTTACTGAAATCTCCAACTGTGGTGGAGTTTAGGTAGC	CTCCTTCAATATCATCTTCTGTCTCCGACATCTCCCCAGTAAGAGATGC	GCGGATAACAATTTCACACAGGAAACAGCCCTACTACCAAGAGACGACC	1500	1500	62	214	1152	1116
78301	GTAACGCCAGGGTTTTCCCAGTCACGACGATCGACTCCCTCCTATTTCG	ATCCACTTAACGTTACTGAAATCTCCAACGCGTCAGACCACTGTAATCC	CTCCTTCAATATCATCTTCTGTCTCCGACACTTGAGCCAATTCTCCAGC	GCGGATAACAATTTCACACAGGAAACAGCAGGACGACCTATCACTATGG	1500	1500	233	66	1108	1264
78314	GTAACGCCAGGGTTTTCCCAGTCACGACGGTCACTCTCCCTTCCATAGC	ATCCACTTAACGTTACTGAAATCTCCAACCTCTCTAAACGTCCAGAACC	CTCCTTCAATATCATCTTCTGTCTCCGACATCGTATCTACAGCCACAGC	GCGGATAACAATTTCACACAGGAAACAGCCCTAGAGGTACGACATCACC	1500	1500	334	145	1000	1096
78320	GTAACGCCAGGGTTTTCCCAGTCACGACGCAGTCTTTGTGTGAGCTACC	ATCCACTTAACGTTACTGAAATCTCCAACTTCCGTCTAGACCAAAGTCC	CTCCTTCAATATCATCTTCTGTCTCCGACTCACTCTCCAAAGACAGACC	GCGGATAACAATTTCACACAGGAAACAGCGAGACGCTCTATAACCCTCC	1500	1500	73	394	1034	1088
78322	GTAACGCCAGGGTTTTCCCAGTCACGACGGACGGAGTTTGAGAGAGAGG	ATCCACTTAACGTTACTGAAATCTCCAACGGTAGTGAAGAGCTTGTAGG	CTCCTTCAATATCATCTTCTGTCTCCGACAGAACTACTGTGTAGCCACG	GCGGATAACAATTTCACACAGGAAACAGCAGTAGAAAGGAGGGAAGAGC	1500	1500	14	263	1001	1163
78340	GTAACGCCAGGGTTTTCCCAGTCACGACGAGGAGTACAGAGAGCTGACC	ATCCACTTAACGTTACTGAAATCTCCAACGCTCTGAAGTGAAGTAGAGG	CTCCTTCAATATCATCTTCTGTCTCCGACATCAGAATCGCCTGTAGTGG	GCGGATAACAATTTCACACAGGAAACAGCTTCTGCTAAGAGAGAGCTGC	1500	1500	79	201	1139	1189
78343	GTAACGCCAGGGTTTTCCCAGTCACGACGATAGAGAGCCCTTATCGAGG	ATCCACTTAACGTTACTGAAATCTCCAACTTTCAGCAGAGAGGAGAAGC	CTCCTTCAATATCATCTTCTGTCTCCGACGTGGTATATTGGAGCCTTGG	GCGGATAACAATTTCACACAGGAAACAGCTTCACTAACAGACTGCGAGC	1500	1500	127	163	1107	1060
73511	GTAACGCCAGGGTTTTCCCAGTCACGACGTGAGATGAGGTGAGTTGAGC	ATCCACTTAACGTTACTGAAATCTCCAACTGGTCAGTTCTGTCAGTTGC	CTCCTTCAATATCATCTTCTGTCTCCGACCAGACTCGATACCATAGAGG	GCGGATAACAATTTCACACAGGAAACAGCAGCAGATGTATACTGCGAGG	1500	1500	34	179	1017	1028
78357	GTAACGCCAGGGTTTTCCCAGTCACGACGCTGGGTGAGTCGTTTATAGC	ATCCACTTAACGTTACTGAAATCTCCAACAAGAGGGAAACAGAAGGAGG	CTCCTTCAATATCATCTTCTGTCTCCGACGTCTTCCTGTCAAGTGCTCC	GCGGATAACAATTTCACACAGGAAACAGCCACTCGGAACTTGTATCTCG	1500	1500	123	157	1243	1117
78373	GTAACGCCAGGGTTTTCCCAGTCACGACGTAGCTCCAGGTTAAGTGTCG	ATCCACTTAACGTTACTGAAATCTCCAACCTTAAGGTAAGGTGCTGTCC	CTCCTTCAATATCATCTTCTGTCTCCGACCAAGCCTATACCCTTACTCC	GCGGATAACAATTTCACACAGGAAACAGCCTCGTGTTTCTTTGGAGAGG	1500	1500	107	146	1067	1190
78377	GTAACGCCAGGGTTTTCCCAGTCACGACGCAAGCCTATACCCTTACTCC	ATCCACTTAACGTTACTGAAATCTCCAACCTCGTGTTTCTTTGGAGAGG	CTCCTTCAATATCATCTTCTGTCTCCGACGTCTGTCTGTGTCTCTGTGC	GCGGATAACAATTTCACACAGGAAACAGCCAGATCTCACCAAAGAGAGG	1500	1500	46	51	1190	1030
78387	GTAACGCCAGGGTTTTCCCAGTCACGACGTCAGGACGTACAGTGAGAGC	ATCCACTTAACGTTACTGAAATCTCCAACTACTACTCGTCGAGGCATCC	CTCCTTCAATATCATCTTCTGTCTCCGACCTAATCTGTTCCCAGTCTCC	GCGGATAACAATTTCACACAGGAAACAGCAGTTGGATGGGTTAGAGAGC	1500	1500	87	153	1047	1085
78401	GTAACGCCAGGGTTTTCCCAGTCACGACGTGGGTATCTGGGTTAGTAGG	ATCCACTTAACGTTACTGAAATCTCCAACCGGAGCTAGTAGTAACAAGG	CTCCTTCAATATCATCTTCTGTCTCCGACAGAGAGAAAGTGAGGAGAGG	GCGGATAACAATTTCACACAGGAAACAGCCTTGACCTACTTCAGCGACC	1500	1500	301	28	1143	1064
78415	GTAACGCCAGGGTTTTCCCAGTCACGACGGAACCACTTGGCGTAATAGC	ATCCACTTAACGTTACTGAAATCTCCAACGATTGTGACAGACACTGTGC	CTCCTTCAATATCATCTTCTGTCTCCGACAGGTGTAGGCATACTCAACG	GCGGATAACAATTTCACACAGGAAACAGCAACAACCTCCAGTCTCCTCC	1500	1500	273	157	1052	1245
78423	GTAACGCCAGGGTTTTCCCAGTCACGACGTGGTACTAAGGACACACTCG	ATCCACTTAACGTTACTGAAATCTCCAACCAAAAGAGCACTGAGGTTCC	CTCCTTCAATATCATCTTCTGTCTCCGACCGACAGAGAAGAAGAAGACG	GCGGATAACAATTTCACACAGGAAACAGCGACTCAACTGCTAGCCAAGG	1500	1500	72	17	1067	1058
78437	GTAACGCCAGGGTTTTCCCAGTCACGACGGGAAAGATGAGGGACAAAGG	ATCCACTTAACGTTACTGAAATCTCCAACGTCTTCGTTGTGGGTTATGC	CTCCTTCAATATCATCTTCTGTCTCCGACGTTGAGCGTACAGTACATCG	GCGGATAACAATTTCACACAGGAAACAGCGGTGGTACGTCTTTCTTTCC	1500	1500	22	300	1119	1131
78439	GTAACGCCAGGGTTTTCCCAGTCACGACGCAGAAAGTACGAGTACGAGG	ATCCACTTAACGTTACTGAAATCTCCAACAGAGAAATCAGCAGGTGAGG	CTCCTTCAATATCATCTTCTGTCTCCGACGACTCCAGACATGTGTGTCC	GCGGATAACAATTTCACACAGGAAACAGCACCTCTACCTCCTCTTCACC	1500	1500	76	197	1114	1115
73517	GTAACGCCAGGGTTTTCCCAGTCACGACGGTCTCATCTCACCTCAGAGC	ATCCACTTAACGTTACTGAAATCTCCAACAGATCTCATCTTGAGGCTGC	CTCCTTCAATATCATCTTCTGTCTCCGACAGTAGGTTGCTACCCTGTCC	GCGGATAACAATTTCACACAGGAAACAGCCATCTACTCCTACTTCCTCG	1500	1500	241	202	1122	1198
78476	GTAACGCCAGGGTTTTCCCAGTCACGACGGATGATAGAGACGAACCAGC	ATCCACTTAACGTTACTGAAATCTCCAACGTGAAGCTCGAAGAGAGAGG	CTCCTTCAATATCATCTTCTGTCTCCGACTAAGACACGAGTCTCTCTGG	GCGGATAACAATTTCACACAGGAAACAGCCTGATTCTACTCTACCGAGC	1500	1500	79	139	1069	1243
78482	GTAACGCCAGGGTTTTCCCAGTCACGACGGTACAGAGAAGCTGTTGTCC	ATCCACTTAACGTTACTGAAATCTCCAACACAGTGACTTACCTGGAAGC	CTCCTTCAATATCATCTTCTGTCTCCGACTGTGTTGGTCTCGTAGAACG	GCGGATAACAATTTCACACAGGAAACAGCCCGATAGACGAGGAAGATCC	1500	1500	146	35	1278	1058
73523	GTAACGCCAGGGTTTTCCCAGTCACGACGGTGAGCAGTGGCTACTATGC	ATCCACTTAACGTTACTGAAATCTCCAACACAGAGGCAGAACAGATTCC	CTCCTTCAATATCATCTTCTGTCTCCGACGCGAGTGTAGGTTAAGATGC	GCGGATAACAATTTCACACAGGAAACAGCCAAGAGCCTTTCCTTCTTCC	1500	1500	193	37	1119	1026
78499	GTAACGCCAGGGTTTTCCCAGTCACGACGGTTCCTCTGTTCCCTCTTCC	ATCCACTTAACGTTACTGAAATCTCCAACCTCTAGAACACGGCAATACC	CTCCTTCAATATCATCTTCTGTCTCCGACCAGGTCCTGAATCTACTAGC	GCGGATAACAATTTCACACAGGAAACAGCACCTCCTCTATGGAGAATCC	1500	1500	198	300	1006	1063
73525	GTAACGCCAGGGTTTTCCCAGTCACGACGTATTGGAGTAGAGCAGGTCG	ATCCACTTAACGTTACTGAAATCTCCAACTGCCTGTGTGTACAGGTAGC	CTCCTTCAATATCATCTTCTGTCTCCGACAGTATGTAGGTAGGGCAAGC	GCGGATAACAATTTCACACAGGAAACAGCGCTTACTGGTAGTCCAGACC	1500	1500	271	303	1140	1106
73559	GTAACGCCAGGGTTTTCCCAGTCACGACGCTAATAACCTACCTCCCAGG	ATCCACTTAACGTTACTGAAATCTCCAACCTGACTGTAGTAGCGGTAGC	CTCCTTCAATATCATCTTCTGTCTCCGACGATACCATGTCCCTCTTTCC	GCGGATAACAATTTCACACAGGAAACAGCCTAGGAAGCCCCTAATGAGC	1500	1500	209	17	1273	1031
73571	GTAACGCCAGGGTTTTCCCAGTCACGACGGTTCTTGTGGAGGCTGTAGG	ATCCACTTAACGTTACTGAAATCTCCAACTATCTAATCACTCGCCCACC	CTCCTTCAATATCATCTTCTGTCTCCGACACGTACGAAAGAGTCACAGC	GCGGATAACAATTTCACACAGGAAACAGCGTGTGGTATTGAAGGTGTCG	1500	1500	469	256	1024	1235
73587	GTAACGCCAGGGTTTTCCCAGTCACGACGGTAGGTACTTGAGCGACTGC	ATCCACTTAACGTTACTGAAATCTCCAACGTAGATGTCGCTTCCTATCG	CTCCTTCAATATCATCTTCTGTCTCCGACTCTCACTCTCACTACCCACC	GCGGATAACAATTTCACACAGGAAACAGCCAGAGTAACGAGGGTCTAGC	1500	1500	79	131	1064	1072
73594	GTAACGCCAGGGTTTTCCCAGTCACGACGCTACAAGGCCTTCACCTACC	ATCCACTTAACGTTACTGAAATCTCCAACGAGCGAGAGTGAGAGTGAGC	CTCCTTCAATATCATCTTCTGTCTCCGACGAGTCAAGGGAAAGAACTGG	GCGGATAACAATTTCACACAGGAAACAGCCACACACATAAGTTCCCAGG	1500	1500	38	282	1148	1214
73621	GTAACGCCAGGGTTTTCCCAGTCACGACGGTCGAAGAAGTGAGAGATGC	ATCCACTTAACGTTACTGAAATCTCCAACGAGTTGAGATACTCCGATGC	CTCCTTCAATATCATCTTCTGTCTCCGACGTAGTCATTTGCTGGTGTGG	GCGGATAACAATTTCACACAGGAAACAGCGTCTTCACTCACCAACATCC	1500	1500	347	240	1133	1081
73623	GTAACGCCAGGGTTTTCCCAGTCACGACGCTCTTCTCTATCAGCAGTGG	ATCCACTTAACGTTACTGAAATCTCCAACCACACCAGCAAATGACTACC	CTCCTTCAATATCATCTTCTGTCTCCGACGCGTAGCATTACTCCATAGC	GCGGATAACAATTTCACACAGGAAACAGCTACGGTCGCTCACTATTAGG	1500	1500	476	100	1014	1182
73647	GTAACGCCAGGGTTTTCCCAGTCACGACGCTGAGATGTCGAGATAGAGC	ATCCACTTAACGTTACTGAAATCTCCAACACCTGTACTATCAGGCAAGC			1500	1500	61	0	1298	0
73678	GTAACGCCAGGGTTTTCCCAGTCACGACGCGTGTGTTGGAATACAGACC	ATCCACTTAACGTTACTGAAATCTCCAACGGACACGTAGAACTAGAAGC	CTCCTTCAATATCATCTTCTGTCTCCGACGAACTGTGATAAGGAGGAGG	GCGGATAACAATTTCACACAGGAAACAGCGTGAGTGTTGTAAGAGGAGG	1500	1500	372	187	1070	1132
73689	GTAACGCCAGGGTTTTCCCAGTCACGACGATGCTGGATACCATCTCTCC	ATCCACTTAACGTTACTGAAATCTCCAACACCTTGAGAGTGTTCACTGG	CTCCTTCAATATCATCTTCTGTCTCCGACTTTGGGAGTTCTCTGTCACC	GCGGATAACAATTTCACACAGGAAACAGCAGATGAAGTCGTTGAGGTCG	1500	1500	374	146	1091	1021
73690	GTAACGCCAGGGTTTTCCCAGTCACGACGGGAGGACCTCTACTACAAGG	ATCCACTTAACGTTACTGAAATCTCCAACGCCAGCTACCTATAAAGACG	CTCCTTCAATATCATCTTCTGTCTCCGACCTCTCAAGTCTCTCTGGTGC	GCGGATAACAATTTCACACAGGAAACAGCAGGCCTCTTCTTGTCATACC	1500	1500	207	36	1063	1144
73722	GTAACGCCAGGGTTTTCCCAGTCACGACGGCATGATAACTAGGGCTACG	ATCCACTTAACGTTACTGAAATCTCCAACCAGTGAAGGTGAGACAATCG	CTCCTTCAATATCATCTTCTGTCTCCGACCTCAAACAGGACAGACTTGG	GCGGATAACAATTTCACACAGGAAACAGCCTACGTCACCATCAAGTTCC	1500	1500	288	99	1038	1106
73749	GTAACGCCAGGGTTTTCCCAGTCACGACGGGCTTACACCTACGAGTACC	ATCCACTTAACGTTACTGAAATCTCCAACGGAGTGTGTTTTTGTCCACC	CTCCTTCAATATCATCTTCTGTCTCCGACCCATTCCAGATGTACAGACG	GCGGATAACAATTTCACACAGGAAACAGCGATATGACAAGGCTGAGAGG	1500	1500	39	118	1139	1207
73769	GTAACGCCAGGGTTTTCCCAGTCACGACGCCAACTACTAGGGTTCTTCC	ATCCACTTAACGTTACTGAAATCTCCAACGTACCAAGTACCTCCAGTCC	CTCCTTCAATATCATCTTCTGTCTCCGACTTCATCCTCTCTCTCACTCC	GCGGATAACAATTTCACACAGGAAACAGCTCAACAGTCTCAACGTCAGC	1500	1500	241	274	1127	1046
73809	GTAACGCCAGGGTTTTCCCAGTCACGACGAGAGCATCATACGCAGTACC	ATCCACTTAACGTTACTGAAATCTCCAACGTGTGTGTGAGGCTTGTAGG	CTCCTTCAATATCATCTTCTGTCTCCGACCGTCTGGGTATATCTGAAGG	GCGGATAACAATTTCACACAGGAAACAGCCCTGTAAGTACCTAGGGAGG	1500	1500	209	30	1187	1000
73815	GTAACGCCAGGGTTTTCCCAGTCACGACGGGTATCCAGTATTACCCAGC	ATCCACTTAACGTTACTGAAATCTCCAACCAGAAGAGGGCTCTACTAGC	CTCCTTCAATATCATCTTCTGTCTCCGACCTAGTTCTCGTTGACAGTCC	GCGGATAACAATTTCACACAGGAAACAGCTGGTGTGTAGAGAGATGAGC	1500	1500	198	332	1052	1080
73829	GTAACGCCAGGGTTTTCCCAGTCACGACGGTTTAGTAGAGGCGCTTAGG	ATCCACTTAACGTTACTGAAATCTCCAACGATCCCAACCTAACTGATGG	CTCCTTCAATATCATCTTCTGTCTCCGACCTATCCAGACCTTGAACTCG	GCGGATAACAATTTCACACAGGAAACAGCCTTGTCAAGTCAGAGAGTCC	1500	1500	85	152	1135	1140
73840	GTAACGCCAGGGTTTTCCCAGTCACGACGCTCAGAGAGATTGTGGATGC	ATCCACTTAACGTTACTGAAATCTCCAACGACTGAACTTTTCGAGGACG	CTCCTTCAATATCATCTTCTGTCTCCGACTTGGGATGGTGTTACAGTGG	GCGGATAACAATTTCACACAGGAAACAGCCTGACGATGTGTCTCTAAGC	1500	1500	93	23	1286	1003
73842	GTAACGCCAGGGTTTTCCCAGTCACGACGCAGAAGACGAAGGAGTAAGG	ATCCACTTAACGTTACTGAAATCTCCAACCTGACGATGTGTCTCTAAGC	CTCCTTCAATATCATCTTCTGTCTCCGACCTTGATCTATCGAGCCTTCC	GCGGATAACAATTTCACACAGGAAACAGCCTCTGACGATGTCTATGACG	1500	1500	396	128	1044	1228
73846	GTAACGCCAGGGTTTTCCCAGTCACGACGGTTCTCGAAGAGATGAGACG	ATCCACTTAACGTTACTGAAATCTCCAACGAGGTACCTTGAGCATTTCG	CTCCTTCAATATCATCTTCTGTCTCCGACGGGATGAGGAATAGAGTAGG	GCGGATAACAATTTCACACAGGAAACAGCTGGCTTAGAGTTGTGAGAGG	1500	1500	161	357	1022	1036
73853	GTAACGCCAGGGTTTTCCCAGTCACGACGTTTACTTTCCCCTCTGGTGG	ATCCACTTAACGTTACTGAAATCTCCAACGTCTGCGTCGAGATTTTAGC	CTCCTTCAATATCATCTTCTGTCTCCGACGGAAAACACGGAATACCAGG	GCGGATAACAATTTCACACAGGAAACAGCAGACGCGAAGAAGAGAGACG	1500	1500	82	215	1088	1074
73862	GTAACGCCAGGGTTTTCCCAGTCACGACGGATGTTTGGGTGGTTTGAGG	ATCCACTTAACGTTACTGAAATCTCCAACGCTAGTGAAGTGACTCCTCC	CTCCTTCAATATCATCTTCTGTCTCCGACGAGGACAGAGTATGAGGAGG	GCGGATAACAATTTCACACAGGAAACAGCAGAGAGAGAGAGGGACGACG	1500	1500	367	244	1101	1114
73876	GTAACGCCAGGGTTTTCCCAGTCACGACGTGTCCCAGAGACTGATAAGC	ATCCACTTAACGTTACTGAAATCTCCAACAAGTCTCTCTGTTGTCGTCC	CTCCTTCAATATCATCTTCTGTCTCCGACCGAGAGTATGTGTCAAGTCG	GCGGATAACAATTTCACACAGGAAACAGCAGGAGAAAGAAAGGGAGAGG	1500	1500	98	259	1142	1018
73904	GTAACGCCAGGGTTTTCCCAGTCACGACGGATATCAGCAAGTCTGGACC	ATCCACTTAACGTTACTGAAATCTCCAACAACAAAGGGTCGTCAGTACC	CTCCTTCAATATCATCTTCTGTCTCCGACCCAGTTACATTGAGTGGTGG	GCGGATAACAATTTCACACAGGAAACAGCAGTACTCGTCTCCTCCCAGG	1500	1500	109	381	1030	1006
73912	GTAACGCCAGGGTTTTCCCAGTCACGACGGGGCAGTCTCTTTGTATAGG	ATCCACTTAACGTTACTGAAATCTCCAACGCGGTTCGAGGAATAGTAGG	CTCCTTCAATATCATCTTCTGTCTCCGACGACAAACAACACAGGAGTGG	GCGGATAACAATTTCACACAGGAAACAGCCTTTGAGAAGGAGCACAAGG	1500	1500	195	20	1039	1173
73934	GTAACGCCAGGGTTTTCCCAGTCACGACGGGAAGAAAGGAGACACAAGC	ATCCACTTAACGTTACTGAAATCTCCAACAGTACCTTTTAGCACCCTGG	CTCCTTCAATATCATCTTCTGTCTCCGACACCTAGGGCTGTAAAACACC	GCGGATAACAATTTCACACAGGAAACAGCACAGATACACAGCTCGAACG	1500	1500	215	369	1099	1065
73940	GTAACGCCAGGGTTTTCCCAGTCACGACGTTAACCTTAGTGCCACCTCC	ATCCACTTAACGTTACTGAAATCTCCAACATAGGAGTGGAGCAGAGAGC	CTCCTTCAATATCATCTTCTGTCTCCGACTGGGAGGTCATAAGACTACG	GCGGATAACAATTTCACACAGGAAACAGCAAGTGGAGGCCTAGTTATCG	1500	1500	200	211	1112	1180
73963	GTAACGCCAGGGTTTTCCCAGTCACGACGCGAGATTAGGATGAGGATCG	ATCCACTTAACGTTACTGAAATCTCCAACCATAGAGATCCAAGGGAAGC	CTCCTTCAATATCATCTTCTGTCTCCGACTATGACGTCCAGTGCATACG	GCGGATAACAATTTCACACAGGAAACAGCGCAGGAGCTTCATCTTGTCC	1500	1500	229	390	1268	1038
73975	GTAACGCCAGGGTTTTCCCAGTCACGACGAGAGCTTGTTAGGAGGAAGG	ATCCACTTAACGTTACTGAAATCTCCAACGATCTTCTCGTCATCTCTCG	CTCCTTCAATATCATCTTCTGTCTCCGACTACACTGAGACAAGTGGACG	GCGGATAACAATTTCACACAGGAAACAGCAGCTGTCTAGAATCCAGAGG	1500	1500	357	24	1093	1275
74026	GTAACGCCAGGGTTTTCCCAGTCACGACGTACGTGGCTATCTGTGTAGG	ATCCACTTAACGTTACTGAAATCTCCAACACAGCTCCAGCCTTATTAGC	CTCCTTCAATATCATCTTCTGTCTCCGACGAGCTACCAAACAGATGAGG	GCGGATAACAATTTCACACAGGAAACAGCCTTGTCAACAGCTTCACTCC	1500	1500	94	109	1097	1236
74030	GTAACGCCAGGGTTTTCCCAGTCACGACGGGTACTGGACCTTAATCAGC	ATCCACTTAACGTTACTGAAATCTCCAACGAGCCGTAGAAGCAGATACC	CTCCTTCAATATCATCTTCTGTCTCCGACCTTCCATAAGACAGAGCAGG	GCGGATAACAATTTCACACAGGAAACAGCGTTCTCAACTCTTGTGCTGG	1500	1500	24	8	1239	1175
74047	GTAACGCCAGGGTTTTCCCAGTCACGACGGTATGCTCGTCATGTCTTCC	ATCCACTTAACGTTACTGAAATCTCCAACGGTATCAGTCAAGACACACC	CTCCTTCAATATCATCTTCTGTCTCCGACGATTAAAGAGGTGCCAGAGG	GCGGATAACAATTTCACACAGGAAACAGCCCTCTTGTTAGAACTCCTCG	1500	1500	85	62	1269	1218
74060	GTAACGCCAGGGTTTTCCCAGTCACGACGGGTAGGTAGGTAGGACAAGC	ATCCACTTAACGTTACTGAAATCTCCAACAGGAAGAGAGACAGGAAAGG	CTCCTTCAATATCATCTTCTGTCTCCGACGTTGCACCAAGTCAGACAGC	GCGGATAACAATTTCACACAGGAAACAGCACCATACTCAGCTTCCAAGG	1500	1500	38	90	1175	1073
78543	GTAACGCCAGGGTTTTCCCAGTCACGACGCATCACCTTCTTCCTCTTCC	ATCCACTTAACGTTACTGAAATCTCCAACGGGAGTGCTCATAAAGTACC	CTCCTTCAATATCATCTTCTGTCTCCGACGTAAACTAGGAAACGCGTGG	GCGGATAACAATTTCACACAGGAAACAGCACAGTTGAGTCTGTCTGTCG	1500	1500	258	60	1135	1267
78552	GTAACGCCAGGGTTTTCCCAGTCACGACGACAGGTATGTCTCGCTTTCC	ATCCACTTAACGTTACTGAAATCTCCAACCTTCTTCTCACACAGAGTCC	CTCCTTCAATATCATCTTCTGTCTCCGACATCACCGCTCGATATACTCC	GCGGATAACAATTTCACACAGGAAACAGCCAGCATATAGACTCGACACG	1500	1500	35	231	1103	1126
78560	GTAACGCCAGGGTTTTCCCAGTCACGACGCAAGAGGAGAGTCTTCGTCG	ATCCACTTAACGTTACTGAAATCTCCAACAGCTTCTGTAGAGGTTGTGG	CTCCTTCAATATCATCTTCTGTCTCCGACTAAAGACTGCGGATGAGAGC	GCGGATAACAATTTCACACAGGAAACAGCATGCTTCACCAGCTACTACC	1500	1500	47	122	1193	1227
78561	GTAACGCCAGGGTTTTCCCAGTCACGACGTAAAGACTGCGGATGAGAGC	ATCCACTTAACGTTACTGAAATCTCCAACATGCTTCACCAGCTACTACC	CTCCTTCAATATCATCTTCTGTCTCCGACGTCATACAGCTTCAGACTGG	GCGGATAACAATTTCACACAGGAAACAGCAGAGACAACCTCTGGAAAGC	1500	1500	235	251	1227	1234
78576	GTAACGCCAGGGTTTTCCCAGTCACGACGATCAAATAGGAGCGGGAAGG	ATCCACTTAACGTTACTGAAATCTCCAACGAGGCTGTACAAGTTGAAGG	CTCCTTCAATATCATCTTCTGTCTCCGACGAGACTATCACGTGGCTACC	GCGGATAACAATTTCACACAGGAAACAGCCCTCCTTTGCAGTTCTATCG	1500	1500	111	61	1050	1279
78591	GTAACGCCAGGGTTTTCCCAGTCACGACGGACTTGAATAGGCACAGAGG	ATCCACTTAACGTTACTGAAATCTCCAACCTTGCACTGAGTAACCTACC	CTCCTTCAATATCATCTTCTGTCTCCGACAAATAGAGGTGGGCGTATGG	GCGGATAACAATTTCACACAGGAAACAGCCCTACCACGAGTACCTAACC	1500	1500	86	55	1066	1073
78626	GTAACGCCAGGGTTTTCCCAGTCACGACGCAACCTCGTTGAGAAACTCC	ATCCACTTAACGTTACTGAAATCTCCAACTCAGGGCTCTACCTAGAAGG	CTCCTTCAATATCATCTTCTGTCTCCGACATACTAGGCCTTCAACGACG	GCGGATAACAATTTCACACAGGAAACAGCGGAGTCTGATGAATCCTACC	1500	1500	151	421	1233	1046
78645	GTAACGCCAGGGTTTTCCCAGTCACGACGTCTGTTCGACTACGAGATCC	ATCCACTTAACGTTACTGAAATCTCCAACGTCGAGTCTTTAGGGAAACG	CTCCTTCAATATCATCTTCTGTCTCCGACAGATGATGAGACGACACTGC	GCGGATAACAATTTCACACAGGAAACAGCGGAGTGCAAGATTACACAGG	1500	1500	27	71	1203	1147
78650	GTAACGCCAGGGTTTTCCCAGTCACGACGGTTGAACACAGTACAGCACC	ATCCACTTAACGTTACTGAAATCTCCAACATCAAGAGACGACTCGATCC	CTCCTTCAATATCATCTTCTGTCTCCGACACTAGCTAGAGCATCTCACG	GCGGATAACAATTTCACACAGGAAACAGCAAAGGACAGAGAAGGAGAGG	1500	1500	213	135	1145	1281
78688	GTAACGCCAGGGTTTTCCCAGTCACGACGTTAGTCAGTCCCCTAGTTCG	ATCCACTTAACGTTACTGAAATCTCCAACGTACTACTATGCTGCGGTCC	CTCCTTCAATATCATCTTCTGTCTCCGACGCGTTGAACAAGACTACACC	GCGGATAACAATTTCACACAGGAAACAGCAGAAGGACTCAGAGAAGAGC	1500	1500	70	295	1032	1005
78690			CTCCTTCAATATCATCTTCTGTCTCCGACAACCGGTACCGTCATATACC	GCGGATAACAATTTCACACAGGAAACAGCCACTCCAGCAGACTAACACC	1500	1500	0	241	0	1146
78738	GTAACGCCAGGGTTTTCCCAGTCACGACGGACCCGTATCAGACACTACC	ATCCACTTAACGTTACTGAAATCTCCAACGTTAGCAACGCGAGTAGAGG	CTCCTTCAATATCATCTTCTGTCTCCGACGTACAGACACCTGCATCTCG	GCGGATAACAATTTCACACAGGAAACAGCAACTCTCTAGTTTCCGCACC	1500	1500	20	106	1011	1047
78740	GTAACGCCAGGGTTTTCCCAGTCACGACGCGCCCTACTTATACCTTACC	ATCCACTTAACGTTACTGAAATCTCCAACGATTAGACGCAGTGAGTACG	CTCCTTCAATATCATCTTCTGTCTCCGACGAGGAGGAAAGAAAAGGACC	GCGGATAACAATTTCACACAGGAAACAGCAGAAGCACTACGAGAAGAGG	1500	1500	119	426	1183	1031
78753	GTAACGCCAGGGTTTTCCCAGTCACGACGCATCTACGACTTCCTCAACG	ATCCACTTAACGTTACTGAAATCTCCAACGGAGAGCGAAAAAGAAGAGC	CTCCTTCAATATCATCTTCTGTCTCCGACACCCATGTACAGATACCTCC	GCGGATAACAATTTCACACAGGAAACAGCTGTCTGTGTGTAGTGTGTGG	1500	1500	79	323	1157	1079
78765	GTAACGCCAGGGTTTTCCCAGTCACGACGTACCTAGTTACAGGTCCTCG	ATCCACTTAACGTTACTGAAATCTCCAACTACTGGATCTACAGGTCTGC	CTCCTTCAATATCATCTTCTGTCTCCGACCCACATATTACCCAGGTAGG	GCGGATAACAATTTCACACAGGAAACAGCTAGATGCTTCCATGACCTCC	1500	1500	323	194	1015	1098
78773	GTAACGCCAGGGTTTTCCCAGTCACGACGAGCACCTACTCACTTCATCC	ATCCACTTAACGTTACTGAAATCTCCAACGCGTTCAAGGTTCTTACAGG	CTCCTTCAATATCATCTTCTGTCTCCGACACACCTGGTCTTGTCTCAGC	GCGGATAACAATTTCACACAGGAAACAGCACCTTCAAGGGTCTCTTAGC	1500	1500	422	81	1038	1068
78797	GTAACGCCAGGGTTTTCCCAGTCACGACGGGATCTCTACAAGACGTTGG	ATCCACTTAACGTTACTGAAATCTCCAACGTGTAAGAAGCAAGACGAGG	CTCCTTCAATATCATCTTCTGTCTCCGACGCATCTACCACCTACCTACC	GCGGATAACAATTTCACACAGGAAACAGCCACACTGGACACTCTTAACC	1500	1500	11	123	1064	1237
78799	GTAACGCCAGGGTTTTCCCAGTCACGACGCTTAGGTCCTCAAACTGTGC	ATCCACTTAACGTTACTGAAATCTCCAACAGTGGTGGTAGTTGTAGTCG	CTCCTTCAATATCATCTTCTGTCTCCGACGCGTTATACTGTGTCGATCC	GCGGATAACAATTTCACACAGGAAACAGCCATCGAGTTCTCTCCTTAGC	1500	1500	25	211	1139	1037
78811	GTAACGCCAGGGTTTTCCCAGTCACGACGTGTCAGGAGACACAAAGAGG	ATCCACTTAACGTTACTGAAATCTCCAACGAGAGAAGATAGATGCGACG	CTCCTTCAATATCATCTTCTGTCTCCGACGGGTAGAGACCTGAAGATGC	GCGGATAACAATTTCACACAGGAAACAGCTGATGGTCAAGGTACTGAGG	1500	1500	118	261	1087	1072
78817	GTAACGCCAGGGTTTTCCCAGTCACGACGTACAAGGGTTCTAGGTGAGG	ATCCACTTAACGTTACTGAAATCTCCAACGTCAGTGTAAGAGGTGCTCG	CTCCTTCAATATCATCTTCTGTCTCCGACATGAGAGTACTCGTGTGAGG	GCGGATAACAATTTCACACAGGAAACAGCACAAGGACCTGTACGAAACC	1500	1500	130	80	1243	1177
78823	GTAACGCCAGGGTTTTCCCAGTCACGACGGTCTGTTCAGACGATACAGG	ATCCACTTAACGTTACTGAAATCTCCAACGTCTAGGGAGAAATCTGTGG	CTCCTTCAATATCATCTTCTGTCTCCGACGTTGTTTCTGATGGAGGAGG	GCGGATAACAATTTCACACAGGAAACAGCCGAGATCGAGATAGTTGAGG	1500	1500	307	170	1085	1231
78833	GTAACGCCAGGGTTTTCCCAGTCACGACGAGTCTCGAGAGAACAGATGC	ATCCACTTAACGTTACTGAAATCTCCAACAAGTCTCGGACTGAAGAACC	CTCCTTCAATATCATCTTCTGTCTCCGACCAAGTCTCATGTACCGTTCC	GCGGATAACAATTTCACACAGGAAACAGCCAAATACCTTACGCCCAAGC	1500	1500	7	270	1045	1203
74122	GTAACGCCAGGGTTTTCCCAGTCACGACGGATGAGACGAAGAAGAGAGG	ATCCACTTAACGTTACTGAAATCTCCAACTGCTGGGTATAGGTCTTAGG	CTCCTTCAATATCATCTTCTGTCTCCGACAATACACAACACTGGGCTCC	GCGGATAACAATTTCACACAGGAAACAGCAGGAACCCAAAAGTGTCTCC	1500	1500	367	192	1066	1129
74123	GTAACGCCAGGGTTTTCCCAGTCACGACGCTCTGGTCTATTACTGCTCC	ATCCACTTAACGTTACTGAAATCTCCAACTAGGTAGAGTCAGAGGGTCC	CTCCTTCAATATCATCTTCTGTCTCCGACAGTTCAGGCACCATCTTACC	GCGGATAACAATTTCACACAGGAAACAGCGTGCTAGTGTTGCTTTCAGG	1500	1500	314	37	1058	1163
74162	GTAACGCCAGGGTTTTCCCAGTCACGACGCATAGATGAGAAGACGGTGG	ATCCACTTAACGTTACTGAAATCTCCAACGGATGCAGTTATCAGGTAGG	CTCCTTCAATATCATCTTCTGTCTCCGACCAGTAGTCGCATCCTAAACC	GCGGATAACAATTTCACACAGGAAACAGCGAGCAAGATCATTGAGGAGC	1500	1500	166	150	1056	1151
74163	GTAACGCCAGGGTTTTCCCAGTCACGACGGTTTGGTGATCTGCAACTCC	ATCCACTTAACGTTACTGAAATCTCCAACAAGCTACTTACCGACAGAGC	CTCCTTCAATATCATCTTCTGTCTCCGACTCGTTAGACTTGGCTGTACC	GCGGATAACAATTTCACACAGGAAACAGCGCGAATAGAACTCTTCCAGC	1500	1500	221	342	1211	1002
74168	GTAACGCCAGGGTTTTCCCAGTCACGACGCTGTACTCGACTCCTCTTCC	ATCCACTTAACGTTACTGAAATCTCCAACCTGATGACTAAGCAGACACC	CTCCTTCAATATCATCTTCTGTCTCCGACCTCAGTCTACATGTTCCTCC	GCGGATAACAATTTCACACAGGAAACAGCCACAGCTCTCTCACACAACC	1500	1500	93	66	1111	1014
74194	GTAACGCCAGGGTTTTCCCAGTCACGACGTGTACAGAGCCTACTCGTCC	ATCCACTTAACGTTACTGAAATCTCCAACGGAGAGTCATGTAAGTGTGG	CTCCTTCAATATCATCTTCTGTCTCCGACGAACTGTCAGAGCTACATGC	GCGGATAACAATTTCACACAGGAAACAGCTAGTGGCTGTAAGACTGTCC	1500	1500	212	147	1227	1005
74198	GTAACGCCAGGGTTTTCCCAGTCACGACGCATTAGACTATGGCTCCTGC	ATCCACTTAACGTTACTGAAATCTCCAACGAGCTCGTGGTTTAAGTAGG	CTCCTTCAATATCATCTTCTGTCTCCGACGAAAGTTCTCAGCTGGTAGG	GCGGATAACAATTTCACACAGGAAACAGCACCGTCAAGGAGTACTATGC	1500	1500	212	250	1181	1122
74214	GTAACGCCAGGGTTTTCCCAGTCACGACGATAGTGAGAGGTGGGATAGC	ATCCACTTAACGTTACTGAAATCTCCAACGAGAAGGGTGACTTGGTAGC	CTCCTTCAATATCATCTTCTGTCTCCGACCAGTAGCCAGTTTGAGTACC	GCGGATAACAATTTCACACAGGAAACAGCGTATTGGAGTCGCTAAGTCC	1500	1500	35	34	1015	1131
74235	GTAACGCCAGGGTTTTCCCAGTCACGACGTGCTAGTAAGACAGACCAGG	ATCCACTTAACGTTACTGAAATCTCCAACGAGGAGACGAGAATCACAGC	CTCCTTCAATATCATCTTCTGTCTCCGACAGGTAGTCCAGCAATAGACC	GCGGATAACAATTTCACACAGGAAACAGCCACCAGATCCTCTCAAAACC	1500	1500	63	355	1140	1016
74241	GTAACGCCAGGGTTTTCCCAGTCACGACGGAAGCGTAGACTGTACTTGC	ATCCACTTAACGTTACTGAAATCTCCAACCAGTGCTGTAATAGCTCAGG	CTCCTTCAATATCATCTTCTGTCTCCGACCGTATCTTTACCTCCCTTCC	GCGGATAACAATTTCACACAGGAAACAGCTAGGTAGGTAGGCATCTTGG	1500	1500	147	113	1116	1235
74252	GTAACGCCAGGGTTTTCCCAGTCACGACGCGGTATGGACACTGTAGAGG	ATCCACTTAACGTTACTGAAATCTCCAACGTGAGCCCACTAAGAAGACC	CTCCTTCAATATCATCTTCTGTCTCCGACTGACTACCACTTGGTGATGC	GCGGATAACAATTTCACACAGGAAACAGCCCTTCTCCGTCTTCTTCAGC	1500	1500	203	422	1134	1025
74258	GTAACGCCAGGGTTTTCCCAGTCACGACGAGTAAAGCTGGGAATCGAGG	ATCCACTTAACGTTACTGAAATCTCCAACAGGTACCTCGCTAACTGACG	CTCCTTCAATATCATCTTCTGTCTCCGACCTACATCTACCTCACCCTGC	GCGGATAACAATTTCACACAGGAAACAGCGTACAACTCAGAGAAGCAGC	1500	1500	175	235	1186	1162
74267	GTAACGCCAGGGTTTTCCCAGTCACGACGTCACAGTAACGTCGTTGTCC	ATCCACTTAACGTTACTGAAATCTCCAACGTGTCTCTCACTTCTGGAGC	CTCCTTCAATATCATCTTCTGTCTCCGACGTATAATTGTCCCACGGTGC	GCGGATAACAATTTCACACAGGAAACAGCCTTCGAAAAGCTCTCCTTCC	1500	1500	403	248	1002	1158
74278	GTAACGCCAGGGTTTTCCCAGTCACGACGACGAGGTAGACGTCTCTAGG	ATCCACTTAACGTTACTGAAATCTCCAACCGAGTGGATTATTCTGGTCC	CTCCTTCAATATCATCTTCTGTCTCCGACTAGCACTCTATCCACTGTCC	GCGGATAACAATTTCACACAGGAAACAGCGGAGGTCAATCTCAATGACG	1500	1500	198	295	1193	1067
74289	GTAACGCCAGGGTTTTCCCAGTCACGACGATATACCCTCTCAGCCCTCG	ATCCACTTAACGTTACTGAAATCTCCAACGTGTATGTATGTGTGCCTCC	CTCCTTCAATATCATCTTCTGTCTCCGACCGTCCACATTACTTGACTCC	GCGGATAACAATTTCACACAGGAAACAGCCAAAGTCCTCACCTACATCG	1500	1500	353	39	1003	1055
74356	GTAACGCCAGGGTTTTCCCAGTCACGACGCAAAGACAAGGTCAAGGTGG	ATCCACTTAACGTTACTGAAATCTCCAACATGAGGAGAGTCTCTGATGC			1500	1500	327	0	1133	0
74374	GTAACGCCAGGGTTTTCCCAGTCACGACGATATCGTGGCTCGAGTATCC	ATCCACTTAACGTTACTGAAATCTCCAACAGAGCAGTCGTTAGAAGTCG	CTCCTTCAATATCATCTTCTGTCTCCGACGCATAGATGTACAAGGCACC	GCGGATAACAATTTCACACAGGAAACAGCGGCATCCTGTTAGAAGAAGG	1500	1500	24	68	1287	1026
74375	GTAACGCCAGGGTTTTCCCAGTCACGACGGTCGTCGCCTTATCTATACC	ATCCACTTAACGTTACTGAAATCTCCAACATGAGAAGAGTGGCAGTAGG	CTCCTTCAATATCATCTTCTGTCTCCGACACAGGAAGAGATGGAGAACC	GCGGATAACAATTTCACACAGGAAACAGCACTACTTCCACATCCTCACC	1500	1500	197	320	1151	1083
74390	GTAACGCCAGGGTTTTCCCAGTCACGACGGCTATCCTGCAGTATCAACG	ATCCACTTAACGTTACTGAAATCTCCAACGAATCTGTCTGTGCCTTTCG	CTCCTTCAATATCATCTTCTGTCTCCGACGATATCACAGGTGTCGTTGG	GCGGATAACAATTTCACACAGGAAACAGCGCTCACTCCTGAAGAAAAGG	1500	1500	241	237	1000	1182
74397	GTAACGCCAGGGTTTTCCCAGTCACGACGCGTAGGTCTTAGTGCAGTCG	ATCCACTTAACGTTACTGAAATCTCCAACGATGGATCAACGGCTACTGG	CTCCTTCAATATCATCTTCTGTCTCCGACGGCAAGAAGGAAGACTATGG	GCGGATAACAATTTCACACAGGAAACAGCAACCCTGGTGAGTTCAAACC	1500	1500	457	273	1041	1018
74409	GTAACGCCAGGGTTTTCCCAGTCACGACGGACGATGCATGATCTGTAGG	ATCCACTTAACGTTACTGAAATCTCCAACCTGAAACTAGCCTCTTCAGC	CTCCTTCAATATCATCTTCTGTCTCCGACCTCTATGATGACGTTGCAGG	GCGGATAACAATTTCACACAGGAAACAGCCAGTAAGGTAGGGATAGAGG	1500	1500	389	270	1036	1158
74437	GTAACGCCAGGGTTTTCCCAGTCACGACGGTAGGTACTTGTCCTCGACC	ATCCACTTAACGTTACTGAAATCTCCAACCTGTAATAACGCGTACCTGG	CTCCTTCAATATCATCTTCTGTCTCCGACGACCTGCAGTCCATCTATCC	GCGGATAACAATTTCACACAGGAAACAGCAGTCACCTGTGCTTAACTCC	1500	1500	126	167	1174	1024
74442	GTAACGCCAGGGTTTTCCCAGTCACGACGCGCTCTCGTATAATACCTCC	ATCCACTTAACGTTACTGAAATCTCCAACGCTGGTTGTAGGCTAGATGG	CTCCTTCAATATCATCTTCTGTCTCCGACGCATATACCAGAAGGCTACC	GCGGATAACAATTTCACACAGGAAACAGCGAAGACCACTTACTGCTTCC	1500	1500	133	50	1225	1004
74449	GTAACGCCAGGGTTTTCCCAGTCACGACGCCAGAGTCTTGGTATTGTCG	ATCCACTTAACGTTACTGAAATCTCCAACCAGACTTGAGAGTTCTGAGC	CTCCTTCAATATCATCTTCTGTCTCCGACTGTCCTAGATAGGGACTTGC	GCGGATAACAATTTCACACAGGAAACAGCGATATGGAAGGCACTCTTGG	1500	1500	195	487	1047	1011
74453	GTAACGCCAGGGTTTTCCCAGTCACGACGGCTGTGACATCACTAAGAGC	ATCCACTTAACGTTACTGAAATCTCCAACTCTCTCCCTCTTACAGTTCC	CTCCTTCAATATCATCTTCTGTCTCCGACGATGTCATGTCTACACCTCC	GCGGATAACAATTTCACACAGGAAACAGCACTATGCCAAGAGCTGAAGG	1500	1500	373	278	1127	1064
74462	GTAACGCCAGGGTTTTCCCAGTCACGACGAGTCTGTCCAAGATTCCAGG	ATCCACTTAACGTTACTGAAATCTCCAACGAGGTCACTTGTACTTGTCG	CTCCTTCAATATCATCTTCTGTCTCCGACGACGCTGTTATAGCTTGTCG	GCGGATAACAATTTCACACAGGAAACAGCAAGGTGCTAGGATACTCACG	1500	1500	283	391	1088	1079
74476	GTAACGCCAGGGTTTTCCCAGTCACGACGGTGTAGCGAAGCGATATTCC	ATCCACTTAACGTTACTGAAATCTCCAACGGTGTACAGAGGAAAGAAGC	CTCCTTCAATATCATCTTCTGTCTCCGACTCTGTATGCCCTCTGTTAGG	GCGGATAACAATTTCACACAGGAAACAGCCTCCCTAGTACGGTTTTTCG	1500	1500	142	352	1073	1052
74480	GTAACGCCAGGGTTTTCCCAGTCACGACGATCTCGTGGAGACTAGAACG	ATCCACTTAACGTTACTGAAATCTCCAACCCGATAAGATAAGAGGCAGG	CTCCTTCAATATCATCTTCTGTCTCCGACGACATACCTTGTGTCAGTGG	GCGGATAACAATTTCACACAGGAAACAGCGTCCAAGGAGTGGAAGTAGG	1500	1500	73	15	1022	1035
74486	GTAACGCCAGGGTTTTCCCAGTCACGACGGACATCCATTACGCAAGACC	ATCCACTTAACGTTACTGAAATCTCCAACTCTACCAGACTACAACGACC			1500	1500	199	0	1004	0
74498	GTAACGCCAGGGTTTTCCCAGTCACGACGAGTCTTGAACCGACTGATGG	ATCCACTTAACGTTACTGAAATCTCCAACGTTCAGAGCAGGTAATGAGG	CTCCTTCAATATCATCTTCTGTCTCCGACATGGTCAGTGTACTCACAGG	GCGGATAACAATTTCACACAGGAAACAGCGAGACTGGCAAATACTGAGC	1500	1500	5	265	999	1115
74505	GTAACGCCAGGGTTTTCCCAGTCACGACGCATGTATGTCGTGTACCTCC	ATCCACTTAACGTTACTGAAATCTCCAACGTTAGAATGACGGAGACTCG	CTCCTTCAATATCATCTTCTGTCTCCGACTGACTTCCCAGATCTTGACC	GCGGATAACAATTTCACACAGGAAACAGCACAGGATAAGCGGATACAGC	1500	1500	49	56	1014	1189
74508	GTAACGCCAGGGTTTTCCCAGTCACGACGTGTAATGCTGCTACCTGTGG	ATCCACTTAACGTTACTGAAATCTCCAACGTCCGGTATAACGTAGATCC	CTCCTTCAATATCATCTTCTGTCTCCGACCTGTGTACTCTCCTTCCTCG	GCGGATAACAATTTCACACAGGAAACAGCAGTCTTGTGCTTGTGCCTCC	1500	1500	361	58	1109	1173
74515	GTAACGCCAGGGTTTTCCCAGTCACGACGGTAAGCCCCCATACTGAAGC	ATCCACTTAACGTTACTGAAATCTCCAACGTCTACCCCAGACTACTTCG	CTCCTTCAATATCATCTTCTGTCTCCGACTCTTGTAGCCTGAGGACTGG	GCGGATAACAATTTCACACAGGAAACAGCGTCTCGAGTTCAACAGGACC	1500	1500	306	209	1170	1125
74517	GTAACGCCAGGGTTTTCCCAGTCACGACGCTCTGGGAAGTCCAGATACG	ATCCACTTAACGTTACTGAAATCTCCAACCCTGTGAAGATGACTTGAGG	CTCCTTCAATATCATCTTCTGTCTCCGACGTGGTTGGTCTCTTGATTCG	GCGGATAACAATTTCACACAGGAAACAGCCGTAGTCTCTCTGAAGCTGG	1500	1500	365	68	1123	1077
78929	GTAACGCCAGGGTTTTCCCAGTCACGACGGGAATGTGAGTGTTCTCTCC	ATCCACTTAACGTTACTGAAATCTCCAACGGACTAGTATCACGACAACG	CTCCTTCAATATCATCTTCTGTCTCCGACCAACCAGTCCTCTTCAGTCC	GCGGATAACAATTTCACACAGGAAACAGCCTATGCAGGACAACCATACG	1500	1500	79	394	1187	1099
78939	GTAACGCCAGGGTTTTCCCAGTCACGACGGTCTCTCGACTTCTGACTGC	ATCCACTTAACGTTACTGAAATCTCCAACCTTAGGTGTCTCAACACTGC			1500	1500	160	0	1179	0
74531	GTAACGCCAGGGTTTTCCCAGTCACGACGGATCAAGGTGAGTGACTTCC	ATCCACTTAACGTTACTGAAATCTCCAACGGTATGAGAGCTGATTGACG	CTCCTTCAATATCATCTTCTGTCTCCGACCACTGAGTTCCATGTTCTCG	GCGGATAACAATTTCACACAGGAAACAGCCTCGCTAGTGATAGTCCTCC	1500	1500	118	64	1218	1074
78953	GTAACGCCAGGGTTTTCCCAGTCACGACGACTTACGAACAATCCCCAGG	ATCCACTTAACGTTACTGAAATCTCCAACCAACATAGGACTCTGACAGC	CTCCTTCAATATCATCTTCTGTCTCCGACAGAACAGGGACAGTGTTAGC	GCGGATAACAATTTCACACAGGAAACAGCAAAGTAAACGCACCTCCTCG	1500	1500	436	65	1059	1075
78956	GTAACGCCAGGGTTTTCCCAGTCACGACGGACACGACTTTTACCAGACC	ATCCACTTAACGTTACTGAAATCTCCAACGTGCGTGAGAGAGTAATACC	CTCCTTCAATATCATCTTCTGTCTCCGACGCTGTACGAGTAAGTTGACG	GCGGATAACAATTTCACACAGGAAACAGCCGTAAGTACCTAGCAGGAGG	1500	1500	45	195	1264	1267
78958	GTAACGCCAGGGTTTTCCCAGTCACGACGGCTGTACGAGTAAGTTGACG	ATCCACTTAACGTTACTGAAATCTCCAACCGTAAGTACCTAGCAGGAGG	CTCCTTCAATATCATCTTCTGTCTCCGACATGTATAGGGTCCCTTGAGC	GCGGATAACAATTTCACACAGGAAACAGCGGAGCAACGAGATAAGGTGG	1500	1500	70	137	1267	1167
78960	GTAACGCCAGGGTTTTCCCAGTCACGACGCGGAGTGACATTCTAGTTCG	ATCCACTTAACGTTACTGAAATCTCCAACGGAGCAACGAGATAAGGTGG	CTCCTTCAATATCATCTTCTGTCTCCGACATACCTTTCTCTGGTGCTGG	GCGGATAACAATTTCACACAGGAAACAGCGAGGATAGGGAAAGGATAGG	1500	1500	342	32	1042	1162
78961	GTAACGCCAGGGTTTTCCCAGTCACGACGGATAACGGACCTGAGAGACC	ATCCACTTAACGTTACTGAAATCTCCAACGTAAACGGACCTGTAAGACG	CTCCTTCAATATCATCTTCTGTCTCCGACTAGCAGCATAGAGTCGTAGC	GCGGATAACAATTTCACACAGGAAACAGCCGTAAGGTACAGTATGCACG	1500	1500	175	342	999	1075
78966	GTAACGCCAGGGTTTTCCCAGTCACGACGCCTTAGTAGGTACGAGCAGC	ATCCACTTAACGTTACTGAAATCTCCAACGCTGAGTAGGTAGGAGATGC			1500	1500	205	0	1100	0
78968	GTAACGCCAGGGTTTTCCCAGTCACGACGGGTCATTGAGAGCTACAAGC	ATCCACTTAACGTTACTGAAATCTCCAACCAGCACCTACCTTATGTACC	CTCCTTCAATATCATCTTCTGTCTCCGACAGACCCAGTCTCTAAGCAGG	GCGGATAACAATTTCACACAGGAAACAGCCTAGTAGAACGCAATGCAGG	1500	1500	133	418	1158	1047
74534	GTAACGCCAGGGTTTTCCCAGTCACGACGCCTCTCTCGGTATCCTCTCC	ATCCACTTAACGTTACTGAAATCTCCAACACCTACATACAGACAGCAGG	CTCCTTCAATATCATCTTCTGTCTCCGACGTCATTCCTTTGGACCAACC	GCGGATAACAATTTCACACAGGAAACAGCCAATCTACAACGTCTCCTCC	1500	1500	281	218	1045	1132
78970	GTAACGCCAGGGTTTTCCCAGTCACGACGCTCGATGTCTGAGTAGGTGG	ATCCACTTAACGTTACTGAAATCTCCAACAGGTACTGTTCCGTAGGTGG	CTCCTTCAATATCATCTTCTGTCTCCGACAAAGACCTAGGGTGTGAAGC	GCGGATAACAATTTCACACAGGAAACAGCAACTGTCTCTACTCCACAGG	1500	1500	221	148	1084	1120
78984			CTCCTTCAATATCATCTTCTGTCTCCGACCTTGGTCTAACTGAGCCTCG	GCGGATAACAATTTCACACAGGAAACAGCCTCTCCTCTTTACCTTCTGC	1500	1500	0	86	0	1234
79014	GTAACGCCAGGGTTTTCCCAGTCACGACGGTAGAGTCGAGTGTCGATCC	ATCCACTTAACGTTACTGAAATCTCCAACGTTGATGAAGGCTACAGAGG	CTCCTTCAATATCATCTTCTGTCTCCGACTGTATACTAGTGACGGGACG	GCGGATAACAATTTCACACAGGAAACAGCCGTCAGGGATATGTACTACG	1500	1500	264	120	1052	1155
79019	GTAACGCCAGGGTTTTCCCAGTCACGACGCTCTCTCAGGCACTCTATCG	ATCCACTTAACGTTACTGAAATCTCCAACGTCCGTTATTCCAGTAGTCG	CTCCTTCAATATCATCTTCTGTCTCCGACTCTCGAAGACGATGCTAACC	GCGGATAACAATTTCACACAGGAAACAGCAGAAGCTCAAGCCTCTCACC	1500	1500	189	26	1217	1087
79031	GTAACGCCAGGGTTTTCCCAGTCACGACGGAGATGGTAATCTCTGCACC	ATCCACTTAACGTTACTGAAATCTCCAACGAGAAAGGTACTCTTCGTCG	CTCCTTCAATATCATCTTCTGTCTCCGACATCTCTGTCATCGACTCAGC	GCGGATAACAATTTCACACAGGAAACAGCAGTTCGGAGAGTCAAGCTGC	1500	1500	324	362	1167	1115
79037	GTAACGCCAGGGTTTTCCCAGTCACGACGCCTTAGCATTCTAGACGAGG	ATCCACTTAACGTTACTGAAATCTCCAACCCAGGTAGGTAGTAGGTTGC	CTCCTTCAATATCATCTTCTGTCTCCGACCTGAGTATGAGGTGTTCTGC	GCGGATAACAATTTCACACAGGAAACAGCAAGACTTACAGCAGCAGAGG	1500	1500	28	254	1117	1019
79089	GTAACGCCAGGGTTTTCCCAGTCACGACGGAGATGTAGAGGACCAAAGC	ATCCACTTAACGTTACTGAAATCTCCAACGGCGATAGTAGTACCTAACC	CTCCTTCAATATCATCTTCTGTCTCCGACATGTGCTGCTACTGGTAAGG	GCGGATAACAATTTCACACAGGAAACAGCCTGAGTGCTACAAGAAGTGG	1500	1500	405	236	1040	1164
79106	GTAACGCCAGGGTTTTCCCAGTCACGACGGGGACTCGTCTATAATCAGG	ATCCACTTAACGTTACTGAAATCTCCAACCTACCAGTCACAATACCAGC	CTCCTTCAATATCATCTTCTGTCTCCGACTCTTCTCAGGAGTATCGTGG	GCGGATAACAATTTCACACAGGAAACAGCAGTGTCGGAAGAGTAGATGC	1500	1500	434	313	1005	1014
79111	GTAACGCCAGGGTTTTCCCAGTCACGACGAAGTCAGTTGGGAGAAGACC	ATCCACTTAACGTTACTGAAATCTCCAACAGGGTTGGTAAGTAGAGTCG	CTCCTTCAATATCATCTTCTGTCTCCGACTAGGATTGTAGGATCCGTCG	GCGGATAACAATTTCACACAGGAAACAGCGATGAGCCCAGTTATACTCC	1500	1500	241	427	1160	1039
79119	GTAACGCCAGGGTTTTCCCAGTCACGACGAAAGCCGTCAGTACCTAAGC	ATCCACTTAACGTTACTGAAATCTCCAACTCTACACTATCAGCGTCTCG	CTCCTTCAATATCATCTTCTGTCTCCGACAGGTTCGGAGTTAGATGACC	GCGGATAACAATTTCACACAGGAAACAGCGCTTGGTAGACAAGAGCTGG	1500	1500	303	61	1075	1015
79124	GTAACGCCAGGGTTTTCCCAGTCACGACGCGGTGACAAAGTGAGATTCC	ATCCACTTAACGTTACTGAAATCTCCAACCAGAGAGACACAGAGAGAGG	CTCCTTCAATATCATCTTCTGTCTCCGACTATATCTCCTTCCCCCTTCC	GCGGATAACAATTTCACACAGGAAACAGCGATACAGACAGCGTACTTGG	1500	1500	445	294	1043	1046
79166	GTAACGCCAGGGTTTTCCCAGTCACGACGGATCTGGAGAGCAAGTATCC	ATCCACTTAACGTTACTGAAATCTCCAACGGTTTAGCCTCGTTTCTTCC	CTCCTTCAATATCATCTTCTGTCTCCGACGATATGCCCCTATACCTACC	GCGGATAACAATTTCACACAGGAAACAGCGAGAGAGCATGGACAAGAGG	1500	1500	237	242	1170	1040
79171	GTAACGCCAGGGTTTTCCCAGTCACGACGGACTTGGAGGTAGAGACAGG	ATCCACTTAACGTTACTGAAATCTCCAACGGCCAAAAGGATACAAGAGC	CTCCTTCAATATCATCTTCTGTCTCCGACTCCATGTCATCACACCTACC	GCGGATAACAATTTCACACAGGAAACAGCGAGACTAGTAATCGCGGAGC	1500	1500	202	373	1102	1072
79222	GTAACGCCAGGGTTTTCCCAGTCACGACGAGCTGACGAGTCTGAACAGG	ATCCACTTAACGTTACTGAAATCTCCAACAACCTAGGTGAGTAGGATGG	CTCCTTCAATATCATCTTCTGTCTCCGACGCCACCCATATCTTCTAAGG	GCGGATAACAATTTCACACAGGAAACAGCGGGCCAGTAGTTGTAATACG	1500	1500	82	45	1002	1018
79225	GTAACGCCAGGGTTTTCCCAGTCACGACGCATACTCAATCACTCCCTCC	ATCCACTTAACGTTACTGAAATCTCCAACGCAGGATGTGTATCTAGACC	CTCCTTCAATATCATCTTCTGTCTCCGACGAAGAATATGGCTAGGGAGC	GCGGATAACAATTTCACACAGGAAACAGCCAACAACTGGAAGTCTGACC	1500	1500	245	36	1185	1117
79229	GTAACGCCAGGGTTTTCCCAGTCACGACGCCTATACCAGACACTTGTGC	ATCCACTTAACGTTACTGAAATCTCCAACTCATGTATCCCGTCTCTTCC	CTCCTTCAATATCATCTTCTGTCTCCGACCATGCAGGTAAAACGAGACC	GCGGATAACAATTTCACACAGGAAACAGCCAGAGTGCGTAAAGACAAGC	1500	1500	281	145	1169	1036
79235	GTAACGCCAGGGTTTTCCCAGTCACGACGTCTTCCTCTGTCTTCTCTCG	ATCCACTTAACGTTACTGAAATCTCCAACGAGCTTATCTTATCGGCAGG	CTCCTTCAATATCATCTTCTGTCTCCGACCGTGAGGGTATGATGTATGG	GCGGATAACAATTTCACACAGGAAACAGCCTACAATCTCGACTTGGACC	1500	1500	113	22	1279	1183
79238	GTAACGCCAGGGTTTTCCCAGTCACGACGACTGTACCAGACTTGGATGG	ATCCACTTAACGTTACTGAAATCTCCAACCGCCAGAACTTCTACATACC	CTCCTTCAATATCATCTTCTGTCTCCGACTTACACTCGTCTACACCTGC	GCGGATAACAATTTCACACAGGAAACAGCGATATCCCGAGTCTCTCTCC	1500	1500	218	407	1072	1065
79259	GTAACGCCAGGGTTTTCCCAGTCACGACGTAAGTAGGTAGCCTGGAAGC	ATCCACTTAACGTTACTGAAATCTCCAACGATCAGTGCAGGTCTACAGG	CTCCTTCAATATCATCTTCTGTCTCCGACGTGGAGTGTGAGTTTAGTCG	GCGGATAACAATTTCACACAGGAAACAGCGTACATAGGTCAGGTCATGC	1500	1500	228	149	1262	1223
79287	GTAACGCCAGGGTTTTCCCAGTCACGACGTATCCGTTACGACCTACACC	ATCCACTTAACGTTACTGAAATCTCCAACCTTACCCTACATCTGGAAGC	CTCCTTCAATATCATCTTCTGTCTCCGACTGTGTGCTACACTGACAAGG	GCGGATAACAATTTCACACAGGAAACAGCTAGAGGGAAGCCATGATAGG	1500	1500	241	59	1156	1042
79300	GTAACGCCAGGGTTTTCCCAGTCACGACGACCTACATAGCTCATCGTGC	ATCCACTTAACGTTACTGAAATCTCCAACGCCGCGATGTATATTGTACC	CTCCTTCAATATCATCTTCTGTCTCCGACCCTATCCTATCTCGTCAAGG	GCGGATAACAATTTCACACAGGAAACAGCAGTGTCCAGTCCGTTATTCG	1500	1500	266	474	1074	1014
79304	GTAACGCCAGGGTTTTCCCAGTCACGACGGTATCTTAAACGGTCCGTCG	ATCCACTTAACGTTACTGAAATCTCCAACCTCTGTCTTGCCTATTCTCC	CTCCTTCAATATCATCTTCTGTCTCCGACGACACTGAGGAGCAGTCAGG	GCGGATAACAATTTCACACAGGAAACAGCCGTGTTAGGAGAAGAGATCC	1500	1500	186	25	1084	1134
79326	GTAACGCCAGGGTTTTCCCAGTCACGACGCTCTGTTTACAGCAGACACG	ATCCACTTAACGTTACTGAAATCTCCAACGTAAGAGAGTGACAGACTCC	CTCCTTCAATATCATCTTCTGTCTCCGACACTGCAACGCTACTCTATGC	GCGGATAACAATTTCACACAGGAAACAGCTACCTACCAACTCATGGTCC	1500	1500	205	209	1021	1094
79359	GTAACGCCAGGGTTTTCCCAGTCACGACGGACATTTGAGTTGGCACTCC	ATCCACTTAACGTTACTGAAATCTCCAACGGAGTCTCTCAGTCTTGACC	CTCCTTCAATATCATCTTCTGTCTCCGACCACCATAGCTTCTGAAGACC	GCGGATAACAATTTCACACAGGAAACAGCCTTTACGAGTCTCATGGAGG	1500	1500	268	203	1039	1151
79361	GTAACGCCAGGGTTTTCCCAGTCACGACGCCTGAGCTCTCGTACATACC	ATCCACTTAACGTTACTGAAATCTCCAACGAACGACAGAGACACACAGC	CTCCTTCAATATCATCTTCTGTCTCCGACATACCTCCTCTTCCCTTTGC	GCGGATAACAATTTCACACAGGAAACAGCCCTCACAACGTAACTGTAGG	1500	1500	17	194	1058	1291
79381	GTAACGCCAGGGTTTTCCCAGTCACGACGGACGAGATACAGGTCATAGC	ATCCACTTAACGTTACTGAAATCTCCAACGGTACTTGTGCCTAGTATGG	CTCCTTCAATATCATCTTCTGTCTCCGACCTCCTCCCTTCTTATTCTGC	GCGGATAACAATTTCACACAGGAAACAGCAAAACTCGGAAGGGCTATGC	1500	1500	288	76	1161	1186
79396	GTAACGCCAGGGTTTTCCCAGTCACGACGTACCTGGCCTTACCTCAACC	ATCCACTTAACGTTACTGAAATCTCCAACGAGGACTGTGTGGTATTTCG	CTCCTTCAATATCATCTTCTGTCTCCGACGCTGAAAAGGGTACACATGG	GCGGATAACAATTTCACACAGGAAACAGCGGCTGGCTCTCTCTTATTGC	1500	1500	191	311	1027	1074
79398			CTCCTTCAATATCATCTTCTGTCTCCGACAGTCTAGCGCGACATTTAGG	GCGGATAACAATTTCACACAGGAAACAGCGCGTAGTCTTGTTCCTGTCG	1500	1500	0	117	0	1296
79419	GTAACGCCAGGGTTTTCCCAGTCACGACGGAGATGCAATACCTTCCTGG	ATCCACTTAACGTTACTGAAATCTCCAACAGGTGTATAGGATGAGGTGG	CTCCTTCAATATCATCTTCTGTCTCCGACATGGGAGTCTTGATGTCTCG	GCGGATAACAATTTCACACAGGAAACAGCGCTCTGAAGGTTTGGAAAGG	1500	1500	18	93	1070	1006
79426	GTAACGCCAGGGTTTTCCCAGTCACGACGCTCCACGACTCCACTGTAGG	ATCCACTTAACGTTACTGAAATCTCCAACGTACCTCTCTCGCACTAAGC	CTCCTTCAATATCATCTTCTGTCTCCGACAGTGACATCTATGCTGCTGG	GCGGATAACAATTTCACACAGGAAACAGCACCTCGTGTCCATTAGTAGC	1500	1500	238	236	1205	1246
79430	GTAACGCCAGGGTTTTCCCAGTCACGACGGTGTAAAGGTCGTGACTTCC	ATCCACTTAACGTTACTGAAATCTCCAACTACTGTACTGAACAGCCAGC	CTCCTTCAATATCATCTTCTGTCTCCGACATAGCCTACTCAACACCTGC	GCGGATAACAATTTCACACAGGAAACAGCGTACAAGCAGGATACCTACC	1500	1500	161	8	1200	1006
79439	GTAACGCCAGGGTTTTCCCAGTCACGACGCGTATGTACGAAGTACCAGC	ATCCACTTAACGTTACTGAAATCTCCAACTATTCAGGTACCGAGACAGC	CTCCTTCAATATCATCTTCTGTCTCCGACGTGATCATACTCTTCGCAGG	GCGGATAACAATTTCACACAGGAAACAGCGTACTACACTGCTCCTGTGC	1500	1500	246	264	1175	1192
79448	GTAACGCCAGGGTTTTCCCAGTCACGACGCATAAGGTCGAGTCTGTAGC	ATCCACTTAACGTTACTGAAATCTCCAACTGTACTACGATAGGTGCAGG	CTCCTTCAATATCATCTTCTGTCTCCGACCCCTATCTTGTCTTAGCACC	GCGGATAACAATTTCACACAGGAAACAGCCAAGAGTCTGGTTTCGTTGG	1500	1500	385	150	1026	1196
79461	GTAACGCCAGGGTTTTCCCAGTCACGACGCCTGAACACATGAAGGTACG	ATCCACTTAACGTTACTGAAATCTCCAACAAGCAGAAGTAGGACGAAGG	CTCCTTCAATATCATCTTCTGTCTCCGACGGTCTGGAGTATTGGTTTGG	GCGGATAACAATTTCACACAGGAAACAGCCCAGATACGAGATCATGTGG	1500	1500	200	123	1109	1279
79464	GTAACGCCAGGGTTTTCCCAGTCACGACGCTCTCTTCGCCTTCTTCTCC	ATCCACTTAACGTTACTGAAATCTCCAACGAAAGCCACTGAAACTCTCC	CTCCTTCAATATCATCTTCTGTCTCCGACACAAGCTGCTTAGGTAGTCC	GCGGATAACAATTTCACACAGGAAACAGCGTCTGTATCCTCAAGCATGG	1500	1500	313	30	1183	1123
79485	GTAACGCCAGGGTTTTCCCAGTCACGACGGCATTGTACTGGACTGAAGG	ATCCACTTAACGTTACTGAAATCTCCAACGATGAAGACGGGTAGAGAGG	CTCCTTCAATATCATCTTCTGTCTCCGACACCTTCTCTGCATAGACTCG	GCGGATAACAATTTCACACAGGAAACAGCGGAGTTACTACCTCTCCTCC	1500	1500	7	63	1144	1267
79503	GTAACGCCAGGGTTTTCCCAGTCACGACGAAGTCACTTCTCAAGCGAGG	ATCCACTTAACGTTACTGAAATCTCCAACGTAACAAGACCCTGAACTCC	CTCCTTCAATATCATCTTCTGTCTCCGACGACGAAATAGTGCAAGGAGG	GCGGATAACAATTTCACACAGGAAACAGCCAATCCTGTCTCTGCTATCC	1500	1500	284	169	1181	1043
79535	GTAACGCCAGGGTTTTCCCAGTCACGACGACTGGGTATTGTCTGTCTGC	ATCCACTTAACGTTACTGAAATCTCCAACGAGGGTTTGTTATCGTCTCG	CTCCTTCAATATCATCTTCTGTCTCCGACCTTTACTCTCCCCTCTCTGC	GCGGATAACAATTTCACACAGGAAACAGCGAGTGACTGAGAGCTCATGG	1500	1500	197	47	1282	1042
79565	GTAACGCCAGGGTTTTCCCAGTCACGACGGAGAACCTGAGGAACTTTGG	ATCCACTTAACGTTACTGAAATCTCCAACTTCTGTTCTCTCCTCACTGG	CTCCTTCAATATCATCTTCTGTCTCCGACTGTCTAGTGCCTTCAACTCC	GCGGATAACAATTTCACACAGGAAACAGCGCCTTGTATCTCTAACGAGG	1500	1500	12	232	1203	1097
79598	GTAACGCCAGGGTTTTCCCAGTCACGACGCCTTAGGTATCGTATGGAGG	ATCCACTTAACGTTACTGAAATCTCCAACCTTCGAGAATCAGGAGAAGC	CTCCTTCAATATCATCTTCTGTCTCCGACCTAGGCAGAGTCATTGTTGG	GCGGATAACAATTTCACACAGGAAACAGCTCTCGCAGTATCGTCTGACC	1500	1500	74	327	1293	1076
79606	GTAACGCCAGGGTTTTCCCAGTCACGACGGAAGTCGTGGATCAAGAAGG	ATCCACTTAACGTTACTGAAATCTCCAACGATGACGGAAGAAGTGAAGG	CTCCTTCAATATCATCTTCTGTCTCCGACGCAGCAATAGCTGTTCTACG	GCGGATAACAATTTCACACAGGAAACAGCACAATGACTACCTACCGTGG	1500	1500	83	78	1123	1057
79619	GTAACGCCAGGGTTTTCCCAGTCACGACGTGTTGTACAGCAGAGTGAGG	ATCCACTTAACGTTACTGAAATCTCCAACGCTCTCACAACTTCTACACC	CTCCTTCAATATCATCTTCTGTCTCCGACAGATCCAGCAGAAGTCAAGG	GCGGATAACAATTTCACACAGGAAACAGCAGTTGGAAGAGCAGGAGACC	1500	1500	288	114	1087	1244
79623	GTAACGCCAGGGTTTTCCCAGTCACGACGCTGATGAGAATACCACCAGC	ATCCACTTAACGTTACTGAAATCTCCAACGAGATGCCTGTAAACTCTGC	CTCCTTCAATATCATCTTCTGTCTCCGACGCAGAACCTACTCCCAGTCC	GCGGATAACAATTTCACACAGGAAACAGCGCTCATGGCTCTATTGTAGG	1500	1500	67	203	1278	1218
79644	GTAACGCCAGGGTTTTCCCAGTCACGACGAACAGCTTCTCAGCAACTCC	ATCCACTTAACGTTACTGAAATCTCCAACCTCTCTCCCTCTCTTTCAGG	CTCCTTCAATATCATCTTCTGTCTCCGACACAAGACCAGAACTGACTGG	GCGGATAACAATTTCACACAGGAAACAGCAGTAGGGCTTCTTCTACAGG	1500	1500	395	177	1101	1016
79671	GTAACGCCAGGGTTTTCCCAGTCACGACGAGTTCAGTTCCATCCGTAGC	ATCCACTTAACGTTACTGAAATCTCCAACTCTTACACACCACTCACACC	CTCCTTCAATATCATCTTCTGTCTCCGACATAGTCGCAGTCTGTTCTGC	GCGGATAACAATTTCACACAGGAAACAGCGGAGTCCCTACCTAGTATCG	1500	1500	163	118	1115	1044
79673	GTAACGCCAGGGTTTTCCCAGTCACGACGACCTAGTAGATACCGAGTGC	ATCCACTTAACGTTACTGAAATCTCCAACTGAGAGACGAGATGACAACG	CTCCTTCAATATCATCTTCTGTCTCCGACCGAGTACAAGTATGACGTGC	GCGGATAACAATTTCACACAGGAAACAGCCCATGACATTAGCAAGGTGC	1500	1500	100	347	1243	1055
79677	GTAACGCCAGGGTTTTCCCAGTCACGACGTCCTCCCTTTACTTCTCTCG	ATCCACTTAACGTTACTGAAATCTCCAACGACTCTAGGACATGAGCAGG	CTCCTTCAATATCATCTTCTGTCTCCGACTCACAGTTGATGCTCTCAGC	GCGGATAACAATTTCACACAGGAAACAGCGACCTCGGAGAAGATCATGG	1500	1500	133	318	1149	1018
79690	GTAACGCCAGGGTTTTCCCAGTCACGACGTCAAGACCAGACAGATGACG	ATCCACTTAACGTTACTGAAATCTCCAACTCCCTAGGTACAGACTGAGC	CTCCTTCAATATCATCTTCTGTCTCCGACGAGTGTTATTCTGAGGGAGG	GCGGATAACAATTTCACACAGGAAACAGCGCCAGAACTGGATACTCTGG	1500	1500	180	169	1088	1154
79694	GTAACGCCAGGGTTTTCCCAGTCACGACGGAGAGAGGAGATTTACCAGG	ATCCACTTAACGTTACTGAAATCTCCAACCAGCACTTATCCTGAGGAGG	CTCCTTCAATATCATCTTCTGTCTCCGACACTGAGTAGGCAGTTTGTGC	GCGGATAACAATTTCACACAGGAAACAGCCAACCCTGATAGAGTAGAGC	1500	1500	145	101	1029	1128
79708	GTAACGCCAGGGTTTTCCCAGTCACGACGAGGTCAACCTGGTCTATACG	ATCCACTTAACGTTACTGAAATCTCCAACGAAAGATCCTGACTCACTCC	CTCCTTCAATATCATCTTCTGTCTCCGACACCTCCATATCGACTCATCC	GCGGATAACAATTTCACACAGGAAACAGCACAAGACGAGACAAGACACC	1500	1500	222	195	1047	1233
79737	GTAACGCCAGGGTTTTCCCAGTCACGACGCCTGTATACTGATCGCAAGG	ATCCACTTAACGTTACTGAAATCTCCAACCTTCTTCCCTGTATGTGACC	CTCCTTCAATATCATCTTCTGTCTCCGACCTGCAGTACACAGGTAGACG	GCGGATAACAATTTCACACAGGAAACAGCGTTCTCATACTCCAAGCACG	1500	1500	106	324	1085	1059
79741	GTAACGCCAGGGTTTTCCCAGTCACGACGAGTCTCTCAGAGCCAAAACC	ATCCACTTAACGTTACTGAAATCTCCAACCTGCTTGTCATGTAGGTAGG	CTCCTTCAATATCATCTTCTGTCTCCGACTGTCATATGGAGGTCTGAGG	GCGGATAACAATTTCACACAGGAAACAGCGGTAATAGCAAGTCGAGAGG	1500	1500	203	201	1169	1280
79749	GTAACGCCAGGGTTTTCCCAGTCACGACGCAGAACGAAGAGAACTGACG	ATCCACTTAACGTTACTGAAATCTCCAACGAGATGCCAGGATATTCACC	CTCCTTCAATATCATCTTCTGTCTCCGACGGGATAGACAGTCAGATAGG	GCGGATAACAATTTCACACAGGAAACAGCGACTGCAGGTTAGAGTTACC	1500	1500	16	151	1004	1234
79756	GTAACGCCAGGGTTTTCCCAGTCACGACGTACATGTGCTATCAGCCAGC	ATCCACTTAACGTTACTGAAATCTCCAACACTCCCATATCGAGAGGTCC	CTCCTTCAATATCATCTTCTGTCTCCGACGATGACACTAACACACCTGG	GCGGATAACAATTTCACACAGGAAACAGCGGAGAAGCTCTCCAAGATGC	1500	1500	408	22	1066	1134
79769			CTCCTTCAATATCATCTTCTGTCTCCGACTTCTCACTCCCAGTCATAGC	GCGGATAACAATTTCACACAGGAAACAGCCAAGGACTACCTTTCGTACC	1500	1500	0	189	0	1253
79774	GTAACGCCAGGGTTTTCCCAGTCACGACGGAAGAAGGTGTTGGAGAAGG	ATCCACTTAACGTTACTGAAATCTCCAACCAGTATGACATGTGGAGTGG	CTCCTTCAATATCATCTTCTGTCTCCGACGAGAGTGGGAGTAGGTAAGG	GCGGATAACAATTTCACACAGGAAACAGCTACAAGCTGTCGTTCTCACC	1500	1500	188	260	1097	1237
79779	GTAACGCCAGGGTTTTCCCAGTCACGACGGGCTGATGCAAGTAGGTAGG	ATCCACTTAACGTTACTGAAATCTCCAACGAGTCAGAGAACCAAACACC	CTCCTTCAATATCATCTTCTGTCTCCGACGCTATCTCGTAGACACCTGG	GCGGATAACAATTTCACACAGGAAACAGCTCTCATCTCACACACTCACC	1500	1500	80	48	1231	1071
79828	GTAACGCCAGGGTTTTCCCAGTCACGACGGTCTTCTTCACCTCCTCACC	ATCCACTTAACGTTACTGAAATCTCCAACGCTTCACATGGTAGAAGTGC	CTCCTTCAATATCATCTTCTGTCTCCGACAAGTCAACTAGTCTGCGTGC	GCGGATAACAATTTCACACAGGAAACAGCTCTCTGTCGTCTTCCAATCC	1500	1500	158	136	1197	1023
79832	GTAACGCCAGGGTTTTCCCAGTCACGACGGACGTGCAAGTTTTCCTACC	ATCCACTTAACGTTACTGAAATCTCCAACGTAAGGTTGCGGCTAGTACC	CTCCTTCAATATCATCTTCTGTCTCCGACGAGTAGGAGAGCTCAAATCC	GCGGATAACAATTTCACACAGGAAACAGCGGTCTAGCGTCCTATTTTCG	1500	1500	238	14	1187	1287
79835	GTAACGCCAGGGTTTTCCCAGTCACGACGGGTGAGAAGAAGAGTGAAGG	ATCCACTTAACGTTACTGAAATCTCCAACAGAGTATCGAATGGCTGAGG	CTCCTTCAATATCATCTTCTGTCTCCGACGTCGTGTAAGCTACAGAAGG	GCGGATAACAATTTCACACAGGAAACAGCGACCGTACAGTACCAGTAGC	1500	1500	19	12	1186	1227
79843	GTAACGCCAGGGTTTTCCCAGTCACGACGTAGGCGTATTGAGGACAAGG	ATCCACTTAACGTTACTGAAATCTCCAACGATGAACTTGTCACTGCTCC	CTCCTTCAATATCATCTTCTGTCTCCGACTGACTACTGGTCTTGACTCG	GCGGATAACAATTTCACACAGGAAACAGCGAGAGAAAGCAGAAGCAAGC	1500	1500	320	21	1136	1054
79854	GTAACGCCAGGGTTTTCCCAGTCACGACGCCCTTCTCGATAGTTCTAGG	ATCCACTTAACGTTACTGAAATCTCCAACGACCTGAGCTACTAACTTGC	CTCCTTCAATATCATCTTCTGTCTCCGACGATAGCTGCTCGCTGAATCC	GCGGATAACAATTTCACACAGGAAACAGCAACTAGGAGTGTAGCCAAGG	1500	1500	273	21	1183	1025
79871	GTAACGCCAGGGTTTTCCCAGTCACGACGGATGAGTGGTGACTGGTTGG	ATCCACTTAACGTTACTGAAATCTCCAACCGGGTCAATGATAGCAGAGG	CTCCTTCAATATCATCTTCTGTCTCCGACCCTTAGGTATTGTAGGCAGC	GCGGATAACAATTTCACACAGGAAACAGCCAGCAGACTCTTCATGATCG	1500	1500	213	363	1210	1117
79884	GTAACGCCAGGGTTTTCCCAGTCACGACGGAGGTTTCTCTTCTTCCAGG	ATCCACTTAACGTTACTGAAATCTCCAACAGGTACCCGTTGTAAGTACC	CTCCTTCAATATCATCTTCTGTCTCCGACCACAACTGTAAGTGTGGTCC	GCGGATAACAATTTCACACAGGAAACAGCCAAGGAGATTACCCAGATCC	1500	1500	160	248	1164	1186
79891	GTAACGCCAGGGTTTTCCCAGTCACGACGATCCCCAAAGTAGACAGTCG	ATCCACTTAACGTTACTGAAATCTCCAACGTACTGCTATCAGCATGAGG	CTCCTTCAATATCATCTTCTGTCTCCGACAGAAAGGAAGCAGAGAGACG	GCGGATAACAATTTCACACAGGAAACAGCGAGTGAGTGCAAGAAGAAGG	1500	1500	421	8	1052	1221
79895	GTAACGCCAGGGTTTTCCCAGTCACGACGCCTAGGATACTCGAGATTGG	ATCCACTTAACGTTACTGAAATCTCCAACGCTGTTGAGTCTGGTACTGC	CTCCTTCAATATCATCTTCTGTCTCCGACTCTACTCCGTCTGTATCTGG	GCGGATAACAATTTCACACAGGAAACAGCAACTGCTTCTCTGCAGTACC	1500	1500	48	220	1208	1104
79919	GTAACGCCAGGGTTTTCCCAGTCACGACGTACAGTTAAGGGAGGTGAGG	ATCCACTTAACGTTACTGAAATCTCCAACCTATTAGTGGCAGCAAGACC	CTCCTTCAATATCATCTTCTGTCTCCGACTAACGTTTGGTCTCCCTACC	GCGGATAACAATTTCACACAGGAAACAGCGATTCTATCAGCTCTCGTCC	1500	1500	90	54	1139	1056
79921	GTAACGCCAGGGTTTTCCCAGTCACGACGCTTCTATGTCTCGCAGGACC	ATCCACTTAACGTTACTGAAATCTCCAACCGTAGACGTCACTGATCTGC	CTCCTTCAATATCATCTTCTGTCTCCGACTTCGTGTACAGACACTGAGG	GCGGATAACAATTTCACACAGGAAACAGCCCATCCTATCCTTGATGTCC	1500	1500	346	131	1000	1017
79931	GTAACGCCAGGGTTTTCCCAGTCACGACGTGTAACTGAGAGTCCGTAGC	ATCCACTTAACGTTACTGAAATCTCCAACGTTCTATTTGGAGGTCCAGC	CTCCTTCAATATCATCTTCTGTCTCCGACCGTATATACACACCCACACG	GCGGATAACAATTTCACACAGGAAACAGCGCTTCAGCTTCGACTTCAGC	1500	1500	248	472	1059	1002
79933	GTAACGCCAGGGTTTTCCCAGTCACGACGCTCTCTCCAGTGTTGATAGG	ATCCACTTAACGTTACTGAAATCTCCAACCACTGATGTCAAGCTCTTCC	CTCCTTCAATATCATCTTCTGTCTCCGACAGCCTCTGTCAAGAGTAACC	GCGGATAACAATTTCACACAGGAAACAGCCGTATAAGCCTGTTGTGAGG	1500	1500	190	35	1198	1012
79946	GTAACGCCAGGGTTTTCCCAGTCACGACGCAAGACCATCTCGTAAGACG	ATCCACTTAACGTTACTGAAATCTCCAACTCAGCTCTCTTCACGATTCC	CTCCTTCAATATCATCTTCTGTCTCCGACACCACCCCATAATACTCTCC	GCGGATAACAATTTCACACAGGAAACAGCGAAGGTCGAGTTCGATGACC	1500	1500	308	275	1162	1035
79974	GTAACGCCAGGGTTTTCCCAGTCACGACGCAAATCCCTAGGTAGGTACG	ATCCACTTAACGTTACTGAAATCTCCAACCTAGAGCTGAGAAAGAGACC	CTCCTTCAATATCATCTTCTGTCTCCGACTGTGACTCTTGCGTCTCACC	GCGGATAACAATTTCACACAGGAAACAGCGACTAAGCCACTTCCTCTGC	1500	1500	201	41	1234	1078
80003	GTAACGCCAGGGTTTTCCCAGTCACGACGAAGACAAGGTCTCTAGGTGG	ATCCACTTAACGTTACTGAAATCTCCAACGTATCAGAGAGAGAACCAGC	CTCCTTCAATATCATCTTCTGTCTCCGACAGCATCTCGTCTGTTAGACC	GCGGATAACAATTTCACACAGGAAACAGCGGAGGTAGATGGAGTCTTGG	1500	1500	88	84	1039	999
80005	GTAACGCCAGGGTTTTCCCAGTCACGACGGATGATCTTGGGTATCGACC	ATCCACTTAACGTTACTGAAATCTCCAACGATGATGGAGAGACTGAAGC	CTCCTTCAATATCATCTTCTGTCTCCGACCGTGGTGTCCTAATCATACC	GCGGATAACAATTTCACACAGGAAACAGCACCGTACGTCTTTTCACACC	1500	1500	299	73	1007	1030
80007	GTAACGCCAGGGTTTTCCCAGTCACGACGGCATCACTGACAAACAGTGG	ATCCACTTAACGTTACTGAAATCTCCAACAGGAGTGAGGAGAAAAGAGG			1500	1500	206	0	1273	0
80022	GTAACGCCAGGGTTTTCCCAGTCACGACGGAGAGTGTGTGTGTGAGTGC	ATCCACTTAACGTTACTGAAATCTCCAACCTGCAGTCAATAGGTACTGG	CTCCTTCAATATCATCTTCTGTCTCCGACCTATGCACTCACTACCATCC	GCGGATAACAATTTCACACAGGAAACAGCGTGTCTCAACCGTGTAAAGC	1500	1500	55	345	1279	1071
80042	GTAACGCCAGGGTTTTCCCAGTCACGACGACTGTCGACTTGGTGTTAGC	ATCCACTTAACGTTACTGAAATCTCCAACGATGTCAAACGGGTCTATCG	CTCCTTCAATATCATCTTCTGTCTCCGACCAACGATGACGACAGAATGG	GCGGATAACAATTTCACACAGGAAACAGCTGTCTTGTTCTGGAACGTCG	1500	1500	274	136	1036	1179
80073	GTAACGCCAGGGTTTTCCCAGTCACGACGTCATACCGTCTACACAGAGC	ATCCACTTAACGTTACTGAAATCTCCAACCTGAGGTGAGAGGAAAGAGG	CTCCTTCAATATCATCTTCTGTCTCCGACTACTAAGTAGTCTGCGCTGG	GCGGATAACAATTTCACACAGGAAACAGCCTGTCTAAGAGTGTGGATGG	1500	1500	15	145	1140	1056
80139	GTAACGCCAGGGTTTTCCCAGTCACGACGGAACGGTGAGATAGAGAACG	ATCCACTTAACGTTACTGAAATCTCCAACCAGAGCCAAAGTCTAGAAGC	CTCCTTCAATATCATCTTCTGTCTCCGACACTATACCACAGCCTCTTGC	GCGGATAACAATTTCACACAGGAAACAGCTACCCCTGTCAGTAGAGAGC	1500	1500	223	45	1159	1103
80187	GTAACGCCAGGGTTTTCCCAGTCACGACGGGACGATTAGGTAGATGTGG	ATCCACTTAACGTTACTGAAATCTCCAACAGCGAGCAAGTATAGGTAGG	CTCCTTCAATATCATCTTCTGTCTCCGACGTTGGGCTTTGTACTTGTGC	GCGGATAACAATTTCACACAGGAAACAGCTCTCCCTCATGAACTACACC	1500	1500	62	90	1276	1001
80211	GTAACGCCAGGGTTTTCCCAGTCACGACGCAGTTGTCAAACTCCTGACG	ATCCACTTAACGTTACTGAAATCTCCAACTCTGTTCTCTCGACTCAAGC	CTCCTTCAATATCATCTTCTGTCTCCGACGCTCTATGCGACTTTGTACC	GCGGATAACAATTTCACACAGGAAACAGCGCTCAATGTCCTTATCCTCG	1500	1500	64	178	1177	1096
80216	GTAACGCCAGGGTTTTCCCAGTCACGACGCTCTCGCTACGAGAAGAAGG	ATCCACTTAACGTTACTGAAATCTCCAACGACTCTATTCAACCCAGTGC	CTCCTTCAATATCATCTTCTGTCTCCGACGGTAGTGTCATTGCTCATCC	GCGGATAACAATTTCACACAGGAAACAGCGAATCTGACTCTGGTTCTCC	1500	1500	130	269	1028	1206
80231	GTAACGCCAGGGTTTTCCCAGTCACGACGCAGTACGGAGGAGGTACACG	ATCCACTTAACGTTACTGAAATCTCCAACGATGGAGGAGAGAGAGAAGC	CTCCTTCAATATCATCTTCTGTCTCCGACCTTTGTGTGTCTGTGTGTGG	GCGGATAACAATTTCACACAGGAAACAGCTATACATCCAGTCGCTCTGC	1500	1500	29	280	1172	1131
80237	GTAACGCCAGGGTTTTCCCAGTCACGACGGATACACACATGACGACACC	ATCCACTTAACGTTACTGAAATCTCCAACGGTAAGTAGGTACCCAATCC	CTCCTTCAATATCATCTTCTGTCTCCGACCCATCTCTTCTTGTCTCTGG	GCGGATAACAATTTCACACAGGAAACAGCCACCTCACTTCACTTCATCC	1500	1500	458	210	1042	1149
80245	GTAACGCCAGGGTTTTCCCAGTCACGACGGGTAAACAACCTGGCATAGC	ATCCACTTAACGTTACTGAAATCTCCAACGCCTCTTACCTTACCTTACC	CTCCTTCAATATCATCTTCTGTCTCCGACGTAATGACAAGCCAGACAGG	GCGGATAACAATTTCACACAGGAAACAGCGTCTGGTACTGGCAATAAGC	1500	1500	394	12	1050	1212
80252	GTAACGCCAGGGTTTTCCCAGTCACGACGCTCAAGGAAGAGCTGTAAGG	ATCCACTTAACGTTACTGAAATCTCCAACGAGACGAATCGAGATGAAGG	CTCCTTCAATATCATCTTCTGTCTCCGACGCCTACACACTACCACAACC	GCGGATAACAATTTCACACAGGAAACAGCCCTACTACAAGTGGGAGAGC	1500	1500	39	283	1290	1097
80265	GTAACGCCAGGGTTTTCCCAGTCACGACGGTCTCTCTCTCATCACATCG	ATCCACTTAACGTTACTGAAATCTCCAACCTAGGCCTGAAAGGACAAGG	CTCCTTCAATATCATCTTCTGTCTCCGACCACCGTGTAGGTATTACTGG	GCGGATAACAATTTCACACAGGAAACAGCTCTCCTCATGTCTTCTCTCG	1500	1500	169	72	1289	1240
80273	GTAACGCCAGGGTTTTCCCAGTCACGACGGAGGGCAATCTCTACTATGG	ATCCACTTAACGTTACTGAAATCTCCAACCACAGCCCTCCTAATATACC	CTCCTTCAATATCATCTTCTGTCTCCGACACCGACTGGAGTATAGATGG	GCGGATAACAATTTCACACAGGAAACAGCCTTTACCTCTCCCCAGTAGC	1500	1500	327	7	1024	1010
80288	GTAACGCCAGGGTTTTCCCAGTCACGACGGTATGTGAGAAGACTGGACG	ATCCACTTAACGTTACTGAAATCTCCAACTACGACTTCTAGTTGGCTGG	CTCCTTCAATATCATCTTCTGTCTCCGACCTCAGTGTCATCCTTCTTCC	GCGGATAACAATTTCACACAGGAAACAGCAGATACAAGTTCCGCTCACC	1500	1500	204	50	1264	1245
80291	GTAACGCCAGGGTTTTCCCAGTCACGACGTCCTTAGGTTCTGGTAGTGG	ATCCACTTAACGTTACTGAAATCTCCAACATAGGCCAGTAATAGGGAGC	CTCCTTCAATATCATCTTCTGTCTCCGACGAAGCTACAGACGAGAATGG	GCGGATAACAATTTCACACAGGAAACAGCGTCTTGGACTATCTCGAAGC	1500	1500	228	107	1268	1144
80292	GTAACGCCAGGGTTTTCCCAGTCACGACGCTTCGAGATAGTCCAAGACC	ATCCACTTAACGTTACTGAAATCTCCAACGTCCTTATAGCTGTCGTAGC	CTCCTTCAATATCATCTTCTGTCTCCGACCCTTCCTAACTGATGTGACC	GCGGATAACAATTTCACACAGGAAACAGCCCCTACTATGTGTCTCCTCG	1500	1500	161	321	1171	1055
80310	GTAACGCCAGGGTTTTCCCAGTCACGACGCAGTAGCAGCAACATCTACC	ATCCACTTAACGTTACTGAAATCTCCAACGAGAGGAGAGGAACAAATGG	CTCCTTCAATATCATCTTCTGTCTCCGACCACAAACCATCTGTGTCTCC	GCGGATAACAATTTCACACAGGAAACAGCACTCCATCGACATTGTCTCG	1500	1500	198	40	1074	1287
80312	GTAACGCCAGGGTTTTCCCAGTCACGACGTTCAGTACTTCCTCTCCTCC	ATCCACTTAACGTTACTGAAATCTCCAACCTGGATTGTCTACCATCTCC	CTCCTTCAATATCATCTTCTGTCTCCGACGTTTCTCAGAGAGGAGTTGG	GCGGATAACAATTTCACACAGGAAACAGCGAGGTGTATCCTCTTCTTGC	1500	1500	193	175	1046	1263
80332	GTAACGCCAGGGTTTTCCCAGTCACGACGGTTGCTGTTAGGCTACATGG	ATCCACTTAACGTTACTGAAATCTCCAACGAAGAGATGAGAAGCTGAGG	CTCCTTCAATATCATCTTCTGTCTCCGACTCTGGTAGTCAAAGTGCTGG	GCGGATAACAATTTCACACAGGAAACAGCCGTGATCTTTAGGCGATAGG	1500	1500	64	401	1102	1097
80339	GTAACGCCAGGGTTTTCCCAGTCACGACGCAGCATCTGGCTAGAAGTCC	ATCCACTTAACGTTACTGAAATCTCCAACATATCAGAGCGTGCTAGAGG	CTCCTTCAATATCATCTTCTGTCTCCGACGTGCACACTCGTATTCTAGC	GCGGATAACAATTTCACACAGGAAACAGCCGCCAAAGTATAGCTCAACC	1500	1500	200	379	1137	1052
80340	GTAACGCCAGGGTTTTCCCAGTCACGACGAGAGAGATGCTAGAACCAGG	ATCCACTTAACGTTACTGAAATCTCCAACGATCCTTGACTGCTACAACC	CTCCTTCAATATCATCTTCTGTCTCCGACAGAGGTCAAGAGGTCAAACC	GCGGATAACAATTTCACACAGGAAACAGCGTGAGGTGAGAGAGAATAGG	1500	1500	210	335	1118	1146
80365	GTAACGCCAGGGTTTTCCCAGTCACGACGGAGTCTGCTTTTTACCGACC	ATCCACTTAACGTTACTGAAATCTCCAACTAGTCGAGAGTATTGCGACG	CTCCTTCAATATCATCTTCTGTCTCCGACGTGAGGAACTGCATAGAAGC	GCGGATAACAATTTCACACAGGAAACAGCAAGGAGAGAGAGAAGGAAGG	1500	1500	60	65	1250	1287
80447	GTAACGCCAGGGTTTTCCCAGTCACGACGGACCTCCTCGTTCTTCTTGG	ATCCACTTAACGTTACTGAAATCTCCAACAGTATCTGAGGTAGGACTCG	CTCCTTCAATATCATCTTCTGTCTCCGACAGTCGCTGAAGTGTGTAACC	GCGGATAACAATTTCACACAGGAAACAGCCCTAATGAGCACTTCTGTCC	1500	1500	272	99	1167	1094
80484	GTAACGCCAGGGTTTTCCCAGTCACGACGCTGATCGAATCGTCTAGTGG	ATCCACTTAACGTTACTGAAATCTCCAACTGGCTCTAGATGTGTACTGG	CTCCTTCAATATCATCTTCTGTCTCCGACTATACCCACGGAGAGTAAGG	GCGGATAACAATTTCACACAGGAAACAGCTTTACTAACTCGCAGGCAGC	1500	1500	452	465	1004	1028
80515	GTAACGCCAGGGTTTTCCCAGTCACGACGCTTCTTCTCGCCAGTCTTCC	ATCCACTTAACGTTACTGAAATCTCCAACTCAACTCTATGGTGCTCAGG	CTCCTTCAATATCATCTTCTGTCTCCGACGTTTCTCCTACAGGTCTTCG	GCGGATAACAATTTCACACAGGAAACAGCAAAGTGCCAGTGTCTGATGG	1500	1500	478	213	1019	1068
80528	GTAACGCCAGGGTTTTCCCAGTCACGACGAGGAGCCATAGTGATGGTGG	ATCCACTTAACGTTACTGAAATCTCCAACGTATCCTCGCTAGATTGACG	CTCCTTCAATATCATCTTCTGTCTCCGACCCGACAGGTATGTAGAAAGG	GCGGATAACAATTTCACACAGGAAACAGCGCAGAGTTAGTCTCCCATCG	1500	1500	205	3	1207	1174
80553	GTAACGCCAGGGTTTTCCCAGTCACGACGTGTCAGTCCTGAACATCACC	ATCCACTTAACGTTACTGAAATCTCCAACGAGAGAGCGAGACTGCTAGG	CTCCTTCAATATCATCTTCTGTCTCCGACTTCTTTTGGTGGCTCTCTCG	GCGGATAACAATTTCACACAGGAAACAGCCTCTGTCTACAACTGCATCC	1500	1500	46	331	1002	1000
80578	GTAACGCCAGGGTTTTCCCAGTCACGACGGATCTCGTAGGAAAGAGACG	ATCCACTTAACGTTACTGAAATCTCCAACGACATTGTACGGAGTTGACG	CTCCTTCAATATCATCTTCTGTCTCCGACGTAGGAAGACCGAAGTATGG	GCGGATAACAATTTCACACAGGAAACAGCGAACACCTCCTTCAGAGACC	1500	1500	47	84	1275	1129
80579	GTAACGCCAGGGTTTTCCCAGTCACGACGGAGCTGAAAGATGTCTGTGC	ATCCACTTAACGTTACTGAAATCTCCAACCCACTCTCTCTCTCTCTTGG	CTCCTTCAATATCATCTTCTGTCTCCGACCTCTCTCTTGCTCTTTCTGG	GCGGATAACAATTTCACACAGGAAACAGCGCATATCCCCTCGAGTATCC	1500	1500	178	276	1233	1022
80592	GTAACGCCAGGGTTTTCCCAGTCACGACGGTCCCGTAGTACTTGGTAGG	ATCCACTTAACGTTACTGAAATCTCCAACGTCAAGCAAGCAGGTAAAGG	CTCCTTCAATATCATCTTCTGTCTCCGACCTGGGTTAGTCTTTGGAACG	GCGGATAACAATTTCACACAGGAAACAGCCAAGGAGCTCTACACTTTGG	1500	1500	92	240	1129	1202
80593	GTAACGCCAGGGTTTTCCCAGTCACGACGGATTAGGAGGCTCTGACTGC	ATCCACTTAACGTTACTGAAATCTCCAACGATGTCGTCAAGAGAAGAGG	CTCCTTCAATATCATCTTCTGTCTCCGACGATACCAATCCTATGGGACC	GCGGATAACAATTTCACACAGGAAACAGCAAAGAGAGGAGAGGAGAAGG	1500	1500	146	115	1182	1266
80594	GTAACGCCAGGGTTTTCCCAGTCACGACGAGCTGCGTATTACTCGTACC	ATCCACTTAACGTTACTGAAATCTCCAACAGTAGAGGAGAAGGAGGAGG	CTCCTTCAATATCATCTTCTGTCTCCGACGCATCTACATACCCCTAACG	GCGGATAACAATTTCACACAGGAAACAGCGTGCATCTTCTACACTCTGG	1500	1500	459	73	1020	1015
80605	GTAACGCCAGGGTTTTCCCAGTCACGACGTCTCTGCCCTATCACATACG	ATCCACTTAACGTTACTGAAATCTCCAACGCCTCTAGAGATCAAACTCC	CTCCTTCAATATCATCTTCTGTCTCCGACGTCAAGGTGATACAGCTTCC	GCGGATAACAATTTCACACAGGAAACAGCGAGTAGGTACAGGCCAGAGC	1500	1500	212	245	1251	1225
80627	GTAACGCCAGGGTTTTCCCAGTCACGACGCTTTCCCCTCATAGCTTTCG	ATCCACTTAACGTTACTGAAATCTCCAACAGTATGGAGGGAACAGAAGG	CTCCTTCAATATCATCTTCTGTCTCCGACCTGCTCGTAACTGTAGATGG	GCGGATAACAATTTCACACAGGAAACAGCGTGTGACCTATGAGTGTTGG	1500	1500	238	276	1159	1172
80668	GTAACGCCAGGGTTTTCCCAGTCACGACGCAAGAAACGGAAGAGAGAGC	ATCCACTTAACGTTACTGAAATCTCCAACCTATGATTGGAAACGGGAGC	CTCCTTCAATATCATCTTCTGTCTCCGACTCCTCTGAGTGTGAGATTGC	GCGGATAACAATTTCACACAGGAAACAGCGACACGATGACACTACCTGG	1500	1500	454	267	1002	1073
80672	GTAACGCCAGGGTTTTCCCAGTCACGACGGGAAGGAATCGACATTCTGC	ATCCACTTAACGTTACTGAAATCTCCAACGAGAGAGAAGATGGAGATCG	CTCCTTCAATATCATCTTCTGTCTCCGACATTTGTACGACCACCACTCC	GCGGATAACAATTTCACACAGGAAACAGCTGGACAGACCTTTGAGTTGC	1500	1500	459	120	1033	1073
80691	GTAACGCCAGGGTTTTCCCAGTCACGACGCTGAGTAAGAGTGTTGCTGG	ATCCACTTAACGTTACTGAAATCTCCAACGGCTGATTGTTCCTATGTCG	CTCCTTCAATATCATCTTCTGTCTCCGACAAGAGTGAAAGGGCTCAAGG	GCGGATAACAATTTCACACAGGAAACAGCAAGTCTCCTCTTCTTCCACG	1500	1500	27	198	1262	1099
80709	GTAACGCCAGGGTTTTCCCAGTCACGACGGAACGTCCTGATCTTCTTCC	ATCCACTTAACGTTACTGAAATCTCCAACGTCATAGCGGCTTCTCTAGC	CTCCTTCAATATCATCTTCTGTCTCCGACCTGTACCTACACATGCATCC	GCGGATAACAATTTCACACAGGAAACAGCCGCATACAGTATCATCCTCC	1500	1500	150	270	1035	1126
80713	GTAACGCCAGGGTTTTCCCAGTCACGACGAGTCTGAATGTGAGTGCAGC	ATCCACTTAACGTTACTGAAATCTCCAACGTCTCGTCTCTTCTCTGACC	CTCCTTCAATATCATCTTCTGTCTCCGACGGATGTGGTAGTTTCTGTGC	GCGGATAACAATTTCACACAGGAAACAGCCTTCATCTACCCTCTCCTCC	1500	1500	319	88	1028	1244
80716	GTAACGCCAGGGTTTTCCCAGTCACGACGCAATATGGCTTGGTGACTCC	ATCCACTTAACGTTACTGAAATCTCCAACGAGACAGGGAAACTTACTCG	CTCCTTCAATATCATCTTCTGTCTCCGACCTACGAGAAGTAGACGCAGC	GCGGATAACAATTTCACACAGGAAACAGCCTCTCTCCTCTCTAGGCACC	1500	1500	162	79	1236	1275
74559	GTAACGCCAGGGTTTTCCCAGTCACGACGTCTAGGAGCCTTTACTGTGG	ATCCACTTAACGTTACTGAAATCTCCAACGTACCTGTACAGCAACGAGG	CTCCTTCAATATCATCTTCTGTCTCCGACACTCACTCACTTACCCAAGG	GCGGATAACAATTTCACACAGGAAACAGCCCAAGGTTATCACCTGGTCG	1500	1500	4	375	1097	1099
80725	GTAACGCCAGGGTTTTCCCAGTCACGACGGTAGTAATTGCTCTCCCTCG	ATCCACTTAACGTTACTGAAATCTCCAACTACATAACCTCAGCAGCACC	CTCCTTCAATATCATCTTCTGTCTCCGACTATAGACGATGAGGCTGTGC	GCGGATAACAATTTCACACAGGAAACAGCAGTAGACGTTCCTGTGATCG	1500	1500	135	39	1002	1243
80732	GTAACGCCAGGGTTTTCCCAGTCACGACGCAAGGTTCTCTCTTCTGACG	ATCCACTTAACGTTACTGAAATCTCCAACAAGAACCGCGTGTAGATTCC	CTCCTTCAATATCATCTTCTGTCTCCGACATAACCCCCTCTTTCTGTCC	GCGGATAACAATTTCACACAGGAAACAGCGTCCTCATCTAGGTAACAGG	1500	1500	18	257	1042	1235
74563	GTAACGCCAGGGTTTTCCCAGTCACGACGGTGAGATAACCACCAGAACC	ATCCACTTAACGTTACTGAAATCTCCAACCATGTCGTCTTTCGTCTACC	CTCCTTCAATATCATCTTCTGTCTCCGACAGAGCCAAGTACAAGAGAGC	GCGGATAACAATTTCACACAGGAAACAGCGTGTCTCCCAACATCCTAGC	1500	1500	177	282	1121	1086
80741	GTAACGCCAGGGTTTTCCCAGTCACGACGCCTCTTCATCTTCCTGTACG	ATCCACTTAACGTTACTGAAATCTCCAACGTCTAGAATCTGAGGGCTGC	CTCCTTCAATATCATCTTCTGTCTCCGACCACCTACAGAGCATGAAAGC	GCGGATAACAATTTCACACAGGAAACAGCGTCACATCAAGACTAGCAGC	1500	1500	67	94	1103	1079
80743	GTAACGCCAGGGTTTTCCCAGTCACGACGGTTGATCTTGTCCTGCATCC	ATCCACTTAACGTTACTGAAATCTCCAACGTGTACGACTTGCTACATGG	CTCCTTCAATATCATCTTCTGTCTCCGACCGGTCTTGCCTATATTCAGC	GCGGATAACAATTTCACACAGGAAACAGCCTCTCATTCATCCATCCTCC	1500	1500	296	297	1149	999
80748	GTAACGCCAGGGTTTTCCCAGTCACGACGTCATCATCTTGGAGAGCAGG	ATCCACTTAACGTTACTGAAATCTCCAACTTACTAGATGCACGCCTAGC	CTCCTTCAATATCATCTTCTGTCTCCGACTCTTCTCGTGTGTGATCTCC	GCGGATAACAATTTCACACAGGAAACAGCGACTCTCTTCTCATGCATCC	1500	1500	125	223	1196	1246
80758	GTAACGCCAGGGTTTTCCCAGTCACGACGGTACGAACAATCACTGGTCC	ATCCACTTAACGTTACTGAAATCTCCAACAGGTACCTTATGACTGGACG	CTCCTTCAATATCATCTTCTGTCTCCGACCTGTTGAATTAGAGGGCTCG	GCGGATAACAATTTCACACAGGAAACAGCCACCTCACTGTGTATTCAGG	1500	1500	142	14	1005	1028
80762	GTAACGCCAGGGTTTTCCCAGTCACGACGGAGAGATCCTGCTCAACTCC	ATCCACTTAACGTTACTGAAATCTCCAACTACGAAACACCGAGTACACC	CTCCTTCAATATCATCTTCTGTCTCCGACACATGAACCTACCCATCAGC	GCGGATAACAATTTCACACAGGAAACAGCAGTTCTCTCCAGGGATTAGC	1500	1500	214	298	1087	1198
80767	GTAACGCCAGGGTTTTCCCAGTCACGACGAGTCACTGAGCTCTTGAAGG	ATCCACTTAACGTTACTGAAATCTCCAACAGATGCCAATCCTCCATACC	CTCCTTCAATATCATCTTCTGTCTCCGACGGATACGATAGAGTACCAGG	GCGGATAACAATTTCACACAGGAAACAGCTCAGCAACTACCTAGTCAGG	1500	1500	202	102	1143	1031
80771	GTAACGCCAGGGTTTTCCCAGTCACGACGACACACTTCCTCTGCATACC	ATCCACTTAACGTTACTGAAATCTCCAACCCAATGGGTCTGGTATATGG	CTCCTTCAATATCATCTTCTGTCTCCGACGGTAGTAGTATGGCGCTTGG	GCGGATAACAATTTCACACAGGAAACAGCCTTTGAGGCTAGCTATCAGG	1500	1500	439	119	1050	1109
80788	GTAACGCCAGGGTTTTCCCAGTCACGACGAGGTAGAGTCTCATCCATCG	ATCCACTTAACGTTACTGAAATCTCCAACGCAGAGTCTAGCTGAAAACG	CTCCTTCAATATCATCTTCTGTCTCCGACCGACCTAGACCATGATATGC	GCGGATAACAATTTCACACAGGAAACAGCATATTCGGTACTCGGAGAGC	1500	1500	203	225	1246	1079
80792	GTAACGCCAGGGTTTTCCCAGTCACGACGGAGCTGTGTTACTGACTTGC	ATCCACTTAACGTTACTGAAATCTCCAACCTACGTAAGATGAGGCTTCG			1500	1500	373	0	1099	0
80797	GTAACGCCAGGGTTTTCCCAGTCACGACGGTTAAGCGTTCTCACTCTCC	ATCCACTTAACGTTACTGAAATCTCCAACTGAGCCTTGATAGAGTCTGG	CTCCTTCAATATCATCTTCTGTCTCCGACATACGCATGTACGTGAGACG	GCGGATAACAATTTCACACAGGAAACAGCCCGAACAAGATGCAGTATCC	1500	1500	363	241	1049	1184
80806	GTAACGCCAGGGTTTTCCCAGTCACGACGTATAGATGATGCCTCGCTCG	ATCCACTTAACGTTACTGAAATCTCCAACGACAGGCTATTGGACTTTGG	CTCCTTCAATATCATCTTCTGTCTCCGACATAACTCATGTGGAGGCAGC	GCGGATAACAATTTCACACAGGAAACAGCAGAGAGTCCTAGACACGACG	1500	1500	19	280	1003	1193
74576	GTAACGCCAGGGTTTTCCCAGTCACGACGGTAATACCAAGAGCGAGACC	ATCCACTTAACGTTACTGAAATCTCCAACGGCAGAGTAGAGAGTTGTGG	CTCCTTCAATATCATCTTCTGTCTCCGACCGTAGAGGGTTCAAGAAACG	GCGGATAACAATTTCACACAGGAAACAGCAATGTCTGGACTCTCACTCC	1500	1500	350	77	1078	1014
74580	GTAACGCCAGGGTTTTCCCAGTCACGACGGACGCTAGTTTAGATGCTCG	ATCCACTTAACGTTACTGAAATCTCCAACGTATAGACTGCTTCCTCTCC	CTCCTTCAATATCATCTTCTGTCTCCGACAAGACAGAGGAGAGTGATGG	GCGGATAACAATTTCACACAGGAAACAGCCTGGACATCTTCAACTCAGC	1500	1500	250	200	1127	1222
74622	GTAACGCCAGGGTTTTCCCAGTCACGACGGGGTAACATCCCATATGTCC	ATCCACTTAACGTTACTGAAATCTCCAACCTGTTCGAATGACAGACTCC	CTCCTTCAATATCATCTTCTGTCTCCGACTACACCATCCCCCTATTTCC	GCGGATAACAATTTCACACAGGAAACAGCCGCTTCAGTACTTTGACTCG	1500	1500	15	198	1104	1214
74635	GTAACGCCAGGGTTTTCCCAGTCACGACGCTCGTATAGAACCGTAGTGG	ATCCACTTAACGTTACTGAAATCTCCAACGAACAGAGAAGGAGAAGACG			1500	1500	123	0	1139	0
74638	GTAACGCCAGGGTTTTCCCAGTCACGACGGCATGTAAGGTAGAGCTTGG	ATCCACTTAACGTTACTGAAATCTCCAACACTAGCTTGTACCCCTTAGC	CTCCTTCAATATCATCTTCTGTCTCCGACCTCTCACGACATCACTAACC	GCGGATAACAATTTCACACAGGAAACAGCGAGAGACTTTGAGAACGTGG	1500	1500	112	2	1017	1065
74681	GTAACGCCAGGGTTTTCCCAGTCACGACGCTTCGACAGACCAAAAGACG	ATCCACTTAACGTTACTGAAATCTCCAACCGGTTACATAAGGCTCTACC	CTCCTTCAATATCATCTTCTGTCTCCGACAAGCAGACGATAGTCAGTCG	GCGGATAACAATTTCACACAGGAAACAGCGCTCTTCTTGTACGTGTAGC	1500	1500	127	392	1152	1055
74682	GTAACGCCAGGGTTTTCCCAGTCACGACGAGCAGGCTTCTAACATCTCC	ATCCACTTAACGTTACTGAAATCTCCAACTACATCCTTCACTCCTCTGC	CTCCTTCAATATCATCTTCTGTCTCCGACAGAGGGATTACCTGCTGACC	GCGGATAACAATTTCACACAGGAAACAGCAGAGGTATCGCACTATCAGC	1500	1500	291	45	1028	1097
74731	GTAACGCCAGGGTTTTCCCAGTCACGACGCTTGACGAGAGCTTATGTGC	ATCCACTTAACGTTACTGAAATCTCCAACGCTATCAATCAGATGCGTCC	CTCCTTCAATATCATCTTCTGTCTCCGACAGTGAACAAAGCACGTCTCG	GCGGATAACAATTTCACACAGGAAACAGCCCATGAAGTCTCCTTACACC	1500	1500	15	303	1007	1049
74774	GTAACGCCAGGGTTTTCCCAGTCACGACGAGCCAAGAGAACCAAGTAGG	ATCCACTTAACGTTACTGAAATCTCCAACCACGTACCTGAATAGAGAGG	CTCCTTCAATATCATCTTCTGTCTCCGACGATGAGTCTCTTGTCTGTGG	GCGGATAACAATTTCACACAGGAAACAGCAGTGACAGCAGAATCTCACG	1500	1500	208	249	1122	1116
74795	GTAACGCCAGGGTTTTCCCAGTCACGACGGGTACATACGAAGAAGCAGC	ATCCACTTAACGTTACTGAAATCTCCAACGGGCTAGTATTACACGAAGC	CTCCTTCAATATCATCTTCTGTCTCCGACTAGTACTTGCGGTGAAGACC	GCGGATAACAATTTCACACAGGAAACAGCCCTACAGAAGGAAAGAGAGC	1500	1500	144	319	1117	1167
74818	GTAACGCCAGGGTTTTCCCAGTCACGACGAAGAAAGAGGAGAGAGGAGG	ATCCACTTAACGTTACTGAAATCTCCAACCTAGTCCCTATACAGCCAGG	CTCCTTCAATATCATCTTCTGTCTCCGACGTGCTTGCTGCAAATCTAGC	GCGGATAACAATTTCACACAGGAAACAGCGATTGTCCGCATCACCTACC	1500	1500	192	115	1223	1064
74848	GTAACGCCAGGGTTTTCCCAGTCACGACGCTGAAGTCGACTGTTGTAGC	ATCCACTTAACGTTACTGAAATCTCCAACCGTAATATAGAGCGACCAGC	CTCCTTCAATATCATCTTCTGTCTCCGACCTATCTTTCGTCCCTCTTCC	GCGGATAACAATTTCACACAGGAAACAGCGCTCTAACTAACTGGTGAGG	1500	1500	60	307	1153	1019
74851	GTAACGCCAGGGTTTTCCCAGTCACGACGGAAATACATGGGCTGTCTGC	ATCCACTTAACGTTACTGAAATCTCCAACTGTGATCCTGTTCTAGGTCC	CTCCTTCAATATCATCTTCTGTCTCCGACTAGGGAGTATAGGTGGGTGG	GCGGATAACAATTTCACACAGGAAACAGCCTACGACCTCAAGCAGTTCC	1500	1500	241	120	1227	1051
74884	GTAACGCCAGGGTTTTCCCAGTCACGACGCATGAGGGAAGCAGTTAAGG	ATCCACTTAACGTTACTGAAATCTCCAACAAGAGAGTCAAGGTCACTGG	CTCCTTCAATATCATCTTCTGTCTCCGACGCTCAATCTTGTGTTCCAGC	GCGGATAACAATTTCACACAGGAAACAGCCTCTCAACACCAACATCACC	1500	1500	122	412	1000	1067
74907	GTAACGCCAGGGTTTTCCCAGTCACGACGGGTACTTGGCGAGGTAGTCC	ATCCACTTAACGTTACTGAAATCTCCAACCTAAAGTCCGCCTAAAGACC	CTCCTTCAATATCATCTTCTGTCTCCGACCACAGACGGTAGAGAGAAGC	GCGGATAACAATTTCACACAGGAAACAGCTCCTCTGCTACAGCATTACC	1500	1500	272	46	1157	1213
74933	GTAACGCCAGGGTTTTCCCAGTCACGACGGATTGTACCTGAAGGAGACG	ATCCACTTAACGTTACTGAAATCTCCAACCATCAAAGAAGGGAGAGAGG	CTCCTTCAATATCATCTTCTGTCTCCGACCCTCATTTGTCTCTTCCTGC	GCGGATAACAATTTCACACAGGAAACAGCCCAGGTATGTCTCAATCTCG	1500	1500	465	90	1014	1075
74947	GTAACGCCAGGGTTTTCCCAGTCACGACGTGGCTCCTTATACCTGTACG	ATCCACTTAACGTTACTGAAATCTCCAACATCGTATCAAGTCTCCCTCC	CTCCTTCAATATCATCTTCTGTCTCCGACATGTCTTGCCTTCAGTCTCG	GCGGATAACAATTTCACACAGGAAACAGCGTTCAAGTAGGCTAGCAACG	1500	1500	190	366	1207	1126
74962	GTAACGCCAGGGTTTTCCCAGTCACGACGAGTAGTAGAGGCTTCGATGG	ATCCACTTAACGTTACTGAAATCTCCAACCTCTAGCTGTTGGTGTCTGC	CTCCTTCAATATCATCTTCTGTCTCCGACAGACAGAGACACACACAACC	GCGGATAACAATTTCACACAGGAAACAGCCAAGATGCAGACCATCATCG	1500	1500	321	227	1047	1163
74971	GTAACGCCAGGGTTTTCCCAGTCACGACGTCCTAGGTAGCAAGAAGAGC	ATCCACTTAACGTTACTGAAATCTCCAACGGTTCCAAGTCGTATGTAGC	CTCCTTCAATATCATCTTCTGTCTCCGACGGGTTTCTAGACAAGACTGG	GCGGATAACAATTTCACACAGGAAACAGCCTGGCCATTAGTTAACCTGC	1500	1500	111	279	1138	1008
74983	GTAACGCCAGGGTTTTCCCAGTCACGACGGAATTGTCCGTTCGTAGTCG	ATCCACTTAACGTTACTGAAATCTCCAACGGATTTGGGTCTAGAGATCG	CTCCTTCAATATCATCTTCTGTCTCCGACCATTCAGTACCTTGAGGACC	GCGGATAACAATTTCACACAGGAAACAGCCATCATCTGTCTCGACTACG	1500	1500	6	245	1001	1182
74987	GTAACGCCAGGGTTTTCCCAGTCACGACGGATCTTTGTCACCAGACAGG	ATCCACTTAACGTTACTGAAATCTCCAACGTGCCTATGTAGGATTCACC	CTCCTTCAATATCATCTTCTGTCTCCGACTATCCTACCCTACACACACC	GCGGATAACAATTTCACACAGGAAACAGCTCTCTCTGGTCCATCTCACC	1500	1500	185	344	1217	1080
74997	GTAACGCCAGGGTTTTCCCAGTCACGACGGATCACTCTCCAAACAGACG	ATCCACTTAACGTTACTGAAATCTCCAACGTGGTTGAAGAGGAAGAAGG	CTCCTTCAATATCATCTTCTGTCTCCGACCGACAACTGCATCTTTCAGC	GCGGATAACAATTTCACACAGGAAACAGCCTCTCCTTCAAGCTCTGTCG	1500	1500	34	299	1235	1129
75000	GTAACGCCAGGGTTTTCCCAGTCACGACGCAGTCCAAGGAATACCTACC	ATCCACTTAACGTTACTGAAATCTCCAACGACTTTGGAACTTCAGGACC	CTCCTTCAATATCATCTTCTGTCTCCGACAAGGTACGGTAGAGATGACC	GCGGATAACAATTTCACACAGGAAACAGCTTCCACAGTAGAGATCCAGC	1500	1500	138	316	1034	1152
75009	GTAACGCCAGGGTTTTCCCAGTCACGACGGTATACTGAAGACTGCGACG	ATCCACTTAACGTTACTGAAATCTCCAACCACGCAAGTTGTACCTTACC	CTCCTTCAATATCATCTTCTGTCTCCGACGAGTTACCTAGTTGTCGTCG	GCGGATAACAATTTCACACAGGAAACAGCCCAACGAGAAGAAGAAGACC	1500	1500	314	156	1001	1295
75036	GTAACGCCAGGGTTTTCCCAGTCACGACGCCTACCTCTACAACCCTACC	ATCCACTTAACGTTACTGAAATCTCCAACGAGGACAGACAAGGAGAAGG	CTCCTTCAATATCATCTTCTGTCTCCGACAGAGTGGTGGATCAATCTGG	GCGGATAACAATTTCACACAGGAAACAGCAGGTCGAGATGACTGTTACC	1500	1500	82	177	1279	1075
80825			CTCCTTCAATATCATCTTCTGTCTCCGACCTACCTACTAGAAGGGCACG	GCGGATAACAATTTCACACAGGAAACAGCGATGGTAGAGGTGGTCGAGG	1500	1500	0	116	0	1046
80833	GTAACGCCAGGGTTTTCCCAGTCACGACGGACCTACACCTTCAGTAACC	ATCCACTTAACGTTACTGAAATCTCCAACGAGTGGTGGTAGTGAGAACC	CTCCTTCAATATCATCTTCTGTCTCCGACTCGCGTTAGTATAGGCTAGG	GCGGATAACAATTTCACACAGGAAACAGCTACTGCACATACTCTCCAGC	1500	1500	119	177	1211	1039
80835	GTAACGCCAGGGTTTTCCCAGTCACGACGAGTCAACTACTCCCTCCTGC	ATCCACTTAACGTTACTGAAATCTCCAACCACAGTGTGAGCAAGTAACC	CTCCTTCAATATCATCTTCTGTCTCCGACCTCGGATAGCTAGTGTGTGG	GCGGATAACAATTTCACACAGGAAACAGCGTGTAACAGACCACAAGTCC	1500	1500	381	160	1085	1162
80843	GTAACGCCAGGGTTTTCCCAGTCACGACGACAACCAGCTCTAGTCAAGC	ATCCACTTAACGTTACTGAAATCTCCAACTCTACAGGTCTATGCTCTCG	CTCCTTCAATATCATCTTCTGTCTCCGACCATCTCATGTGAAGACCTCC	GCGGATAACAATTTCACACAGGAAACAGCCATGATGGACCTACTCATCC	1500	1500	271	156	1146	1010
80854			CTCCTTCAATATCATCTTCTGTCTCCGACGTCCTTCTTCATCGTCTTGG	GCGGATAACAATTTCACACAGGAAACAGCTACTACGACTACATGGGACG	1500	1500	0	435	0	1025
80870	GTAACGCCAGGGTTTTCCCAGTCACGACGGCTACTGTAGGCACATCAGG	ATCCACTTAACGTTACTGAAATCTCCAACAGGGATGATGACACTGTAGG	CTCCTTCAATATCATCTTCTGTCTCCGACGACGGGAAGTTCTTGAATCG	GCGGATAACAATTTCACACAGGAAACAGCTCTCTTCTACCTCATGGAGC	1500	1500	258	72	1010	1013
80872	GTAACGCCAGGGTTTTCCCAGTCACGACGTACTGAGGCAGAGTACATGG	ATCCACTTAACGTTACTGAAATCTCCAACAGAGATGAGAGCAATGGTCC	CTCCTTCAATATCATCTTCTGTCTCCGACGGAACTAGAAACAGACCTGG	GCGGATAACAATTTCACACAGGAAACAGCGACACAACTCATTGCTCTCC	1500	1500	6	192	1219	1143
80875	GTAACGCCAGGGTTTTCCCAGTCACGACGACTCTGATCCTGAACGTACC	ATCCACTTAACGTTACTGAAATCTCCAACACCAGAAGCTAAGACACAGC	CTCCTTCAATATCATCTTCTGTCTCCGACACAACCTTGAGTGAGAGTGG	GCGGATAACAATTTCACACAGGAAACAGCCTTTAGCTACTGGTTGCAGG	1500	1500	131	30	1168	1055
80879	GTAACGCCAGGGTTTTCCCAGTCACGACGGGAGATGAATCAGACTCACG	ATCCACTTAACGTTACTGAAATCTCCAACTCCACTCTCCAGTCTTTAGC			1500	1500	192	0	1047	0
80881	GTAACGCCAGGGTTTTCCCAGTCACGACGGCTTCAGCTAACACCTTACC	ATCCACTTAACGTTACTGAAATCTCCAACGCAGGTGAGTACTTTGCACG	CTCCTTCAATATCATCTTCTGTCTCCGACGTACAGAGTCGAAAGACTGG	GCGGATAACAATTTCACACAGGAAACAGCACATAGTAGGTAAGCCCTCC	1500	1500	246	8	1033	1182
80898	GTAACGCCAGGGTTTTCCCAGTCACGACGTAAGGTAAGGTAGCCAGAGC	ATCCACTTAACGTTACTGAAATCTCCAACAAGGTCTCGAGTACGTCAGG	CTCCTTCAATATCATCTTCTGTCTCCGACCTTAAGGGACATGGCATAGG	GCGGATAACAATTTCACACAGGAAACAGCGCTACTGACAGAGACATTGC	1500	1500	66	266	1014	1217
80932	GTAACGCCAGGGTTTTCCCAGTCACGACGCACCTGTTTCTCAAGACTCC	ATCCACTTAACGTTACTGAAATCTCCAACGCCACCTGCTACTACATACC	CTCCTTCAATATCATCTTCTGTCTCCGACACTCATCTTGCTGTCTCTCC	GCGGATAACAATTTCACACAGGAAACAGCCCTGTGTTGAGTGTGTTTCG	1500	1500	353	244	1142	1028
80941	GTAACGCCAGGGTTTTCCCAGTCACGACGCATCATCTCAGAGGTCCTGG	ATCCACTTAACGTTACTGAAATCTCCAACCAAAGTATCCCGACTCAACC	CTCCTTCAATATCATCTTCTGTCTCCGACCATACAAACACTCCCTCACG	GCGGATAACAATTTCACACAGGAAACAGCTCTGACAGCGACTACTAACC	1500	1500	349	241	1052	1015
80956	GTAACGCCAGGGTTTTCCCAGTCACGACGGGGTCTCATACAAGGAATCG	ATCCACTTAACGTTACTGAAATCTCCAACGGCGGATACATAGAGATACC	CTCCTTCAATATCATCTTCTGTCTCCGACGAGACGACGATAGGAAAACC	GCGGATAACAATTTCACACAGGAAACAGCCGTATTGAAGAAGCTGGAGG	1500	1500	402	63	1021	1029
80958	GTAACGCCAGGGTTTTCCCAGTCACGACGGACTCTGCCTTCGTATTACC	ATCCACTTAACGTTACTGAAATCTCCAACGTAACCCTCAACTGAGAACC	CTCCTTCAATATCATCTTCTGTCTCCGACCAGGTGTAAGGTAGCGAAGC	GCGGATAACAATTTCACACAGGAAACAGCACATGTAGGCAGGAGTAAGG	1500	1500	162	261	1168	1174
80973	GTAACGCCAGGGTTTTCCCAGTCACGACGGTTATCATCTCGGAGCAAGG	ATCCACTTAACGTTACTGAAATCTCCAACGAGTCGAGGCTTCTAATAGG	CTCCTTCAATATCATCTTCTGTCTCCGACGGTATGATTTGCAGAGGAGG	GCGGATAACAATTTCACACAGGAAACAGCCAGCCTATCGTAGAACAAGC	1500	1500	59	106	1006	1129
80980	GTAACGCCAGGGTTTTCCCAGTCACGACGAGGGAGTTTGACTCTGAAGG	ATCCACTTAACGTTACTGAAATCTCCAACGATGAGCTCTGAGATTGACC	CTCCTTCAATATCATCTTCTGTCTCCGACCCGCCATCTACTCTATTAGG	GCGGATAACAATTTCACACAGGAAACAGCGGTCGAGTAACACAACATGC	1500	1500	50	245	1236	1213
80990	GTAACGCCAGGGTTTTCCCAGTCACGACGCAGCTGCTAGTAGGTAGTGC	ATCCACTTAACGTTACTGAAATCTCCAACAGGCTGACAGTCGTATTTGG	CTCCTTCAATATCATCTTCTGTCTCCGACACTCCTGCATCTCATACAGC	GCGGATAACAATTTCACACAGGAAACAGCTTTACTCACCTCACCTCTCG	1500	1500	118	397	1281	1064
80994	GTAACGCCAGGGTTTTCCCAGTCACGACGCCTATCTCTACCTAGCCACG	ATCCACTTAACGTTACTGAAATCTCCAACGAGAGGTACGGAATACAACG	CTCCTTCAATATCATCTTCTGTCTCCGACGGAGTCACTTTGAGTCTTGG	GCGGATAACAATTTCACACAGGAAACAGCCAAGTACCTGGTTAAGGACG	1500	1500	16	322	1107	1051
75078	GTAACGCCAGGGTTTTCCCAGTCACGACGCTCTTGTCCTCTCATCTTCC	ATCCACTTAACGTTACTGAAATCTCCAACTGGTACTGATACCTGCCTGC	CTCCTTCAATATCATCTTCTGTCTCCGACCCAGTTTATGGGTGGTTAGG	GCGGATAACAATTTCACACAGGAAACAGCGTACGTCTCACACGAAGAGG	1500	1500	92	26	1024	1102
75079	GTAACGCCAGGGTTTTCCCAGTCACGACGCTTCGTGTGAGACGTACTGC	ATCCACTTAACGTTACTGAAATCTCCAACGGTCTGAGATGGCCTATTCC	CTCCTTCAATATCATCTTCTGTCTCCGACCTCTTGTTCAGGACAACTGG	GCGGATAACAATTTCACACAGGAAACAGCCAATGACAACCCTAGACACC	1500	1500	192	53	1195	1042
75102	GTAACGCCAGGGTTTTCCCAGTCACGACGGGTAGAACTCTTCACGATCC	ATCCACTTAACGTTACTGAAATCTCCAACTGTCACGATATGAGAGGACC	CTCCTTCAATATCATCTTCTGTCTCCGACCACTGGAGAGCTAAAGGAGC	GCGGATAACAATTTCACACAGGAAACAGCGGTACGAGCTATTGGACAGC	1500	1500	33	342	1130	1108
75116	GTAACGCCAGGGTTTTCCCAGTCACGACGCAGTACGGAGATTCCAAAGC	ATCCACTTAACGTTACTGAAATCTCCAACTAAGACAAAGACGCCTCTCC	CTCCTTCAATATCATCTTCTGTCTCCGACAGGACTTTGTCTACAGGTCG	GCGGATAACAATTTCACACAGGAAACAGCCTAGAAAGTAGCGAGGGTGC	1500	1500	183	219	1138	1014
75128	GTAACGCCAGGGTTTTCCCAGTCACGACGGATACCGGTCTATCTTGTCC	ATCCACTTAACGTTACTGAAATCTCCAACCCTACCTATCTTCTGGATGC			1500	1500	153	0	1051	0
81007	GTAACGCCAGGGTTTTCCCAGTCACGACGAAGACGGGAGAGAAGAAACC	ATCCACTTAACGTTACTGAAATCTCCAACGAAGGTGGACGAAATACTCG	CTCCTTCAATATCATCTTCTGTCTCCGACGTGTTGACGTGTATGTCTGG	GCGGATAACAATTTCACACAGGAAACAGCACAAGGACATTGAGCTCTCC	1500	1500	15	143	1251	1139
81022	GTAACGCCAGGGTTTTCCCAGTCACGACGAGTGTCATGATGGTCTCTGG	ATCCACTTAACGTTACTGAAATCTCCAACCTCCTCACTGATAGTCATCC	CTCCTTCAATATCATCTTCTGTCTCCGACGGACTACTCGAGCATTATCC	GCGGATAACAATTTCACACAGGAAACAGCGAAGAGTCCACAGCAGATCC	1500	1500	137	319	1251	1085
81070	GTAACGCCAGGGTTTTCCCAGTCACGACGGGTAGTACAAGGCAGATACC	ATCCACTTAACGTTACTGAAATCTCCAACACTCAACTCACTCTCACTCG	CTCCTTCAATATCATCTTCTGTCTCCGACGCTCTTGAAGGGTTCACTCC	GCGGATAACAATTTCACACAGGAAACAGCGACTCTGGTCCATATTCTCG	1500	1500	366	238	1009	1018
81082	GTAACGCCAGGGTTTTCCCAGTCACGACGCTCCATGAGTGTCCTAGTCC	ATCCACTTAACGTTACTGAAATCTCCAACAGATGGGCTGTTGATACTCC	CTCCTTCAATATCATCTTCTGTCTCCGACCAGTACTGTTCCGTAGAACG	GCGGATAACAATTTCACACAGGAAACAGCGGGAGATTAGCGATAGTAGC	1500	1500	57	197	1176	1079
81089	GTAACGCCAGGGTTTTCCCAGTCACGACGCTATGGGATGGATAGGTAGG	ATCCACTTAACGTTACTGAAATCTCCAACCATAATGGACAGCTACCTCC	CTCCTTCAATATCATCTTCTGTCTCCGACCGTCGGTACTCATACAAAGC	GCGGATAACAATTTCACACAGGAAACAGCGTCTTCTTCTATCCGTCTCC	1500	1500	445	364	1042	1090
81093	GTAACGCCAGGGTTTTCCCAGTCACGACGGAGACGGATAGAAGAAGACG	ATCCACTTAACGTTACTGAAATCTCCAACATGATGTCTAGAGGCACAGG	CTCCTTCAATATCATCTTCTGTCTCCGACGATCTGTGAATCCGTCTAGC	GCGGATAACAATTTCACACAGGAAACAGCGTTCAAGTACGACGCTCACC	1500	1500	181	421	1203	1031
81096	GTAACGCCAGGGTTTTCCCAGTCACGACGTACAGGAGGATACCTACAGC	ATCCACTTAACGTTACTGAAATCTCCAACGCTGTGGTATTGATGTCTCC	CTCCTTCAATATCATCTTCTGTCTCCGACCTACCAGATGCATAGGAACC	GCGGATAACAATTTCACACAGGAAACAGCCATCTACTTCAGCCTCATGG	1500	1500	73	243	1229	1065
81102	GTAACGCCAGGGTTTTCCCAGTCACGACGTTGTCTGGTACAGGTCCTCC	ATCCACTTAACGTTACTGAAATCTCCAACATCCGTATCTGGAAACGAGG	CTCCTTCAATATCATCTTCTGTCTCCGACTCTCCACCCATATACACAGG	GCGGATAACAATTTCACACAGGAAACAGCCTGGAACTTCTTCGTCTTCG	1500	1500	188	329	1099	1152
81109	GTAACGCCAGGGTTTTCCCAGTCACGACGAATCAGGAGAGGAGATGACG	ATCCACTTAACGTTACTGAAATCTCCAACAAAGAGAGACAGAGAGGACG	CTCCTTCAATATCATCTTCTGTCTCCGACCTGATAGTCTGAGATGCAGG	GCGGATAACAATTTCACACAGGAAACAGCTGATACCTAGTCTCGTGTCC	1500	1500	374	400	1043	1077
81110	GTAACGCCAGGGTTTTCCCAGTCACGACGCCTGGATACATGTAGTGTCG	ATCCACTTAACGTTACTGAAATCTCCAACGCGTGTCTTTAGTATGGAGG	CTCCTTCAATATCATCTTCTGTCTCCGACGTGACATGCAACTGTAGTCC	GCGGATAACAATTTCACACAGGAAACAGCCACGCTGTAGTCTTCATAGG	1500	1500	39	18	1285	1234
81140	GTAACGCCAGGGTTTTCCCAGTCACGACGCTGACGATTGGTTTGTGAGC	ATCCACTTAACGTTACTGAAATCTCCAACCGACTTCTTCACGTACAAGC	CTCCTTCAATATCATCTTCTGTCTCCGACGATGAGGCTCAGTATGAAGG	GCGGATAACAATTTCACACAGGAAACAGCGCTACTTCAGCAGTTCTTCC	1500	1500	473	10	1022	1054
81148	GTAACGCCAGGGTTTTCCCAGTCACGACGGAGCTTGAGAGAGTCACTGG	ATCCACTTAACGTTACTGAAATCTCCAACGCTTGCTCTCTGTCTATTGC	CTCCTTCAATATCATCTTCTGTCTCCGACGTAGGACTACAACCCTTTGC	GCGGATAACAATTTCACACAGGAAACAGCGAGTCGTACGGGTACAGAGG	1500	1500	4	202	1148	1019
81150	GTAACGCCAGGGTTTTCCCAGTCACGACGCTTGTACCGGGATATGTACG	ATCCACTTAACGTTACTGAAATCTCCAACTAAGGTAGGTACGCGTAAGG	CTCCTTCAATATCATCTTCTGTCTCCGACCTCTCTTACCCACAACATGC	GCGGATAACAATTTCACACAGGAAACAGCGGGAGCAGACAGTAGTATGG	1500	1500	93	147	1160	1251
81164	GTAACGCCAGGGTTTTCCCAGTCACGACGCAAAAGTGTCGGAGAGAAGC	ATCCACTTAACGTTACTGAAATCTCCAACGATACCTCAGCCAGTCAACG	CTCCTTCAATATCATCTTCTGTCTCCGACCACGGTTTCCTCTTCTATCG	GCGGATAACAATTTCACACAGGAAACAGCATGTCTTTCTGACGTGGACC	1500	1500	96	1	1038	1008
81183	GTAACGCCAGGGTTTTCCCAGTCACGACGCCAGAGACTCGGAGAGAACC	ATCCACTTAACGTTACTGAAATCTCCAACGTCATCAACAACCTGAGTCC	CTCCTTCAATATCATCTTCTGTCTCCGACCATTACTAGGCGAGCATTGG	GCGGATAACAATTTCACACAGGAAACAGCCGACCTCTACTGAGATTAGG	1500	1500	150	123	1058	1284
81188	GTAACGCCAGGGTTTTCCCAGTCACGACGGGTTCTGAGAGTGAAGTTCG	ATCCACTTAACGTTACTGAAATCTCCAACCAAAGCAAGAGTCTGAGTCG	CTCCTTCAATATCATCTTCTGTCTCCGACCGGATTGAGTACACTTGAGG	GCGGATAACAATTTCACACAGGAAACAGCGAGTGGTATTCCTGAGGTCC	1500	1500	8	104	1156	1202
81211	GTAACGCCAGGGTTTTCCCAGTCACGACGGATGGAGATGCAGTAGAACC	ATCCACTTAACGTTACTGAAATCTCCAACGAATACCTTACGGTAGCAGC	CTCCTTCAATATCATCTTCTGTCTCCGACGTCCTCTTGCAGGCTACTGG	GCGGATAACAATTTCACACAGGAAACAGCGACTCCTTCTTCTTCTGAGC	1500	1500	158	213	1015	1168
81214	GTAACGCCAGGGTTTTCCCAGTCACGACGATGCCTAAACTCGACAGACG	ATCCACTTAACGTTACTGAAATCTCCAACGGGTTTAGCCTAGAGAGTCG	CTCCTTCAATATCATCTTCTGTCTCCGACTGGATGACTCTATGCTGTCC	GCGGATAACAATTTCACACAGGAAACAGCAGTAGCATCATCGTCACTGC	1500	1500	147	16	1175	1081
81226	GTAACGCCAGGGTTTTCCCAGTCACGACGCTTAGTCATTGCTGCTGAGG	ATCCACTTAACGTTACTGAAATCTCCAACAGATAAGTTGGGAGGAGAGC	CTCCTTCAATATCATCTTCTGTCTCCGACTAAGGTAAGGTAGGCAGAGG	GCGGATAACAATTTCACACAGGAAACAGCCTCTCCATAGACATTCCTCC	1500	1500	350	195	1138	1232
81260	GTAACGCCAGGGTTTTCCCAGTCACGACGCACCAGACTCTAATGGAAGG	ATCCACTTAACGTTACTGAAATCTCCAACCATCCTAGCTCCAAAACTCC	CTCCTTCAATATCATCTTCTGTCTCCGACAGACTCCACTACCATCATGC	GCGGATAACAATTTCACACAGGAAACAGCCACATCGTTCTACATCCTCG	1500	1500	365	207	1121	1288
81271	GTAACGCCAGGGTTTTCCCAGTCACGACGTGAGATGCTCTCTACTGACG	ATCCACTTAACGTTACTGAAATCTCCAACCCATAGAAGTCGCACTTACC	CTCCTTCAATATCATCTTCTGTCTCCGACGATATCCGTCCAGTAACACG	GCGGATAACAATTTCACACAGGAAACAGCTTGTAAGCCCACAGTCTAGC	1500	1500	1	335	1105	1010
81275	GTAACGCCAGGGTTTTCCCAGTCACGACGCCAGAGTCCAGTACCCTAGC	ATCCACTTAACGTTACTGAAATCTCCAACAGAAGCCGTCTATGAACACC	CTCCTTCAATATCATCTTCTGTCTCCGACTCTGAATACAGAGCGACTGG	GCGGATAACAATTTCACACAGGAAACAGCCCTTACTACTACGCCTGTCC	1500	1500	164	267	1130	1096
81303	GTAACGCCAGGGTTTTCCCAGTCACGACGTCTTCCCCTTTCTCTCTACC	ATCCACTTAACGTTACTGAAATCTCCAACCCGATACTTTGGCTGACTGG	CTCCTTCAATATCATCTTCTGTCTCCGACAGTCTCCGGTTTGTAGTAGG	GCGGATAACAATTTCACACAGGAAACAGCATTCCAGTCCCTTGTCTACC	1500	1500	331	295	1081	1180
81328	GTAACGCCAGGGTTTTCCCAGTCACGACGGGCTAAAGTTGGGTATGAGG	ATCCACTTAACGTTACTGAAATCTCCAACGATGAGGGAGACTTTCATCG	CTCCTTCAATATCATCTTCTGTCTCCGACAAGGATCCATACTCCGATGC	GCGGATAACAATTTCACACAGGAAACAGCCTACAGGAGCGTAGAGGAGG	1500	1500	64	367	1102	1020
81339	GTAACGCCAGGGTTTTCCCAGTCACGACGACGGAGTACGGAGTAAGTCG	ATCCACTTAACGTTACTGAAATCTCCAACGGTGAGAGAGAGAGAGATGC	CTCCTTCAATATCATCTTCTGTCTCCGACGTATAGGGCACTCACTCTCG	GCGGATAACAATTTCACACAGGAAACAGCAGACCAGATCACCTTAGTGG	1500	1500	269	428	1026	1029
81343	GTAACGCCAGGGTTTTCCCAGTCACGACGGAGCTGTAGCCTGTAAGTCG	ATCCACTTAACGTTACTGAAATCTCCAACAGATCTAGAACTGCCCAAGG	CTCCTTCAATATCATCTTCTGTCTCCGACCTCTAAAGACGGCTCTCTGG	GCGGATAACAATTTCACACAGGAAACAGCCTCCTTGTTTGGTAGGTAGG	1500	1500	277	38	1171	1008
81348	GTAACGCCAGGGTTTTCCCAGTCACGACGGAGGTTCAGTGAAAGGATGG	ATCCACTTAACGTTACTGAAATCTCCAACGGTGAGGTTGACGATAGAGG	CTCCTTCAATATCATCTTCTGTCTCCGACAAGAGAGTGAGAGAAGCTGG	GCGGATAACAATTTCACACAGGAAACAGCTTGCCCCTACCATACATACG	1500	1500	61	105	1011	1259
81362	GTAACGCCAGGGTTTTCCCAGTCACGACGCTTTCTGAGAGAGGATGACG	ATCCACTTAACGTTACTGAAATCTCCAACGAGGGACATGTAGATGGACG	CTCCTTCAATATCATCTTCTGTCTCCGACGGTATCAACTCTATCCCACC	GCGGATAACAATTTCACACAGGAAACAGCAGGTAGCAAACGTCACATCC	1500	1500	289	276	1010	1206
81410	GTAACGCCAGGGTTTTCCCAGTCACGACGGCCCATACTCTACATACACG	ATCCACTTAACGTTACTGAAATCTCCAACGTGACAAAGACTCGTTCTGC	CTCCTTCAATATCATCTTCTGTCTCCGACGGTTAGGGTGAGTTAGAAGG	GCGGATAACAATTTCACACAGGAAACAGCCCAGACTACACCATCTTTGG	1500	1500	164	25	1287	1226
81416	GTAACGCCAGGGTTTTCCCAGTCACGACGACGACTACATCGAAGACACC	ATCCACTTAACGTTACTGAAATCTCCAACGCATGGTGAATAGTAGGAGG	CTCCTTCAATATCATCTTCTGTCTCCGACCGGTATGGTTACATAGCTGG	GCGGATAACAATTTCACACAGGAAACAGCCTTGTCCTATCTGCTCTTGC	1500	1500	10	55	1254	1281
81420	GTAACGCCAGGGTTTTCCCAGTCACGACGTGAGGTGGTTGTCTGATACC	ATCCACTTAACGTTACTGAAATCTCCAACAGGTGAGAGAAGTCAACAGG	CTCCTTCAATATCATCTTCTGTCTCCGACAACGAAGTAGTGAGAGGACC	GCGGATAACAATTTCACACAGGAAACAGCCATCACCTACCCTGAATACC	1500	1500	189	173	1295	1157
81430	GTAACGCCAGGGTTTTCCCAGTCACGACGGTAGATGGTGATGGTGATGG	ATCCACTTAACGTTACTGAAATCTCCAACGGTATCGAGAAGCTGTTTCC	CTCCTTCAATATCATCTTCTGTCTCCGACGAGACAGGCAGATAGACAGG	GCGGATAACAATTTCACACAGGAAACAGCACAGTCACCTTAGAACGACC	1500	1500	7	218	1055	1269
81442	GTAACGCCAGGGTTTTCCCAGTCACGACGATCGAGAGGGTGTCTATTGG	ATCCACTTAACGTTACTGAAATCTCCAACGAAGGGTGAAAAAGAGGAGG			1500	1500	49	0	1112	0
81450	GTAACGCCAGGGTTTTCCCAGTCACGACGAGATTCTTAGGGACACGTCG	ATCCACTTAACGTTACTGAAATCTCCAACAATACACACACACAGCCACG	CTCCTTCAATATCATCTTCTGTCTCCGACGCTACTGAGGTATTCGAAGC	GCGGATAACAATTTCACACAGGAAACAGCATGAGAGCGATAGTCCAAGC	1500	1500	289	393	1170	999
81457	GTAACGCCAGGGTTTTCCCAGTCACGACGGAATCTCTCTCGTCTGATGC	ATCCACTTAACGTTACTGAAATCTCCAACGAAAGAGGGAAAGATGCTGG	CTCCTTCAATATCATCTTCTGTCTCCGACGAGCAGGAGTGTCAAGTAGG	GCGGATAACAATTTCACACAGGAAACAGCCGCATTCTAGTACTCCGAGC	1500	1500	320	59	1043	1053
81460	GTAACGCCAGGGTTTTCCCAGTCACGACGTGCGACTTGAAGACTAGAGG	ATCCACTTAACGTTACTGAAATCTCCAACCTATGCAGTCGTGAGAGACG	CTCCTTCAATATCATCTTCTGTCTCCGACGCGTCGTGATTTTGAGTACC	GCGGATAACAATTTCACACAGGAAACAGCCGTCTTCTTCTTCGTCATCG	1500	1500	357	171	1026	1009
81517	GTAACGCCAGGGTTTTCCCAGTCACGACGCTGTCTCAGAAAAGTCGTGG	ATCCACTTAACGTTACTGAAATCTCCAACCTACATCATGACCTGTGTGC	CTCCTTCAATATCATCTTCTGTCTCCGACGCGCGTATCTAAGAGATTCC	GCGGATAACAATTTCACACAGGAAACAGCAATAGACTCACTCCCCTTCC	1500	1500	227	218	1123	1175
81522	GTAACGCCAGGGTTTTCCCAGTCACGACGCCACTCTGTCAAGTCTAACC	ATCCACTTAACGTTACTGAAATCTCCAACGGATTCTGTCGAGTCTATGC	CTCCTTCAATATCATCTTCTGTCTCCGACCGTTAGACGACTTGTCTTGG	GCGGATAACAATTTCACACAGGAAACAGCCTCATAACCCTACATCCAGC	1500	1500	475	354	1003	1062
81546	GTAACGCCAGGGTTTTCCCAGTCACGACGTACGGCTGTACATACCTACC	ATCCACTTAACGTTACTGAAATCTCCAACCTTCCAGGAACTAAGAGACG	CTCCTTCAATATCATCTTCTGTCTCCGACTAGACTTACAGTGTGGGACG	GCGGATAACAATTTCACACAGGAAACAGCCGTGTTCCTGTACTTTCACC	1500	1500	162	15	1095	1240
81565	GTAACGCCAGGGTTTTCCCAGTCACGACGCTTACAGCTAGAAGTGCTGG	ATCCACTTAACGTTACTGAAATCTCCAACCAGGTACTTTATCTGGCTGC	CTCCTTCAATATCATCTTCTGTCTCCGACGCAGGTAATCTCAGTCATGG	GCGGATAACAATTTCACACAGGAAACAGCGAGGGTACACGTAGAACAGG	1500	1500	127	20	1027	1016
81570	GTAACGCCAGGGTTTTCCCAGTCACGACGGACCACAACATCTCCTAAGC	ATCCACTTAACGTTACTGAAATCTCCAACCGATAGCTTCAGGACAAACC			1500	1500	188	0	1078	0
81576	GTAACGCCAGGGTTTTCCCAGTCACGACGGTGCAGTTCTCTATTCCAGC	ATCCACTTAACGTTACTGAAATCTCCAACGAGGAGAACAGGAGAAAAGG	CTCCTTCAATATCATCTTCTGTCTCCGACCCAAAGGTGCTATTCTCTCC	GCGGATAACAATTTCACACAGGAAACAGCGGACATATACTCTCCCTTGC	1500	1500	101	429	1014	1069
81586	GTAACGCCAGGGTTTTCCCAGTCACGACGGTGTAGGCTCTGAACTGAGG	ATCCACTTAACGTTACTGAAATCTCCAACGTAGAGGATAGTTGTGGTCG	CTCCTTCAATATCATCTTCTGTCTCCGACAGGACGCATAAGCATAGAGC	GCGGATAACAATTTCACACAGGAAACAGCGTTGATAGACGTAGCGCACC	1500	1500	38	8	1236	1090
81591	GTAACGCCAGGGTTTTCCCAGTCACGACGCGAGTATGCGTTCCTATACC	ATCCACTTAACGTTACTGAAATCTCCAACGCTTATACCCGATGAGGAGG	CTCCTTCAATATCATCTTCTGTCTCCGACTCTCTCCATCTCTCTCTTCC	GCGGATAACAATTTCACACAGGAAACAGCGCATCAAGATCAGCAAGACG	1500	1500	147	148	1059	1249
81593	GTAACGCCAGGGTTTTCCCAGTCACGACGACCTTATGTAGGTACGCAGG	ATCCACTTAACGTTACTGAAATCTCCAACAGTCGCTCTTGAGTGTGTGG	CTCCTTCAATATCATCTTCTGTCTCCGACGTCTCCTGACTAGATGGTCG	GCGGATAACAATTTCACACAGGAAACAGCCAAGTACAGCCTATCAGTGG	1500	1500	207	74	1072	1183
81598	GTAACGCCAGGGTTTTCCCAGTCACGACGCTTAACTCCACTCTGCTTGG	ATCCACTTAACGTTACTGAAATCTCCAACAAGAGAGAGAGTCAGCTACC	CTCCTTCAATATCATCTTCTGTCTCCGACCAGAGTACCTGCAGAATTGC	GCGGATAACAATTTCACACAGGAAACAGCGTAGGTGTAGTTGTCGGACG	1500	1500	75	163	1006	1035
81599	GTAACGCCAGGGTTTTCCCAGTCACGACGCTCTCTCGTGATAATGGTGC	ATCCACTTAACGTTACTGAAATCTCCAACCATGACAAGGTGAGAAGAGG	CTCCTTCAATATCATCTTCTGTCTCCGACGGGAGTTGTAAGGGAATACG	GCGGATAACAATTTCACACAGGAAACAGCTTCTTGCCTCTCTCTCTTCC	1500	1500	235	135	1244	1292
81623	GTAACGCCAGGGTTTTCCCAGTCACGACGTGTTGTCTCTTCTCTCGTCC	ATCCACTTAACGTTACTGAAATCTCCAACGAAGCAGTACCACTTTGACG	CTCCTTCAATATCATCTTCTGTCTCCGACGAGTACAATGTCCCAGCACC	GCGGATAACAATTTCACACAGGAAACAGCGAGTAATTATCCCGCCAAGC	1500	1500	11	317	1032	1132
81646	GTAACGCCAGGGTTTTCCCAGTCACGACGCAGGAGAATCCACGATTAGC	ATCCACTTAACGTTACTGAAATCTCCAACGAGGATTCCGAGTCTCTAGC	CTCCTTCAATATCATCTTCTGTCTCCGACCCTTGTTTTCTCACCTCAGC	GCGGATAACAATTTCACACAGGAAACAGCACTCTTCCATCTGACCAACC	1500	1500	425	129	1026	1064
81649	GTAACGCCAGGGTTTTCCCAGTCACGACGGAGTCCAATCTCGAAGAAGC	ATCCACTTAACGTTACTGAAATCTCCAACTGCTATAGTAGTGCCTGTGC	CTCCTTCAATATCATCTTCTGTCTCCGACACGTGACGGTAGAAGACTCC	GCGGATAACAATTTCACACAGGAAACAGCGAAGACAAGGACGAGAAACG	1500	1500	205	128	1018	1010
81652	GTAACGCCAGGGTTTTCCCAGTCACGACGCAGGAAAAGAGGATCTGTGC	ATCCACTTAACGTTACTGAAATCTCCAACCTTCTCCATAGAAGCGAAGC	CTCCTTCAATATCATCTTCTGTCTCCGACATACATGTAGTCAGGGCAGG	GCGGATAACAATTTCACACAGGAAACAGCTCTTGAAGTAGAAGGGCACC	1500	1500	247	23	1132	1151
81659	GTAACGCCAGGGTTTTCCCAGTCACGACGGTACGTTGTAGTTTCCCACC	ATCCACTTAACGTTACTGAAATCTCCAACGGTTGAGTCACTGTGAAACC	CTCCTTCAATATCATCTTCTGTCTCCGACAGCCACCAATAAGGTACTCC	GCGGATAACAATTTCACACAGGAAACAGCCGAGTCAAAGTACCAGATGC	1500	1500	354	168	1112	1046
81661	GTAACGCCAGGGTTTTCCCAGTCACGACGCTTCTATAAGCCTGGACACG	ATCCACTTAACGTTACTGAAATCTCCAACAGAGTATACTTGTCGGGTCG	CTCCTTCAATATCATCTTCTGTCTCCGACTATCTCTTACGAAGGCGACG	GCGGATAACAATTTCACACAGGAAACAGCGCAGTACATCTACCTGCTCG	1500	1500	305	11	1179	1197
81670	GTAACGCCAGGGTTTTCCCAGTCACGACGCAAAGAACTCGTCGTTGAGC	ATCCACTTAACGTTACTGAAATCTCCAACCACGGAATAAGTCAGCAAGC	CTCCTTCAATATCATCTTCTGTCTCCGACGGACCCCTTGTTTTCTTTCC	GCGGATAACAATTTCACACAGGAAACAGCGCCGACGTTACATCTATACC	1500	1500	213	126	1216	1176
81676	GTAACGCCAGGGTTTTCCCAGTCACGACGCTCTTATCTCCCCCTATTCC	ATCCACTTAACGTTACTGAAATCTCCAACTACACGGGACTATATCGTGG			1500	1500	121	0	1140	0
81679	GTAACGCCAGGGTTTTCCCAGTCACGACGGAGTAACGAGTCCACGTAGC	ATCCACTTAACGTTACTGAAATCTCCAACTATGTAGGCTACCCTTGTGC	CTCCTTCAATATCATCTTCTGTCTCCGACTGGCTACTAGATTGGCTACG	GCGGATAACAATTTCACACAGGAAACAGCCCTCTTCTTCTTTGTCCTCC	1500	1500	164	129	1155	1133
81716	GTAACGCCAGGGTTTTCCCAGTCACGACGCATGTACATACCACAGCACC	ATCCACTTAACGTTACTGAAATCTCCAACGTGACAGTTATGTGGAGACG	CTCCTTCAATATCATCTTCTGTCTCCGACGTCTCGCTGCTGTACTAACC	GCGGATAACAATTTCACACAGGAAACAGCGATTTGCTACCTGGTACTCC	1500	1500	107	123	1014	1211
81720	GTAACGCCAGGGTTTTCCCAGTCACGACGCAGAGACTGGTTTCATGTCC	ATCCACTTAACGTTACTGAAATCTCCAACGCACAGATCAGGTATGTAGG	CTCCTTCAATATCATCTTCTGTCTCCGACGTGGAGAGACAAGTCACAGG	GCGGATAACAATTTCACACAGGAAACAGCGTCAGGGAATCTTCTTGAGC	1500	1500	149	134	1074	1254
81730	GTAACGCCAGGGTTTTCCCAGTCACGACGGTAGAATGGGAACAGAGTGG	ATCCACTTAACGTTACTGAAATCTCCAACGCTCTGTGTGTTTCTTCTCG	CTCCTTCAATATCATCTTCTGTCTCCGACGTCTGCTCTCATGTCACTGC	GCGGATAACAATTTCACACAGGAAACAGCAGAGCATCTCATCCGAAAGG	1500	1500	320	71	1154	1257
81756	GTAACGCCAGGGTTTTCCCAGTCACGACGGAGAGAAGGACAAGAGAAGG	ATCCACTTAACGTTACTGAAATCTCCAACGTCAAGTACGAAACAGGAGG	CTCCTTCAATATCATCTTCTGTCTCCGACGCCGTACAGTATGTTGTTGC	GCGGATAACAATTTCACACAGGAAACAGCGACACACACTCACACAAACC	1500	1500	423	102	1062	1078
81757	GTAACGCCAGGGTTTTCCCAGTCACGACGCTCTCTTCTCCCTTTCTTGC	ATCCACTTAACGTTACTGAAATCTCCAACGCGGATGTAACAGGTTTAGC	CTCCTTCAATATCATCTTCTGTCTCCGACTTTCTATCACGAGCCAGTCC	GCGGATAACAATTTCACACAGGAAACAGCCTCTCCACATCCAAGAGACG	1500	1500	107	192	1150	1134
81774	GTAACGCCAGGGTTTTCCCAGTCACGACGGTATAAAGACCCCGAAGTGC	ATCCACTTAACGTTACTGAAATCTCCAACGTCAGGAGCAGGAGAAGTCG	CTCCTTCAATATCATCTTCTGTCTCCGACAGGGAGAGAAATACCGAAGC	GCGGATAACAATTTCACACAGGAAACAGCGACGTAGGGCATAGTAATCC	1500	1500	52	344	1282	1015
81778	GTAACGCCAGGGTTTTCCCAGTCACGACGAAGTGAGTGTCTCTGTGTCC	ATCCACTTAACGTTACTGAAATCTCCAACAGACGAGTACCGTATGTACC			1500	1500	245	0	1055	0
81783	GTAACGCCAGGGTTTTCCCAGTCACGACGGTACCTTTCCTGGAGTATCG	ATCCACTTAACGTTACTGAAATCTCCAACAAGTGGTAGAAGAGGACTGG	CTCCTTCAATATCATCTTCTGTCTCCGACCTGATGTACACCACGATTCC	GCGGATAACAATTTCACACAGGAAACAGCCTCCCCTTTCACTACCTACC	1500	1500	55	45	1261	1169
81785	GTAACGCCAGGGTTTTCCCAGTCACGACGTCTATTCCCAGGGTGTGTCC	ATCCACTTAACGTTACTGAAATCTCCAACGCTACTGCTATTACTGCTGC	CTCCTTCAATATCATCTTCTGTCTCCGACCACATCTACCTCTTGTCTGG	GCGGATAACAATTTCACACAGGAAACAGCGGGTTAGAGAAGAAGTCTCG	1500	1500	465	180	1008	1218
81824	GTAACGCCAGGGTTTTCCCAGTCACGACGAGATGTAGCTGTGCTTCTGG	ATCCACTTAACGTTACTGAAATCTCCAACTCTAACCGATGCTACGTTCG	CTCCTTCAATATCATCTTCTGTCTCCGACGTTGTCTCTCAACTCCAAGC	GCGGATAACAATTTCACACAGGAAACAGCATAGGATTCCAGTTCCGTGG	1500	1500	168	134	1030	1240
81843	GTAACGCCAGGGTTTTCCCAGTCACGACGGTACCTAGGAGGCATGTACC	ATCCACTTAACGTTACTGAAATCTCCAACACCTAAGTGTAAGTGCGTGG	CTCCTTCAATATCATCTTCTGTCTCCGACGAAGCACCTATCTGACTTGG	GCGGATAACAATTTCACACAGGAAACAGCAGACTTCATCTACACCGACG	1500	1500	95	157	1098	1032
81859	GTAACGCCAGGGTTTTCCCAGTCACGACGGTGACTTACTAATGCCGTGC	ATCCACTTAACGTTACTGAAATCTCCAACAGAGAGAGAGGCAGATAAGG	CTCCTTCAATATCATCTTCTGTCTCCGACAAGACTTGGTAACTGGCTCC	GCGGATAACAATTTCACACAGGAAACAGCCTCTCCCAAAAGGACATTGC	1500	1500	346	54	1072	1021
81861	GTAACGCCAGGGTTTTCCCAGTCACGACGGAGGAAAGAGAAAAGGGACG	ATCCACTTAACGTTACTGAAATCTCCAACCGTATATCGAGACGAACAGC	CTCCTTCAATATCATCTTCTGTCTCCGACTGCCCATAGTATGTGAGTGG	GCGGATAACAATTTCACACAGGAAACAGCTTCCATACCTCACAACCACC	1500	1500	360	285	1081	1188
81882	GTAACGCCAGGGTTTTCCCAGTCACGACGACGACGTACGAGAAGTAAGC	ATCCACTTAACGTTACTGAAATCTCCAACAGAGAGGAGTTGTGGTATCG	CTCCTTCAATATCATCTTCTGTCTCCGACTCAGTCACACTTACAGCTCC	GCGGATAACAATTTCACACAGGAAACAGCGGAAGGGAAGAAGAAGAAGG	1500	1500	36	196	1261	1236
81884	GTAACGCCAGGGTTTTCCCAGTCACGACGATCAAGAGCTGGAGATGTGG	ATCCACTTAACGTTACTGAAATCTCCAACGATGGACAGAGATGAAGAGG	CTCCTTCAATATCATCTTCTGTCTCCGACTTTCAGCAGAGAGAGAGAGG	GCGGATAACAATTTCACACAGGAAACAGCAGCAGATGATGCTCTACTCC	1500	1500	13	136	1236	1255
81896	GTAACGCCAGGGTTTTCCCAGTCACGACGGGAATCTTCAGAGCAGTAGC	ATCCACTTAACGTTACTGAAATCTCCAACGAGGATGGATGACTTTCTGC	CTCCTTCAATATCATCTTCTGTCTCCGACCTCAGTGTGTTGCTATGACC	GCGGATAACAATTTCACACAGGAAACAGCGACCAGGTCGAAGTAGAAGG	1500	1500	14	313	1193	1111
81911	GTAACGCCAGGGTTTTCCCAGTCACGACGCAAAGGACGAGTAGGAGTCG	ATCCACTTAACGTTACTGAAATCTCCAACGAGTAGAGGAAGATGGAACG	CTCCTTCAATATCATCTTCTGTCTCCGACCATAGAGGAGATGAACCAGG	GCGGATAACAATTTCACACAGGAAACAGCGGAGACTTCTCTTACGATGG	1500	1500	72	273	1258	1077
81925	GTAACGCCAGGGTTTTCCCAGTCACGACGAGGTACTGCTATCCACAACC	ATCCACTTAACGTTACTGAAATCTCCAACCTCATGATACCTCGCTCAGG	CTCCTTCAATATCATCTTCTGTCTCCGACATTTCTCACTTCCACCCTCC	GCGGATAACAATTTCACACAGGAAACAGCCACCGAGAAGGAGATTCAGG	1500	1500	41	193	1010	1112
81939	GTAACGCCAGGGTTTTCCCAGTCACGACGCAGGGAGAGGAAGTAAAAGG	ATCCACTTAACGTTACTGAAATCTCCAACGTAGTGTGTGTCTTTGCAGC	CTCCTTCAATATCATCTTCTGTCTCCGACGAGCGAGTACATGTCAAACC	GCGGATAACAATTTCACACAGGAAACAGCTCTTAGGCTCTCTGACAAGC	1500	1500	22	214	1088	1109
81955	GTAACGCCAGGGTTTTCCCAGTCACGACGAGTCCTCTGTCTCTTGGTGC	ATCCACTTAACGTTACTGAAATCTCCAACGTCCATGAAGAGTGTTCACC	CTCCTTCAATATCATCTTCTGTCTCCGACACTTGGGTCAGTTAGAGTGG	GCGGATAACAATTTCACACAGGAAACAGCGGTGTAAAGGAGTGGATTGC	1500	1500	241	70	1171	1136
81972	GTAACGCCAGGGTTTTCCCAGTCACGACGGCAGTCACCACTACTACAGG	ATCCACTTAACGTTACTGAAATCTCCAACGGCTAAAGGAGAAGCTAACG	CTCCTTCAATATCATCTTCTGTCTCCGACGTGTCAACGTCTATGTGTCG	GCGGATAACAATTTCACACAGGAAACAGCAGGCTTCAACTACTAGGTCG	1500	1500	305	142	1024	1208
81979	GTAACGCCAGGGTTTTCCCAGTCACGACGCGACTAGGAGAAACACAAGG	ATCCACTTAACGTTACTGAAATCTCCAACGTAGGCTGCTGTTCTCTACG	CTCCTTCAATATCATCTTCTGTCTCCGACCTATGTGAAAACCCCTCTCC	GCGGATAACAATTTCACACAGGAAACAGCGGTGTAAGTTACGAGTCACC	1500	1500	4	19	1298	1229
81984	GTAACGCCAGGGTTTTCCCAGTCACGACGATAGCACCAGTGGTATGAGG	ATCCACTTAACGTTACTGAAATCTCCAACGGTGGAGAGATAACAAGAGG	CTCCTTCAATATCATCTTCTGTCTCCGACTCTTCTCGTAGTAGCCATCG	GCGGATAACAATTTCACACAGGAAACAGCAACAGACTCTCAAAGCCTCC	1500	1500	145	16	1145	1297
81990	GTAACGCCAGGGTTTTCCCAGTCACGACGGGAGGTTGAGTGATGTCTGG	ATCCACTTAACGTTACTGAAATCTCCAACCTCTTGGGCTAATACTGAGG	CTCCTTCAATATCATCTTCTGTCTCCGACTGTACAGGAGTCATGCTAGG	GCGGATAACAATTTCACACAGGAAACAGCCGATAGACAGACTTAGGTGG	1500	1500	240	210	1203	1204
82001	GTAACGCCAGGGTTTTCCCAGTCACGACGGAAGCTACCAGAGACTGAGC	ATCCACTTAACGTTACTGAAATCTCCAACGAGGAGGATGATAATCGAGC	CTCCTTCAATATCATCTTCTGTCTCCGACGGAATAGGATAGATGGGTGG	GCGGATAACAATTTCACACAGGAAACAGCGTAGAGTGTGACGTCTGTGG	1500	1500	272	242	1070	1095
82014	GTAACGCCAGGGTTTTCCCAGTCACGACGGTGACGTTCTAGTGTGTTCC	ATCCACTTAACGTTACTGAAATCTCCAACAGCTAAGAGGTCTTGTGTGG	CTCCTTCAATATCATCTTCTGTCTCCGACACGTAGGTACATGGAACAGC	GCGGATAACAATTTCACACAGGAAACAGCGTGTGGCTTTGAACCATAGG	1500	1500	25	76	1006	1127
82017	GTAACGCCAGGGTTTTCCCAGTCACGACGCTGCTTGTATACCCAACTCC	ATCCACTTAACGTTACTGAAATCTCCAACGTCTAGAAGCGTTCTTCAGC	CTCCTTCAATATCATCTTCTGTCTCCGACCTAGACTTGGTAGATGCACG	GCGGATAACAATTTCACACAGGAAACAGCGAGGTCATCTGTCTTGTTCC	1500	1500	209	258	1136	1158
82032	GTAACGCCAGGGTTTTCCCAGTCACGACGCTGTCCCTTGTTCAGTTTCC	ATCCACTTAACGTTACTGAAATCTCCAACGGGAGAAATATGGTACGACG	CTCCTTCAATATCATCTTCTGTCTCCGACACCACTGCTATACAAGGAGC	GCGGATAACAATTTCACACAGGAAACAGCGACACGAGACTTCTACAACC	1500	1500	206	168	1169	1213
82037	GTAACGCCAGGGTTTTCCCAGTCACGACGTCGAGATGTAGTGGTTGAGC	ATCCACTTAACGTTACTGAAATCTCCAACAGCAGCGGCTATTCATATCG			1500	1500	110	0	1115	0
82041	GTAACGCCAGGGTTTTCCCAGTCACGACGGGGTAAGATATTGGTGGTCG	ATCCACTTAACGTTACTGAAATCTCCAACTACTCGCAGACCACTGTAGG	CTCCTTCAATATCATCTTCTGTCTCCGACCGGCTGATAGCTCTAGTACC	GCGGATAACAATTTCACACAGGAAACAGCGATGTGATAGCCATGGTTCC	1500	1500	11	78	1297	1098
82049	GTAACGCCAGGGTTTTCCCAGTCACGACGGAAATCCTAGATCCCTCTGC	ATCCACTTAACGTTACTGAAATCTCCAACAGCTGCCTATGTACCTTACC	CTCCTTCAATATCATCTTCTGTCTCCGACCTAATCATTTCCCCTGGACC	GCGGATAACAATTTCACACAGGAAACAGCCTATAGGCTGGTGTGTGACC	1500	1500	246	229	1160	1170
82068	GTAACGCCAGGGTTTTCCCAGTCACGACGGCTCAACAACACTGACATCG	ATCCACTTAACGTTACTGAAATCTCCAACACGATCACGAAGAGAGAAGC	CTCCTTCAATATCATCTTCTGTCTCCGACGTCCGGTCCTTGATATTAGC	GCGGATAACAATTTCACACAGGAAACAGCAGAGAGACTGGATAGCAACC	1500	1500	71	30	1243	1076
82085	GTAACGCCAGGGTTTTCCCAGTCACGACGGGTTGAGTTTACCAAGGAGC	ATCCACTTAACGTTACTGAAATCTCCAACAGCTTGTATCAAAGCCCAGG	CTCCTTCAATATCATCTTCTGTCTCCGACCAACCGTCTATACAACCTGC	GCGGATAACAATTTCACACAGGAAACAGCATGCCACTTACAGCTTCTCC	1500	1500	300	163	1178	1268
82100	GTAACGCCAGGGTTTTCCCAGTCACGACGGACAAGGACTACAGCACTGG	ATCCACTTAACGTTACTGAAATCTCCAACCCTCTTGTATGTTCTCGTCC	CTCCTTCAATATCATCTTCTGTCTCCGACATCTCAACCACAGAGAGTCC	GCGGATAACAATTTCACACAGGAAACAGCGTTGAGTGCCTGAGTGTAGG	1500	1500	294	358	1134	1008
75139	GTAACGCCAGGGTTTTCCCAGTCACGACGGGAGATGGAAAACAGTCTCG	ATCCACTTAACGTTACTGAAATCTCCAACCTAGAGGCAATCATCTGTCG	CTCCTTCAATATCATCTTCTGTCTCCGACGTGAGATACTGGAGGTATGC	GCGGATAACAATTTCACACAGGAAACAGCGGATAGACAGTCTTCGTTCG	1500	1500	384	362	1053	1137
75146	GTAACGCCAGGGTTTTCCCAGTCACGACGTGTACGTACTGCATGACTCC	ATCCACTTAACGTTACTGAAATCTCCAACGTGGGAAGAAAAGAGAGACG	CTCCTTCAATATCATCTTCTGTCTCCGACGTGAGCAAAGTGTTGAGTGC	GCGGATAACAATTTCACACAGGAAACAGCTCGAGCTGTCGTAAAAGACC	1500	1500	23	109	1147	1232
75152	GTAACGCCAGGGTTTTCCCAGTCACGACGGTGTGAAGTAGAGGAGGAGG	ATCCACTTAACGTTACTGAAATCTCCAACGACAAGCCTTGAAAGAGTGC	CTCCTTCAATATCATCTTCTGTCTCCGACGTTGATCCTGCTGTAGTAGC	GCGGATAACAATTTCACACAGGAAACAGCCCAGGTCTACGATTCACTCC	1500	1500	29	273	999	1002
75156	GTAACGCCAGGGTTTTCCCAGTCACGACGCACATCTACACTCATGCTCC	ATCCACTTAACGTTACTGAAATCTCCAACGACGAGTCAAGGATATCACC	CTCCTTCAATATCATCTTCTGTCTCCGACCAAGACTCACTCACTTCTCC	GCGGATAACAATTTCACACAGGAAACAGCCGTAGTTGTAGTTGTCGTCC	1500	1500	38	352	1189	1015
75159	GTAACGCCAGGGTTTTCCCAGTCACGACGCTGAATCCTTCTACGACTCC	ATCCACTTAACGTTACTGAAATCTCCAACGTCCCTTATTGACCAAGACC	CTCCTTCAATATCATCTTCTGTCTCCGACGGATGCTGAGATAGAGTTCC	GCGGATAACAATTTCACACAGGAAACAGCAATCGTCCTCGTCATACTCG	1500	1500	350	153	1070	1017
75165	GTAACGCCAGGGTTTTCCCAGTCACGACGGGATGGCTGGCTTATACAGG	ATCCACTTAACGTTACTGAAATCTCCAACGTACGTAGATAGTTGGCTCG	CTCCTTCAATATCATCTTCTGTCTCCGACCTCTTGGGAGTTCTATGTGG	GCGGATAACAATTTCACACAGGAAACAGCCCTCTTCTCCTACATCTTCC	1500	1500	227	79	1145	1191
75184	GTAACGCCAGGGTTTTCCCAGTCACGACGTCAAGGTCTAGCAGGATAGG	ATCCACTTAACGTTACTGAAATCTCCAACAGTGTGATGGCTCTGATAGG	CTCCTTCAATATCATCTTCTGTCTCCGACGTAGCAAAAGCGCAGTAAGG	GCGGATAACAATTTCACACAGGAAACAGCCATCTTCCTCACAGAACACC	1500	1500	55	21	1291	1047
75189	GTAACGCCAGGGTTTTCCCAGTCACGACGAGCATGACTATGGGCTAAGG	ATCCACTTAACGTTACTGAAATCTCCAACTGTCACCTCACTACAACTCC	CTCCTTCAATATCATCTTCTGTCTCCGACCTGTAGGAGGGTAAGAAAGG	GCGGATAACAATTTCACACAGGAAACAGCCTCATCTCCATCTCATCTCC	1500	1500	189	201	1100	1201
75200	GTAACGCCAGGGTTTTCCCAGTCACGACGGACATAGGTAGTCGCTCTCC	ATCCACTTAACGTTACTGAAATCTCCAACGTCGCTACCTACACTATTGC	CTCCTTCAATATCATCTTCTGTCTCCGACTCAGGACATAGTAGTGCAGG	GCGGATAACAATTTCACACAGGAAACAGCGGTATTCCCACTCTGTATCG	1500	1500	465	333	1007	1146
75204	GTAACGCCAGGGTTTTCCCAGTCACGACGTAAGAGCAGTGGTGTGTAGG	ATCCACTTAACGTTACTGAAATCTCCAACTGAGTGAGTTCCCTGATACG	CTCCTTCAATATCATCTTCTGTCTCCGACCAGACTCCTCATTACACACG	GCGGATAACAATTTCACACAGGAAACAGCTATCTATAGCTCCCTCCTCC	1500	1500	170	161	1270	1009
75205	GTAACGCCAGGGTTTTCCCAGTCACGACGCCAGTACGAATACTGCAACC	ATCCACTTAACGTTACTGAAATCTCCAACGTGTAATGAGGAGTCTGTCG			1500	1500	258	0	1018	0
75210	GTAACGCCAGGGTTTTCCCAGTCACGACGGACTGGGTCAAGGATCAAGC	ATCCACTTAACGTTACTGAAATCTCCAACCTAGAAAGAGTCAAGGCTGC	CTCCTTCAATATCATCTTCTGTCTCCGACTCTCTCTCTCCTCTCTCTGG	GCGGATAACAATTTCACACAGGAAACAGCGACCACTGTCAAATACCAGC	1500	1500	192	283	1231	1211
75230	GTAACGCCAGGGTTTTCCCAGTCACGACGGCTGTTGGGTAAGAACTAGG	ATCCACTTAACGTTACTGAAATCTCCAACGAGTGTCTTTGATGCTGTGG	CTCCTTCAATATCATCTTCTGTCTCCGACGCATGTTTACCTAGAGCACG	GCGGATAACAATTTCACACAGGAAACAGCACAAAGAGGGTGTAGTCTGC	1500	1500	4	25	1274	1128
75235	GTAACGCCAGGGTTTTCCCAGTCACGACGCTCCTGGTACTTGACAGAGC	ATCCACTTAACGTTACTGAAATCTCCAACCGGTGTCATATACAGTCAGG	CTCCTTCAATATCATCTTCTGTCTCCGACTCCTCTTCTTCTCCTTGTGC	GCGGATAACAATTTCACACAGGAAACAGCGAAGGAGGCGTATTCTCTGC	1500	1500	268	378	1095	1099
75258	GTAACGCCAGGGTTTTCCCAGTCACGACGCGAGACGAGAGTTACCTACC	ATCCACTTAACGTTACTGAAATCTCCAACGAGGAGATGAAAGGAAGAGG	CTCCTTCAATATCATCTTCTGTCTCCGACCGACGACAGATTCTAAGACG	GCGGATAACAATTTCACACAGGAAACAGCAGAGAAGAATCCTCGTCTGC	1500	1500	52	297	1241	1018
75260	GTAACGCCAGGGTTTTCCCAGTCACGACGGTAGTCGTGATGGTCATAGC	ATCCACTTAACGTTACTGAAATCTCCAACAGTGGAGAGGGACAAGTAGG	CTCCTTCAATATCATCTTCTGTCTCCGACAACCTAACCATCACTCCAGC	GCGGATAACAATTTCACACAGGAAACAGCATACTCTTCCTCCCTCCTCC	1500	1500	214	230	1025	1215
75262	GTAACGCCAGGGTTTTCCCAGTCACGACGCCCTACTCTAATCCAAGTCG	ATCCACTTAACGTTACTGAAATCTCCAACTAGCCGAATAAAGCGAGTGG	CTCCTTCAATATCATCTTCTGTCTCCGACCCTCAACCACTTTAGACTGC	GCGGATAACAATTTCACACAGGAAACAGCTACCCAAGAAGGTGTGATGC	1500	1500	5	381	1228	1001
75271	GTAACGCCAGGGTTTTCCCAGTCACGACGCTGCCTACTGATGACATTCC	ATCCACTTAACGTTACTGAAATCTCCAACAGGTTCTGTAGGAGATGAGG	CTCCTTCAATATCATCTTCTGTCTCCGACCTATTCTGCCTAGCCCTTCC	GCGGATAACAATTTCACACAGGAAACAGCGTACCTAGTTCAAAGCCTGC	1500	1500	3	278	1078	1142
75280	GTAACGCCAGGGTTTTCCCAGTCACGACGCTCTCCATGTACAGTTCTCG	ATCCACTTAACGTTACTGAAATCTCCAACGTACCTGAGGGTACTTTTGG	CTCCTTCAATATCATCTTCTGTCTCCGACGTGGCTCATCATCGTAAAGG	GCGGATAACAATTTCACACAGGAAACAGCCTCCCCTTTCTTGACTCTGG	1500	1500	257	354	1163	1010
75316	GTAACGCCAGGGTTTTCCCAGTCACGACGCTTACTCTTACGGCTCCTGG	ATCCACTTAACGTTACTGAAATCTCCAACGGTAACCTCAGGTAAGGTGG	CTCCTTCAATATCATCTTCTGTCTCCGACCAAACTCTGGTACTCTGTCG	GCGGATAACAATTTCACACAGGAAACAGCTCCTGGTATCTGCTCTAAGG	1500	1500	222	9	1025	1211
75336	GTAACGCCAGGGTTTTCCCAGTCACGACGCTTCATCTCGGGAGTAATCG	ATCCACTTAACGTTACTGAAATCTCCAACCCTGTAAGTGCTCACTGTCG	CTCCTTCAATATCATCTTCTGTCTCCGACTCCTAGATGCTCTTGACTCC	GCGGATAACAATTTCACACAGGAAACAGCGAGTAACCAAGTCATCCTCC	1500	1500	227	168	1009	1129
75342	GTAACGCCAGGGTTTTCCCAGTCACGACGCTTGCAGCTCCTTTCTTAGC	ATCCACTTAACGTTACTGAAATCTCCAACGGCCAGAAAACACTAACAGC	CTCCTTCAATATCATCTTCTGTCTCCGACCCTACATACCGTACCACACG	GCGGATAACAATTTCACACAGGAAACAGCCATTGACGCTGTAGAGATCC	1500	1500	205	143	1138	1098
75347	GTAACGCCAGGGTTTTCCCAGTCACGACGCAAGGTGGTTTATCCCATGC	ATCCACTTAACGTTACTGAAATCTCCAACAGCTGAGATTCGTCAAGAGG	CTCCTTCAATATCATCTTCTGTCTCCGACAAGAGTACACGAGAACCTCC	GCGGATAACAATTTCACACAGGAAACAGCCCACATCAAACTCGCTAACC	1500	1500	191	350	1213	1082
75361	GTAACGCCAGGGTTTTCCCAGTCACGACGGCTACGACTGGAGCACTTCC	ATCCACTTAACGTTACTGAAATCTCCAACGCTTGATGAGCAGTTAGTCG	CTCCTTCAATATCATCTTCTGTCTCCGACGTATGAAGATGACAGCGACG	GCGGATAACAATTTCACACAGGAAACAGCCTCTATGATCTCCTGGAAGG	1500	1500	265	112	1185	1062
75385	GTAACGCCAGGGTTTTCCCAGTCACGACGGGTGTTTACAGCTACCTACC	ATCCACTTAACGTTACTGAAATCTCCAACCTGGAGAAGAGAAAACGACC	CTCCTTCAATATCATCTTCTGTCTCCGACGAGTCAAATCTCCCACAACC	GCGGATAACAATTTCACACAGGAAACAGCAGAAGATAGCGTACAGGAGG	1500	1500	355	371	1011	1097
75397	GTAACGCCAGGGTTTTCCCAGTCACGACGGACAGCACATATCCATCACG	ATCCACTTAACGTTACTGAAATCTCCAACGTGAGATCTCGTGTGTGTCG	CTCCTTCAATATCATCTTCTGTCTCCGACCACTAGATAGGATTCGGTGC	GCGGATAACAATTTCACACAGGAAACAGCGTCAGTCGTTGCTTATCTGG	1500	1500	192	31	1045	1125
75414	GTAACGCCAGGGTTTTCCCAGTCACGACGCCTGTACTGCTTCCACTACG	ATCCACTTAACGTTACTGAAATCTCCAACGGCAAGAGAGTGTAACAACG	CTCCTTCAATATCATCTTCTGTCTCCGACGTAGTTCTCGTGAAGCCTCG	GCGGATAACAATTTCACACAGGAAACAGCTTCGTCTCTCGACTTTCTGG	1500	1500	47	302	1055	1114
75424	GTAACGCCAGGGTTTTCCCAGTCACGACGGATTCTGGAGTCGTTGAAGG	ATCCACTTAACGTTACTGAAATCTCCAACTGGTGAGCTACTAGGTATGG	CTCCTTCAATATCATCTTCTGTCTCCGACATCCTCCCACTTCTACAACC	GCGGATAACAATTTCACACAGGAAACAGCGAGAGCTACTCCTATCGTCC	1500	1500	278	90	1217	1285
75428	GTAACGCCAGGGTTTTCCCAGTCACGACGACATGTTCAAGGCAGACTCC	ATCCACTTAACGTTACTGAAATCTCCAACAGTCAACTCGAGCTTCTACC	CTCCTTCAATATCATCTTCTGTCTCCGACTACAGGCAAGCTGTTAGTGC	GCGGATAACAATTTCACACAGGAAACAGCTGGCGCTGTTATTAGGTAGG	1500	1500	296	311	1069	1060
75430	GTAACGCCAGGGTTTTCCCAGTCACGACGCTCGTGCAGTAGGTAACAGC	ATCCACTTAACGTTACTGAAATCTCCAACACGGCTTTCCTATTCTCTGC	CTCCTTCAATATCATCTTCTGTCTCCGACCACTGCTGGATGTGTCTACC	GCGGATAACAATTTCACACAGGAAACAGCGAGCATCTACAAGGACAACC	1500	1500	114	104	1055	1046
75440	GTAACGCCAGGGTTTTCCCAGTCACGACGGATTTGAACACGCGGATACC	ATCCACTTAACGTTACTGAAATCTCCAACCTGATAGTAATCGCCTGTGG	CTCCTTCAATATCATCTTCTGTCTCCGACGTGTGTGTGTGTCTTGGAGC	GCGGATAACAATTTCACACAGGAAACAGCGAAGCTGATTTCGTGGTAGC	1500	1500	409	46	1015	1146
75444	GTAACGCCAGGGTTTTCCCAGTCACGACGGTGAGTTTGACACTTGGACC	ATCCACTTAACGTTACTGAAATCTCCAACCTATTTCCTCTCACTCGTCC	CTCCTTCAATATCATCTTCTGTCTCCGACGCTATTGTAAGCTGGCTACC	GCGGATAACAATTTCACACAGGAAACAGCCAACGAATGCATCGAGTACC	1500	1500	274	233	1095	1142
75450	GTAACGCCAGGGTTTTCCCAGTCACGACGTACGTAGACTTGCCGTATCG	ATCCACTTAACGTTACTGAAATCTCCAACAGGAGACTGATGCTATGAGG	CTCCTTCAATATCATCTTCTGTCTCCGACATTCACTCAGGGAAGACAGC	GCGGATAACAATTTCACACAGGAAACAGCTTTGACGCAGGTACAAGTGC	1500	1500	66	450	1014	1038
75468	GTAACGCCAGGGTTTTCCCAGTCACGACGGTTATCGGACGTGAAGTAGG	ATCCACTTAACGTTACTGAAATCTCCAACGTCCCTCTCTCTCTCTTTGG	CTCCTTCAATATCATCTTCTGTCTCCGACCAAAGTCTACTGTCAGCTCC	GCGGATAACAATTTCACACAGGAAACAGCAGGGCGTAAACTTCATCTCG	1500	1500	407	130	1071	1244
75470	GTAACGCCAGGGTTTTCCCAGTCACGACGCGTCGAGGATCTCTACCAGG	ATCCACTTAACGTTACTGAAATCTCCAACCTAGGGCTCTCTCTATATGC	CTCCTTCAATATCATCTTCTGTCTCCGACGGCGTCTTACAGAACAAAGG	GCGGATAACAATTTCACACAGGAAACAGCGATAGTCTCGGCTACTTTGG	1500	1500	179	139	1229	1009
75506	GTAACGCCAGGGTTTTCCCAGTCACGACGAGACTAAGAAGCGCAACACC	ATCCACTTAACGTTACTGAAATCTCCAACTGAATAAACTGCGAGGGACC	CTCCTTCAATATCATCTTCTGTCTCCGACCCTATATATCTCGCCCTACC	GCGGATAACAATTTCACACAGGAAACAGCCACATACAGACTCACACAGG	1500	1500	368	471	1097	1012
75534			CTCCTTCAATATCATCTTCTGTCTCCGACTGGAGTCATACGAGATGAGC	GCGGATAACAATTTCACACAGGAAACAGCCTCTCCATCACTCCAATACC	1500	1500	0	122	0	1186
75535	GTAACGCCAGGGTTTTCCCAGTCACGACGCAAAGTAGATGGCGATGAGG	ATCCACTTAACGTTACTGAAATCTCCAACCTGTGATGCTGTTTGTCTGG	CTCCTTCAATATCATCTTCTGTCTCCGACCAAGGGATCTAGGCTTCACC	GCGGATAACAATTTCACACAGGAAACAGCAGACCTTACTGCTGTTCTGG	1500	1500	5	331	1001	1016
75547	GTAACGCCAGGGTTTTCCCAGTCACGACGCTGAGGTTGACTCTGGTTCC	ATCCACTTAACGTTACTGAAATCTCCAACTGTGCTTGTAGGTAGGTACG	CTCCTTCAATATCATCTTCTGTCTCCGACTCTTCCTTAGGAGTCTCACC	GCGGATAACAATTTCACACAGGAAACAGCTTGGACTCTTGTCTCTCACC	1500	1500	407	229	1002	1161
75568	GTAACGCCAGGGTTTTCCCAGTCACGACGACTGGATTTGGAGACGTTGC	ATCCACTTAACGTTACTGAAATCTCCAACGTCAAGAGAGAAAGAGCTGC	CTCCTTCAATATCATCTTCTGTCTCCGACTACTAAAGGAGGCCACTACC	GCGGATAACAATTTCACACAGGAAACAGCCTTCTGTCCTTATGTCCACC	1500	1500	324	267	1128	1177
75589	GTAACGCCAGGGTTTTCCCAGTCACGACGGGATATAGAGGATCGTGTGG	ATCCACTTAACGTTACTGAAATCTCCAACATACCTGTAGGTAGGCATCG	CTCCTTCAATATCATCTTCTGTCTCCGACGTGCTATAAGCCGATCTACC	GCGGATAACAATTTCACACAGGAAACAGCGTACCTGTTCCGCTACGACC	1500	1500	239	454	1050	1005
82105	GTAACGCCAGGGTTTTCCCAGTCACGACGCAGTAAAGCTGCTCAGATCG	ATCCACTTAACGTTACTGAAATCTCCAACGATGACATACCAACCACACC	CTCCTTCAATATCATCTTCTGTCTCCGACACCCTGGCATATACAGATCC	GCGGATAACAATTTCACACAGGAAACAGCCCTCCGTCTGACAATCTACC	1500	1500	82	19	1174	1289
82123	GTAACGCCAGGGTTTTCCCAGTCACGACGTGAGTGAAGCTGAGACAAGC	ATCCACTTAACGTTACTGAAATCTCCAACGATGGATAGACGACTCTTGC	CTCCTTCAATATCATCTTCTGTCTCCGACGGATGATACCAACTCTGACG	GCGGATAACAATTTCACACAGGAAACAGCACCTACCAGAGCATCTAAGG	1500	1500	233	120	1076	1284
82141	GTAACGCCAGGGTTTTCCCAGTCACGACGGGTAATAGTACCCCTTCAGC	ATCCACTTAACGTTACTGAAATCTCCAACACCTACCTTGAGAGGAGTGC	CTCCTTCAATATCATCTTCTGTCTCCGACCAATCCGTGGGTACTTTACG	GCGGATAACAATTTCACACAGGAAACAGCATAACGAAGACGAGAGGTGC	1500	1500	246	49	1153	1042
82146	GTAACGCCAGGGTTTTCCCAGTCACGACGGTACAAGGCAGAACAAGTGC	ATCCACTTAACGTTACTGAAATCTCCAACACAGTAGTACGCCGTCTAGG	CTCCTTCAATATCATCTTCTGTCTCCGACGTAGGTACCAGCCATACAGC	GCGGATAACAATTTCACACAGGAAACAGCGAATAGCAGAGGGTCAATCC	1500	1500	152	75	1085	1001
82150	GTAACGCCAGGGTTTTCCCAGTCACGACGCATGCTGTACTCATCAGAGC	ATCCACTTAACGTTACTGAAATCTCCAACCAAGTTCAACGTGTCGTACC	CTCCTTCAATATCATCTTCTGTCTCCGACAGTGTACTGGTTCTCCTTCC	GCGGATAACAATTTCACACAGGAAACAGCGATAGTCTTCCTTGCACTCC	1500	1500	18	130	1091	1206
82172	GTAACGCCAGGGTTTTCCCAGTCACGACGCATGTATCAGGCTCTCAACG	ATCCACTTAACGTTACTGAAATCTCCAACGTGTGTTAAGTGAGTCGAGG	CTCCTTCAATATCATCTTCTGTCTCCGACTGAGGACATGGAGATCAAGC	GCGGATAACAATTTCACACAGGAAACAGCGACAACGTCTCTTGTTCAGC	1500	1500	72	110	1214	1205
82175	GTAACGCCAGGGTTTTCCCAGTCACGACGCGAGAGGCAGAGATAAGTGC	ATCCACTTAACGTTACTGAAATCTCCAACAGAGAGAGAAGAGAGCCTCG	CTCCTTCAATATCATCTTCTGTCTCCGACTACCTACTTTGACCCAGTCC	GCGGATAACAATTTCACACAGGAAACAGCGACGACTATGAGAGAACAGC	1500	1500	99	394	1130	1011
82227	GTAACGCCAGGGTTTTCCCAGTCACGACGACACTTCTGTGTCACCATCC	ATCCACTTAACGTTACTGAAATCTCCAACGGACTTACTCTCTCCTCTCG	CTCCTTCAATATCATCTTCTGTCTCCGACGATAGCTACCTTCTTCCAGG	GCGGATAACAATTTCACACAGGAAACAGCAGAGGTTGTAGTGGAGAAGC	1500	1500	138	190	1219	1013
82241	GTAACGCCAGGGTTTTCCCAGTCACGACGAGCAGATGTATCAGTCCACG	ATCCACTTAACGTTACTGAAATCTCCAACAGACTGGTCCTATGGTCAGG	CTCCTTCAATATCATCTTCTGTCTCCGACGGACTTACCCCCTTTTAACC	GCGGATAACAATTTCACACAGGAAACAGCGCATCGTACAGACTTGAAGC	1500	1500	5	214	1098	1281
82246	GTAACGCCAGGGTTTTCCCAGTCACGACGTTGGCTGATACTCTCTCTGC	ATCCACTTAACGTTACTGAAATCTCCAACAGATACTGCTCCGTACATCG	CTCCTTCAATATCATCTTCTGTCTCCGACTAGGTTGTTGGCTAGTCTCG	GCGGATAACAATTTCACACAGGAAACAGCGATGGTATGCTCTGCTTTCC	1500	1500	328	243	1061	1113
82280	GTAACGCCAGGGTTTTCCCAGTCACGACGCAGGTGCAATCATAGTCTCC	ATCCACTTAACGTTACTGAAATCTCCAACATAGGTACACAGACCCTTGG	CTCCTTCAATATCATCTTCTGTCTCCGACCTAACTTCTCACACCGATCC	GCGGATAACAATTTCACACAGGAAACAGCGAGGTATCCTACGGAAAAGC	1500	1500	344	41	1083	1039
82286	GTAACGCCAGGGTTTTCCCAGTCACGACGGGGACTTACTGTTCTGTTCG	ATCCACTTAACGTTACTGAAATCTCCAACTCTAGGTGAGAAACGAGTGC	CTCCTTCAATATCATCTTCTGTCTCCGACAGACACATCAGAAAGGGAGG	GCGGATAACAATTTCACACAGGAAACAGCCTTCTCAGCATAGACGAAGG	1500	1500	292	93	1075	1124
82296			CTCCTTCAATATCATCTTCTGTCTCCGACCAGAGACAGAGTCTTGATGC	GCGGATAACAATTTCACACAGGAAACAGCTGGGTGTAAGTGATGCTTCG	1500	1500	0	339	0	1057
82309	GTAACGCCAGGGTTTTCCCAGTCACGACGCCAACGACTTTGAGAACAGC	ATCCACTTAACGTTACTGAAATCTCCAACCTGTTGAATGTGCTCTCTCC	CTCCTTCAATATCATCTTCTGTCTCCGACCCTCGATTACCTCACACTGG	GCGGATAACAATTTCACACAGGAAACAGCGTACTCTATCACGGACGAGG	1500	1500	13	116	1047	1127
82317	GTAACGCCAGGGTTTTCCCAGTCACGACGTCTTACTGCTGCGTCATAGC	ATCCACTTAACGTTACTGAAATCTCCAACAGTCTGTGTTGGTGATGAGG	CTCCTTCAATATCATCTTCTGTCTCCGACAGATAGACAGGGAAGACAGC	GCGGATAACAATTTCACACAGGAAACAGCGTTTGTGATGTCCCTGTTGC	1500	1500	24	79	1148	1074
82321	GTAACGCCAGGGTTTTCCCAGTCACGACGCTCAATTGTGTCTCAGCTCC	ATCCACTTAACGTTACTGAAATCTCCAACGTTGAGTGGCTTCTAACTGG	CTCCTTCAATATCATCTTCTGTCTCCGACGCTCGTCTGTCTTGTAATCG	GCGGATAACAATTTCACACAGGAAACAGCGGGTTCGTAATGTAGTCTGG	1500	1500	120	17	1234	1199
82380	GTAACGCCAGGGTTTTCCCAGTCACGACGGAGTGAGTCGATTCCAAAGG	ATCCACTTAACGTTACTGAAATCTCCAACTCGAGATCGTGACTCAAACC	CTCCTTCAATATCATCTTCTGTCTCCGACCTATAGACGAGCAGCATAGG	GCGGATAACAATTTCACACAGGAAACAGCGAGGTCTGTTTCTGTGTAGG	1500	1500	360	144	1130	1109
82409	GTAACGCCAGGGTTTTCCCAGTCACGACGATATCAGGCTGCCTAGAACG	ATCCACTTAACGTTACTGAAATCTCCAACGAGTATGGGAGACTTGAAGC	CTCCTTCAATATCATCTTCTGTCTCCGACGACAGCTTGAGAGTACCACC	GCGGATAACAATTTCACACAGGAAACAGCACTGCTAACCCCTTACTTCC	1500	1500	52	204	1129	1004
82476	GTAACGCCAGGGTTTTCCCAGTCACGACGTATGACATCCCTGAGGTAGC	ATCCACTTAACGTTACTGAAATCTCCAACCAGTAAGTGGGATGAAGAGG	CTCCTTCAATATCATCTTCTGTCTCCGACGGGACTAGGATGTCTATTGG	GCGGATAACAATTTCACACAGGAAACAGCCATTCTCGCTTGAACTCTGG	1500	1500	27	381	1232	1068
82499	GTAACGCCAGGGTTTTCCCAGTCACGACGGCATCTGCTTCTTCTTCTCG	ATCCACTTAACGTTACTGAAATCTCCAACAGGTAGTACTCCGTACCTCG	CTCCTTCAATATCATCTTCTGTCTCCGACTTAGCCTAGTGATGCTCTGC	GCGGATAACAATTTCACACAGGAAACAGCCGACGTACTTGTGACATTCG	1500	1500	330	232	1108	1084
82510	GTAACGCCAGGGTTTTCCCAGTCACGACGTTTAGCGCTGTTCTGTCTCG	ATCCACTTAACGTTACTGAAATCTCCAACCACTGTCAGACAAAGGAAGG	CTCCTTCAATATCATCTTCTGTCTCCGACCTCTCTGAACGCAAACTACC	GCGGATAACAATTTCACACAGGAAACAGCAGTAAACAGAGAGGTGGTCG	1500	1500	209	179	1177	1041
82512	GTAACGCCAGGGTTTTCCCAGTCACGACGGTCTGACTAGAATCTGCTCG	ATCCACTTAACGTTACTGAAATCTCCAACATGGCGAGAACTCAAAGTCG	CTCCTTCAATATCATCTTCTGTCTCCGACCTTGGTACGAGGGTACTTGG	GCGGATAACAATTTCACACAGGAAACAGCAGTGTAGTCGGAACAAGAGC	1500	1500	84	226	1271	1072
82523	GTAACGCCAGGGTTTTCCCAGTCACGACGAAGGTATCGTACCTCAGACG	ATCCACTTAACGTTACTGAAATCTCCAACACTAGACTCTCAAGGCATGG	CTCCTTCAATATCATCTTCTGTCTCCGACCATGTTATGGGAGGAACAGC	GCGGATAACAATTTCACACAGGAAACAGCGTATACCCTCGTCTACGTGC	1500	1500	67	202	1008	1042
82551	GTAACGCCAGGGTTTTCCCAGTCACGACGGGTTCTGGTAGACGACTAGG	ATCCACTTAACGTTACTGAAATCTCCAACTGTCACAGGAAACAGGTAGG	CTCCTTCAATATCATCTTCTGTCTCCGACTCCAGATATACATGCCGTGG	GCGGATAACAATTTCACACAGGAAACAGCGCTTCTACACCTCATCTTCG	1500	1500	274	400	1014	1072
82560	GTAACGCCAGGGTTTTCCCAGTCACGACGCTCACCTAGAGTACATCACG	ATCCACTTAACGTTACTGAAATCTCCAACGGTGAGAAGAGGTATGAAGG	CTCCTTCAATATCATCTTCTGTCTCCGACGGTATAATCCCCCAGATTCC	GCGGATAACAATTTCACACAGGAAACAGCACGGAGATTCTCAGCATAGC	1500	1500	11	136	1281	1091
82562	GTAACGCCAGGGTTTTCCCAGTCACGACGCCATACTCTGTTGTGAGAGG	ATCCACTTAACGTTACTGAAATCTCCAACCTAAGATGGAGTTGGTCTGG	CTCCTTCAATATCATCTTCTGTCTCCGACCCTCTTATCGATACAGCTCG	GCGGATAACAATTTCACACAGGAAACAGCGACTGTTGACGACTTACTCC	1500	1500	155	239	1263	1211
75646	GTAACGCCAGGGTTTTCCCAGTCACGACGGACACACTTCGACAAGAAGC	ATCCACTTAACGTTACTGAAATCTCCAACAATAGGTGTCTAGGTGCTGG	CTCCTTCAATATCATCTTCTGTCTCCGACAGAGTACAATGTCAGCGAGC	GCGGATAACAATTTCACACAGGAAACAGCGGAAGAGAGAGACGAAGAGG	1500	1500	485	154	999	1211
75655	GTAACGCCAGGGTTTTCCCAGTCACGACGAAGACACTGGGAAGACAACG	ATCCACTTAACGTTACTGAAATCTCCAACCCCACTGAAGGATACTAAGG	CTCCTTCAATATCATCTTCTGTCTCCGACGTCATCTCAGACCTTTGTGG	GCGGATAACAATTTCACACAGGAAACAGCACCTAGCCATACATCACACC	1500	1500	258	97	1108	1159
75664	GTAACGCCAGGGTTTTCCCAGTCACGACGGTACTGACGACACACTCTCC	ATCCACTTAACGTTACTGAAATCTCCAACTGCAAGGCTTACAGAGTAGG	CTCCTTCAATATCATCTTCTGTCTCCGACGAGAGAGAATGTGGGAAAGG	GCGGATAACAATTTCACACAGGAAACAGCAGCTGAGAGGACTGAGATGC	1500	1500	297	248	1151	1133
75672	GTAACGCCAGGGTTTTCCCAGTCACGACGTAGTGCAGAACACACAGTGC	ATCCACTTAACGTTACTGAAATCTCCAACGCTACTAGAGCAGCGACACC	CTCCTTCAATATCATCTTCTGTCTCCGACCCTCCTACTGGTTTCTCTCC	GCGGATAACAATTTCACACAGGAAACAGCCAGGATATGGTCTGTTCTCC	1500	1500	87	141	1226	1247
75686	GTAACGCCAGGGTTTTCCCAGTCACGACGGACATGGTAAAACCGAGAGG	ATCCACTTAACGTTACTGAAATCTCCAACTGACACTCCCTGATACATCC	CTCCTTCAATATCATCTTCTGTCTCCGACGGCCATCTATAGCTGATACC	GCGGATAACAATTTCACACAGGAAACAGCCAGCAAGAAGCCTCACTACG	1500	1500	72	278	1215	1002
75689	GTAACGCCAGGGTTTTCCCAGTCACGACGGTAAAGTCAGCAACACGTCC	ATCCACTTAACGTTACTGAAATCTCCAACCCTACTAAGCAGGAACTTGG	CTCCTTCAATATCATCTTCTGTCTCCGACGAATTACCTACCTAGCCACC	GCGGATAACAATTTCACACAGGAAACAGCCACTACTATACCCGCCCACG	1500	1500	114	134	1001	1274
75704	GTAACGCCAGGGTTTTCCCAGTCACGACGAAGATGTCCGAGGAGATACG	ATCCACTTAACGTTACTGAAATCTCCAACAACACAGCCAGACACATACC	CTCCTTCAATATCATCTTCTGTCTCCGACCACGTCATCTGATAGAGAGC	GCGGATAACAATTTCACACAGGAAACAGCCAGTTAGTCGAGCTAGAACC	1500	1500	41	185	1198	1267
75713	GTAACGCCAGGGTTTTCCCAGTCACGACGAAGTAGTTCGTCAGTGCTGC	ATCCACTTAACGTTACTGAAATCTCCAACCATACATACCATCTCGGACC	CTCCTTCAATATCATCTTCTGTCTCCGACGATGTGAAGAGTCGAGAAGG	GCGGATAACAATTTCACACAGGAAACAGCGTACTACTTCCTCCAGATGC	1500	1500	137	6	1141	1183
75739	GTAACGCCAGGGTTTTCCCAGTCACGACGGGTTCTCTGTAGAGGTCTGG	ATCCACTTAACGTTACTGAAATCTCCAACGTGTAACGGAGAGTTGAAGG	CTCCTTCAATATCATCTTCTGTCTCCGACCCTACATACACACTCGTACC	GCGGATAACAATTTCACACAGGAAACAGCAAGACTTCAGACTCCTGTGC	1500	1500	19	348	1256	1136
75753	GTAACGCCAGGGTTTTCCCAGTCACGACGGTACATACTAGCCCGAGACG	ATCCACTTAACGTTACTGAAATCTCCAACGGAGTACTATCGGAAGTTGG	CTCCTTCAATATCATCTTCTGTCTCCGACTGTGGTTATGTAAGGCGTCC	GCGGATAACAATTTCACACAGGAAACAGCCCAAAGACCTCGACAATAGC	1500	1500	115	269	1177	1041
75758	GTAACGCCAGGGTTTTCCCAGTCACGACGAGTGTGCTATTCAGGGTAGG	ATCCACTTAACGTTACTGAAATCTCCAACAGCTCTGCGATGTATCAACC	CTCCTTCAATATCATCTTCTGTCTCCGACAGGGATGAGGAGACTTTTGG	GCGGATAACAATTTCACACAGGAAACAGCAAACACAGTACCTCGACTGC	1500	1500	79	32	1078	1039
75764	GTAACGCCAGGGTTTTCCCAGTCACGACGGCCAGAGATAGACACCTAGC	ATCCACTTAACGTTACTGAAATCTCCAACGTGGTAGATGAGGTATCAGC	CTCCTTCAATATCATCTTCTGTCTCCGACACGGACAGTCTCTGAATACC	GCGGATAACAATTTCACACAGGAAACAGCCGTATAGACGCACCAGATCC	1500	1500	326	79	1047	1217
75794	GTAACGCCAGGGTTTTCCCAGTCACGACGGGTAGTAGCAGAAGCTGAGG	ATCCACTTAACGTTACTGAAATCTCCAACCGGGTAGGTACTAAGGTAGG	CTCCTTCAATATCATCTTCTGTCTCCGACGTACCCGAGAGTGACTTTGC	GCGGATAACAATTTCACACAGGAAACAGCAAGAGGCAGCAGTAGTAAGC	1500	1500	289	143	1053	1089
75854	GTAACGCCAGGGTTTTCCCAGTCACGACGTAACACACACAAGAGCCAGG	ATCCACTTAACGTTACTGAAATCTCCAACGTATGGATGTACTGTCGAGC	CTCCTTCAATATCATCTTCTGTCTCCGACGTAGGTGGTGTAGCTGTACG	GCGGATAACAATTTCACACAGGAAACAGCCAGCCTTGTCATAAGGTAGC	1500	1500	1	265	1202	1190
75859	GTAACGCCAGGGTTTTCCCAGTCACGACGGTAGGTGGTGTAGCTGTACG	ATCCACTTAACGTTACTGAAATCTCCAACCAGCCTTGTCATAAGGTAGC	CTCCTTCAATATCATCTTCTGTCTCCGACTCCACTGAGTAGAGAGTAGC	GCGGATAACAATTTCACACAGGAAACAGCCTGGAGAATCCCAAGATACC	1500	1500	306	257	1190	1239
75884	GTAACGCCAGGGTTTTCCCAGTCACGACGTTCCTCAGACTGTCTTGTCC	ATCCACTTAACGTTACTGAAATCTCCAACCTTCCTTCTTTTCTCCGTCC	CTCCTTCAATATCATCTTCTGTCTCCGACCCTCGACATTTATCGTCTCC	GCGGATAACAATTTCACACAGGAAACAGCCCTTGACCTATAGCATCACC	1500	1500	105	130	1069	1258
75918	GTAACGCCAGGGTTTTCCCAGTCACGACGGTACTGCGCTCTACCTTACC	ATCCACTTAACGTTACTGAAATCTCCAACCTGAGCAAGTAGTGAGAACG	CTCCTTCAATATCATCTTCTGTCTCCGACATATCACCACAACTGGGAGG	GCGGATAACAATTTCACACAGGAAACAGCCGTTGTCTCTCAACTTCTCC	1500	1500	378	146	1079	1142
75923	GTAACGCCAGGGTTTTCCCAGTCACGACGATCTGTATCCCGTACTCACC	ATCCACTTAACGTTACTGAAATCTCCAACCTCGTCACACTTGACTCTCC	CTCCTTCAATATCATCTTCTGTCTCCGACCGTAAAAGGAGTGTGCAAGG	GCGGATAACAATTTCACACAGGAAACAGCGTCCTATCGTTATCCTCACC	1500	1500	358	299	999	1196
75935	GTAACGCCAGGGTTTTCCCAGTCACGACGTAGCTGTGGTCGTAGGTTCC	ATCCACTTAACGTTACTGAAATCTCCAACGAGTTAGCGCTGTACCTAGC	CTCCTTCAATATCATCTTCTGTCTCCGACAGCCAATCTTCTCCTGTACC	GCGGATAACAATTTCACACAGGAAACAGCAGAGAGACAAAGACGGATGG	1500	1500	245	173	1143	1297
75939	GTAACGCCAGGGTTTTCCCAGTCACGACGAGAACACTTCCTTCGTCTCC	ATCCACTTAACGTTACTGAAATCTCCAACCTGTAGAAAAGCGCAACTCC	CTCCTTCAATATCATCTTCTGTCTCCGACTATGTACACGTACACGCACC	GCGGATAACAATTTCACACAGGAAACAGCAACCCATCCATCTACTCTGC	1500	1500	114	242	1022	1151
75954	GTAACGCCAGGGTTTTCCCAGTCACGACGCAGTGTCAACTTCGAGATCC	ATCCACTTAACGTTACTGAAATCTCCAACAGCTGTACCTATGGAGAAGC	CTCCTTCAATATCATCTTCTGTCTCCGACTATCAGGCAGTGGATAGTCG	GCGGATAACAATTTCACACAGGAAACAGCGAGAGAGAAGACGACCAAGG	1500	1500	233	141	1133	1015
75965	GTAACGCCAGGGTTTTCCCAGTCACGACGGTCCAGATCTTGGTATGTGC	ATCCACTTAACGTTACTGAAATCTCCAACGTGTGTGGAAAACAGACTGG			1500	1500	93	0	1142	0
75972	GTAACGCCAGGGTTTTCCCAGTCACGACGTTAGCTGGTCAGCATCTTGG	ATCCACTTAACGTTACTGAAATCTCCAACGATAGGCCAGACTGTAGAGG	CTCCTTCAATATCATCTTCTGTCTCCGACAGACACTACATGGCATCTCC	GCGGATAACAATTTCACACAGGAAACAGCGTAGAATCACACACAGCAGC	1500	1500	88	299	1126	1141
75985	GTAACGCCAGGGTTTTCCCAGTCACGACGTCTCACACAGACCAGGTACG	ATCCACTTAACGTTACTGAAATCTCCAACGAGAAGAGATGAGGTTGACG	CTCCTTCAATATCATCTTCTGTCTCCGACGAGGTCTCATTCACAGGTCC	GCGGATAACAATTTCACACAGGAAACAGCGACGTCTATCTCGCAGAAGC	1500	1500	108	145	1076	1245
75992	GTAACGCCAGGGTTTTCCCAGTCACGACGTCTACGGATTCCTACAGACG	ATCCACTTAACGTTACTGAAATCTCCAACTGTAGAAGGGTGAGAGTTGC	CTCCTTCAATATCATCTTCTGTCTCCGACGAACTGTCCACCTGTGTAGG	GCGGATAACAATTTCACACAGGAAACAGCTAGTCTATCTTGCACGGTCC	1500	1500	33	212	1230	1263
76009	GTAACGCCAGGGTTTTCCCAGTCACGACGTATGGACGGATCTGAGTACC	ATCCACTTAACGTTACTGAAATCTCCAACGTCACCATTCCTTAGTCAGC	CTCCTTCAATATCATCTTCTGTCTCCGACTACGTTGATACAGCGAGAGC	GCGGATAACAATTTCACACAGGAAACAGCGTACCCTAGAGAGTGTGTGG	1500	1500	161	136	1289	1278
76034	GTAACGCCAGGGTTTTCCCAGTCACGACGCAGGAATATGGTCAGGTTGG	ATCCACTTAACGTTACTGAAATCTCCAACCATGTGCAGAGTAGTAGTCC	CTCCTTCAATATCATCTTCTGTCTCCGACCGAGCTGTCATTTACTCTCC	GCGGATAACAATTTCACACAGGAAACAGCTCTGTCCTGTACTCATCTGC	1500	1500	19	284	1267	1153
76073	GTAACGCCAGGGTTTTCCCAGTCACGACGGAATCGAGATCGATGAGTGG	ATCCACTTAACGTTACTGAAATCTCCAACGACGTTGTTGAATGGGTAGG	CTCCTTCAATATCATCTTCTGTCTCCGACGTTCTATGGCTAACGTCTGG	GCGGATAACAATTTCACACAGGAAACAGCTCTGCAGAGTATCTCCAAGC	1500	1500	10	8	1211	1265
76114	GTAACGCCAGGGTTTTCCCAGTCACGACGCTGACAGAATACGATCCAGG	ATCCACTTAACGTTACTGAAATCTCCAACGGCACGGTTACAGATTTTGG	CTCCTTCAATATCATCTTCTGTCTCCGACGAGTAGAGTGCCCAGGTAGG	GCGGATAACAATTTCACACAGGAAACAGCCTGGAGGTGTAAGTAAGAGG	1500	1500	228	424	1161	1052
76117	GTAACGCCAGGGTTTTCCCAGTCACGACGCTCTTCCTCTTCTCCTATCC	ATCCACTTAACGTTACTGAAATCTCCAACAGATGCCCTACTGTCTATGC	CTCCTTCAATATCATCTTCTGTCTCCGACGATGCACTGGATGTACGTGG	GCGGATAACAATTTCACACAGGAAACAGCATCGCTATCCCTCTTTGACG	1500	1500	82	167	1151	1195
76151	GTAACGCCAGGGTTTTCCCAGTCACGACGACAGGGCATTGACATTCTCC	ATCCACTTAACGTTACTGAAATCTCCAACGTTACGCTCTACAGTCAACC	CTCCTTCAATATCATCTTCTGTCTCCGACAATCTAGACTGGTAGCGAGG	GCGGATAACAATTTCACACAGGAAACAGCGAGAACTCACACACGACTGC	1500	1500	75	453	1167	1043
76155	GTAACGCCAGGGTTTTCCCAGTCACGACGGCTCAAGAGAGTTGAGAACC	ATCCACTTAACGTTACTGAAATCTCCAACACAAGGTCTCTCTATCCACC	CTCCTTCAATATCATCTTCTGTCTCCGACCTCAACACCACACACATACG	GCGGATAACAATTTCACACAGGAAACAGCTGCGAGAGAGTGAGACTAGG	1500	1500	349	408	1130	1020
76159	GTAACGCCAGGGTTTTCCCAGTCACGACGTGGAGTCATACACCAGTAGC	ATCCACTTAACGTTACTGAAATCTCCAACAGGTGTAAGGTGATGAGACG	CTCCTTCAATATCATCTTCTGTCTCCGACCTGTAGCCATAGTTGACTGG	GCGGATAACAATTTCACACAGGAAACAGCCATAGAGTTTGACTGGCAGC	1500	1500	219	8	1139	1263
76169	GTAACGCCAGGGTTTTCCCAGTCACGACGGGAGACAATCTCTGTAGACG	ATCCACTTAACGTTACTGAAATCTCCAACAAGTAGCTCAAACTGCCTCC	CTCCTTCAATATCATCTTCTGTCTCCGACGAGTCTGTCAAAGCTGTTCC	GCGGATAACAATTTCACACAGGAAACAGCACATGTAGTCAGTCACGAGG	1500	1500	338	138	1129	1009
76172	GTAACGCCAGGGTTTTCCCAGTCACGACGCCATAAGCAGGAGAGCTTGG	ATCCACTTAACGTTACTGAAATCTCCAACACTCTGACCTCACATTCACC	CTCCTTCAATATCATCTTCTGTCTCCGACCTAGCAGCAACTGTATCTCC	GCGGATAACAATTTCACACAGGAAACAGCGACCAAGAGGAGATTAGACC	1500	1500	335	245	1089	1062
82577	GTAACGCCAGGGTTTTCCCAGTCACGACGGTTCAGATAGATGCACCAGG	ATCCACTTAACGTTACTGAAATCTCCAACAGATCTGAAGTTCGTGGAGG	CTCCTTCAATATCATCTTCTGTCTCCGACCACTTGAATCGCTTAGCTCG	GCGGATAACAATTTCACACAGGAAACAGCGCTCGTCAGCTTTCTATACC	1500	1500	65	82	1040	1018
76188	GTAACGCCAGGGTTTTCCCAGTCACGACGAATGATAGGTAGAGCCCTGG	ATCCACTTAACGTTACTGAAATCTCCAACTTATAAGGCTAGTGGCCTGG	CTCCTTCAATATCATCTTCTGTCTCCGACCAGCACCTACATCACTCACG	GCGGATAACAATTTCACACAGGAAACAGCGGAGAAGTAGGACTTGAACG	1500	1500	178	232	1085	1197
82591	GTAACGCCAGGGTTTTCCCAGTCACGACGGCAGGGAAGTAGAGTAGAGC	ATCCACTTAACGTTACTGAAATCTCCAACAGAGAGAGAGAGAGTGGACG	CTCCTTCAATATCATCTTCTGTCTCCGACAGTGATGTCCCGTCCTATCC	GCGGATAACAATTTCACACAGGAAACAGCCAATCAGATCGTGCTGTACC	1500	1500	64	199	1217	1057
82599	GTAACGCCAGGGTTTTCCCAGTCACGACGTGTTTGGCTCAGTTCCTTCC	ATCCACTTAACGTTACTGAAATCTCCAACGTGTTCTGCTACAGAGCTGC	CTCCTTCAATATCATCTTCTGTCTCCGACCTTGGGCCGTATAAGATACC	GCGGATAACAATTTCACACAGGAAACAGCCTACCGACAGACACAACTCC	1500	1500	8	49	1148	1000
82601	GTAACGCCAGGGTTTTCCCAGTCACGACGTCTCAACTCCAAGACAGACG	ATCCACTTAACGTTACTGAAATCTCCAACGGACTAACAGGTTAGCAAGG	CTCCTTCAATATCATCTTCTGTCTCCGACGTACATGAATCAGGTCCTCG	GCGGATAACAATTTCACACAGGAAACAGCTAGTGTAAGCACGTGTCAGG	1500	1500	237	113	1151	1235
82619	GTAACGCCAGGGTTTTCCCAGTCACGACGCGACAGTCTCTTGGTTTTCC	ATCCACTTAACGTTACTGAAATCTCCAACAGAAACGGCTACGAGTGAGG	CTCCTTCAATATCATCTTCTGTCTCCGACACTCCGGTGTTCCCTATACC	GCGGATAACAATTTCACACAGGAAACAGCTCATGCACTACGGATACTGG	1500	1500	74	104	1187	1194
82623	GTAACGCCAGGGTTTTCCCAGTCACGACGGATAAGCGACCAGAAGTAGG	ATCCACTTAACGTTACTGAAATCTCCAACGTAAGCTATCCCATGTCAGC	CTCCTTCAATATCATCTTCTGTCTCCGACCCTACATCTCATGTCTGACG	GCGGATAACAATTTCACACAGGAAACAGCGATCGTGTATGGACTAGTGG	1500	1500	116	78	1172	1020
76210	GTAACGCCAGGGTTTTCCCAGTCACGACGCATAGGGAGATGTGCTATCC	ATCCACTTAACGTTACTGAAATCTCCAACGGTAGTTAAGCCGATGTAGG	CTCCTTCAATATCATCTTCTGTCTCCGACCCGAGTCTATAAGTCGAAGG	GCGGATAACAATTTCACACAGGAAACAGCGTGGAGGAGTATGAGAAACG	1500	1500	30	49	1182	1213
76215	GTAACGCCAGGGTTTTCCCAGTCACGACGAAACGACTCCGTATTGGTCC	ATCCACTTAACGTTACTGAAATCTCCAACAAGATGAGACGAAGCGAAGC	CTCCTTCAATATCATCTTCTGTCTCCGACAAGACAACCAAGCTGAGAGG	GCGGATAACAATTTCACACAGGAAACAGCTCTCGATGACTGTATGCTCG	1500	1500	34	329	1148	1085
76218	GTAACGCCAGGGTTTTCCCAGTCACGACGACTTTGACGTGTGTGAGAGC	ATCCACTTAACGTTACTGAAATCTCCAACTTATTAGAGGGTACCCCAGG	CTCCTTCAATATCATCTTCTGTCTCCGACAGTACATACCTACCGGGACC	GCGGATAACAATTTCACACAGGAAACAGCGAATGTATCCACCCAGTTCC	1500	1500	304	39	1010	1158
76220	GTAACGCCAGGGTTTTCCCAGTCACGACGTTTTGTCTAGCAGCGAGTCC	ATCCACTTAACGTTACTGAAATCTCCAACGGAGAGTGAGATTACCAAGC	CTCCTTCAATATCATCTTCTGTCTCCGACCCTCCAGACATTGAGATACG	GCGGATAACAATTTCACACAGGAAACAGCTGAAGCGTAGAGTGTCATCG	1500	1500	392	479	1028	1010
76227	GTAACGCCAGGGTTTTCCCAGTCACGACGAACTCTTGGAGTACCTGAGC	ATCCACTTAACGTTACTGAAATCTCCAACCAGGTCGCTCGTCTTATACC	CTCCTTCAATATCATCTTCTGTCTCCGACTCCTCTCTACGATCTCCTGG	GCGGATAACAATTTCACACAGGAAACAGCGACTATCCAGACTTTCCAGC	1500	1500	60	35	1182	1188
76230	GTAACGCCAGGGTTTTCCCAGTCACGACGGGGTACTTACACCGTATTCC	ATCCACTTAACGTTACTGAAATCTCCAACTCTAAAGACCCGGCTTATCC	CTCCTTCAATATCATCTTCTGTCTCCGACGTTAAAGCAAGCCACTGAGC	GCGGATAACAATTTCACACAGGAAACAGCGACACCAGTAAGGATAGTGC	1500	1500	109	314	1045	1156
76235	GTAACGCCAGGGTTTTCCCAGTCACGACGACACTCAGGTATGTCTCTGG	ATCCACTTAACGTTACTGAAATCTCCAACGTTCGTCATACCATCAGACG	CTCCTTCAATATCATCTTCTGTCTCCGACCACAGAGTAGACGACTGTCC	GCGGATAACAATTTCACACAGGAAACAGCGCCAGTCACTTACTACAACG	1500	1500	371	109	1001	1041
76249	GTAACGCCAGGGTTTTCCCAGTCACGACGGCAGGTACCAGGTTATTACG	ATCCACTTAACGTTACTGAAATCTCCAACCCTTAACAGACATGAGGAGC	CTCCTTCAATATCATCTTCTGTCTCCGACCACCAGACATGTTACTCTGC	GCGGATAACAATTTCACACAGGAAACAGCACTCATCTCGTACCCTGTCC	1500	1500	201	89	1024	1136
76266	GTAACGCCAGGGTTTTCCCAGTCACGACGAGGTACGGAGTACAGCTAGG	ATCCACTTAACGTTACTGAAATCTCCAACAGATATTTAGCAGCCGGAGG	CTCCTTCAATATCATCTTCTGTCTCCGACGTATCTAGGAGATGCAGTGG	GCGGATAACAATTTCACACAGGAAACAGCCCTGCTTGTTGAATTCCAGG	1500	1500	77	187	1262	1066
76269	GTAACGCCAGGGTTTTCCCAGTCACGACGCTACACCTACGACAACATCG	ATCCACTTAACGTTACTGAAATCTCCAACGCGGAACGAGATAGTATAGC	CTCCTTCAATATCATCTTCTGTCTCCGACGGACTCTTGGTGAAGAAAGG	GCGGATAACAATTTCACACAGGAAACAGCAAGTCCATCTCCTTGACACC	1500	1500	297	58	1014	1282
76311	GTAACGCCAGGGTTTTCCCAGTCACGACGCTGCTAAAATCACAGGCTGG	ATCCACTTAACGTTACTGAAATCTCCAACGAATCGAGGATGATGAGAGG	CTCCTTCAATATCATCTTCTGTCTCCGACTTTTCTCTTACCCCCTCTGG	GCGGATAACAATTTCACACAGGAAACAGCTCTTCCTCTTGTCCTTGACC	1500	1500	251	23	1079	1094
76324	GTAACGCCAGGGTTTTCCCAGTCACGACGGCGATACTAGATGGTTCTGC	ATCCACTTAACGTTACTGAAATCTCCAACAGAGTGGATGACTAAGGACG	CTCCTTCAATATCATCTTCTGTCTCCGACGGGTGGGAGTAGTTTTTACC	GCGGATAACAATTTCACACAGGAAACAGCGCTCCAGTGTGAGTAATAGG	1500	1500	313	13	1095	1177
76329			CTCCTTCAATATCATCTTCTGTCTCCGACATGGCGCTGTAGAATGTACC	GCGGATAACAATTTCACACAGGAAACAGCCTCGTGGCTTACAAGATACC	1500	1500	0	121	0	1070
76330	GTAACGCCAGGGTTTTCCCAGTCACGACGCAGATACTAGCAGCAGATGG	ATCCACTTAACGTTACTGAAATCTCCAACGCTTCCCTCTATTACAGACC	CTCCTTCAATATCATCTTCTGTCTCCGACCCGTTTGAGATGAGAGTAGC	GCGGATAACAATTTCACACAGGAAACAGCGTGTCATGTTCTCAGAGTGG	1500	1500	12	113	1187	1091
76336	GTAACGCCAGGGTTTTCCCAGTCACGACGGTCTTACAGCTTGGTTCAGG	ATCCACTTAACGTTACTGAAATCTCCAACGAAAGGTGAGGAAAAGGTCG	CTCCTTCAATATCATCTTCTGTCTCCGACGTCAGCTTTGATCTCTGACG	GCGGATAACAATTTCACACAGGAAACAGCTCTCTCTACATAGCTCCACG	1500	1500	133	345	1163	1080
76359	GTAACGCCAGGGTTTTCCCAGTCACGACGCTAGACAGCCCTACCATACC	ATCCACTTAACGTTACTGAAATCTCCAACGTCCCTCTGCATGAAAAAGC	CTCCTTCAATATCATCTTCTGTCTCCGACTGAACTAGTGTCTGCTCTCC	GCGGATAACAATTTCACACAGGAAACAGCAGACGCTTGATCTTGTGTGG	1500	1500	144	159	1254	1090
76363	GTAACGCCAGGGTTTTCCCAGTCACGACGGTCGAACTGGAGTACTTAGG	ATCCACTTAACGTTACTGAAATCTCCAACATCGCACTTACCTGACAACC	CTCCTTCAATATCATCTTCTGTCTCCGACCCAAGTCAGTACATGCAACG	GCGGATAACAATTTCACACAGGAAACAGCTGAAGTGATCTCTGCTCACC	1500	1500	220	9	1136	1245
76381	GTAACGCCAGGGTTTTCCCAGTCACGACGGCAGGTAGGTAGGAGGTAGG	ATCCACTTAACGTTACTGAAATCTCCAACCGAGTTCAGACTAGGTAAGC	CTCCTTCAATATCATCTTCTGTCTCCGACGAACTCTCAAGTCATCCAGC	GCGGATAACAATTTCACACAGGAAACAGCCATTTACGTCTCGTCTGTGG	1500	1500	237	273	1061	1182
76393	GTAACGCCAGGGTTTTCCCAGTCACGACGGATCCAAGATGGAGGTATCC	ATCCACTTAACGTTACTGAAATCTCCAACGACTGAGAATGGACAAGACG	CTCCTTCAATATCATCTTCTGTCTCCGACCTATGGAATGGACGTCTAGG	GCGGATAACAATTTCACACAGGAAACAGCGTAGAAGTCGTTGACGGTGC	1500	1500	1	126	1012	1056
76421	GTAACGCCAGGGTTTTCCCAGTCACGACGGTCAGAGTCTCATCTTGTCG	ATCCACTTAACGTTACTGAAATCTCCAACGGAACAGTATGAAGACGAGC	CTCCTTCAATATCATCTTCTGTCTCCGACGGTGATGCTACACTTTGAGC	GCGGATAACAATTTCACACAGGAAACAGCCTTACGAGATATGGGCTTCC	1500	1500	12	135	1193	1143
76451	GTAACGCCAGGGTTTTCCCAGTCACGACGCGTCACCTCACATACATAGC	ATCCACTTAACGTTACTGAAATCTCCAACACCAACCGTACTTGTAGTGG	CTCCTTCAATATCATCTTCTGTCTCCGACGAAGACACGGTATCACCAGC	GCGGATAACAATTTCACACAGGAAACAGCGTAAGCCAGAGTCAAGGAGG	1500	1500	52	58	1167	1135
76481	GTAACGCCAGGGTTTTCCCAGTCACGACGAGAGTCTGGAGTGAATCTGC	ATCCACTTAACGTTACTGAAATCTCCAACGAGTAGACAAGCAGACGAGG	CTCCTTCAATATCATCTTCTGTCTCCGACGAGACCTTCTCCTTGTAACC	GCGGATAACAATTTCACACAGGAAACAGCACTCAGCTAACTCGATGTCC	1500	1500	140	367	1029	1020
76502	GTAACGCCAGGGTTTTCCCAGTCACGACGCTCTAGCTCATTGGGTCTCC	ATCCACTTAACGTTACTGAAATCTCCAACAGCATCAAGTACTGCCTACC	CTCCTTCAATATCATCTTCTGTCTCCGACCTTGAGCTGAGCGTATGAGC	GCGGATAACAATTTCACACAGGAAACAGCAACTCTTGCGTCTAGTCTCC	1500	1500	161	83	1078	1049
76522	GTAACGCCAGGGTTTTCCCAGTCACGACGAGCCCTAGATACAACCTTGC	ATCCACTTAACGTTACTGAAATCTCCAACTACTCCTTGAGAGTTCCTCC	CTCCTTCAATATCATCTTCTGTCTCCGACACTGTCTAAGCTGCAGAACC	GCGGATAACAATTTCACACAGGAAACAGCACAAAGCTGCTCTACCAAGC	1500	1500	58	376	1146	1066
76532	GTAACGCCAGGGTTTTCCCAGTCACGACGGGATATGCTCATCTCTGTCG	ATCCACTTAACGTTACTGAAATCTCCAACTAACAGAGTCCACGTACAGG	CTCCTTCAATATCATCTTCTGTCTCCGACGACTGCTCATCTCCAAAAGG	GCGGATAACAATTTCACACAGGAAACAGCGGACCAAGTAGTCAAGAACC	1500	1500	431	123	1024	1157
76543	GTAACGCCAGGGTTTTCCCAGTCACGACGCAGAGTGATGCTCCATTACG	ATCCACTTAACGTTACTGAAATCTCCAACGAGGAGGATAATATGGGAGG	CTCCTTCAATATCATCTTCTGTCTCCGACGAGACATCTGATGCTAGAGG	GCGGATAACAATTTCACACAGGAAACAGCGACACATACAAGACCTGTCC	1500	1500	271	365	1086	1062
76551	GTAACGCCAGGGTTTTCCCAGTCACGACGGTACGCCAAGATTACCAAGG	ATCCACTTAACGTTACTGAAATCTCCAACGAAGACGGCTGTGAATATGG	CTCCTTCAATATCATCTTCTGTCTCCGACGATGTGAGGTGACTTTCTCC	GCGGATAACAATTTCACACAGGAAACAGCCCACCACTCATTTCTGTACC	1500	1500	306	289	1096	1206
76557	GTAACGCCAGGGTTTTCCCAGTCACGACGACATGTCGTGGAAGTAGTCG	ATCCACTTAACGTTACTGAAATCTCCAACTCTCAAGGTACAGGTACAGG	CTCCTTCAATATCATCTTCTGTCTCCGACACTCACTAGAAGCGTGTTCC	GCGGATAACAATTTCACACAGGAAACAGCTGACGAGCTCCTTGTACTGG	1500	1500	283	185	1011	1104
76571	GTAACGCCAGGGTTTTCCCAGTCACGACGGAGTTGAGGTTTGTGAGAGG	ATCCACTTAACGTTACTGAAATCTCCAACCTTCGAGCAAGTACAAGAGC	CTCCTTCAATATCATCTTCTGTCTCCGACACCTCCTCCTAATCACAACC	GCGGATAACAATTTCACACAGGAAACAGCGGAACATCGAGAGAAACAGG	1500	1500	169	92	1166	1209
76633	GTAACGCCAGGGTTTTCCCAGTCACGACGGATCGGTGCTCTATTACTGC	ATCCACTTAACGTTACTGAAATCTCCAACACTAACACACACGACAGAGG	CTCCTTCAATATCATCTTCTGTCTCCGACATAAGAACGCCTAGCCTACC	GCGGATAACAATTTCACACAGGAAACAGCAACTCCTTCAGGGACTTTCC	1500	1500	454	226	1033	1010
76652	GTAACGCCAGGGTTTTCCCAGTCACGACGGAGAGAGAGAGTGTGTCAGC	ATCCACTTAACGTTACTGAAATCTCCAACCGCCACTACATGTACATACC	CTCCTTCAATATCATCTTCTGTCTCCGACAGCTGTCGTCGTTTCTTAGC	GCGGATAACAATTTCACACAGGAAACAGCAGAGTGTCCTACACCTGACC	1500	1500	106	158	1106	1134
76658	GTAACGCCAGGGTTTTCCCAGTCACGACGCTTCACCCACGTTGTAGAGC	ATCCACTTAACGTTACTGAAATCTCCAACCCTACGTACTTCGTACTTGC	CTCCTTCAATATCATCTTCTGTCTCCGACAGAGAGAATGCTCACACAGG	GCGGATAACAATTTCACACAGGAAACAGCAGTACCAAGGTGGTGAAACG	1500	1500	210	177	1271	1121
82667	GTAACGCCAGGGTTTTCCCAGTCACGACGCCGTAAAGTACTTGAGGACC	ATCCACTTAACGTTACTGAAATCTCCAACGCTTCATGACAGCTACTAGG	CTCCTTCAATATCATCTTCTGTCTCCGACCCTGTCTACAGAAAGCATCC	GCGGATAACAATTTCACACAGGAAACAGCACATCGTCACGTCTAACTCC	1500	1500	323	52	1000	1201
76672	GTAACGCCAGGGTTTTCCCAGTCACGACGAGAGCCTCAAGTTCAACACC	ATCCACTTAACGTTACTGAAATCTCCAACCCATGAGATTCTCCGATAGC	CTCCTTCAATATCATCTTCTGTCTCCGACCAGAGAGAAGGAACTCTTGC	GCGGATAACAATTTCACACAGGAAACAGCAGAGATCTACCATTGCCTCC	1500	1500	272	234	1222	1183
76677	GTAACGCCAGGGTTTTCCCAGTCACGACGTTATCCGTGAATGTCCCTCC	ATCCACTTAACGTTACTGAAATCTCCAACAATCTGCGATATCTCCGTCC	CTCCTTCAATATCATCTTCTGTCTCCGACCATCTCCATCAGAACTGACC	GCGGATAACAATTTCACACAGGAAACAGCGAGGTAGACGTAGGACTTGG	1500	1500	5	151	1018	1283
76713	GTAACGCCAGGGTTTTCCCAGTCACGACGATTATGGAGACCTGGAGACC	ATCCACTTAACGTTACTGAAATCTCCAACGGCAAACTACGAGTACTACC	CTCCTTCAATATCATCTTCTGTCTCCGACGGCCTATAGCATCAAGTACC	GCGGATAACAATTTCACACAGGAAACAGCAAGCTATCACTCTCGACTGC	1500	1500	315	215	1124	1143
76744	GTAACGCCAGGGTTTTCCCAGTCACGACGCTACGACAACAACAACCTGC	ATCCACTTAACGTTACTGAAATCTCCAACTGGAACTGCTGACTAAGAGG	CTCCTTCAATATCATCTTCTGTCTCCGACGGGAGTAGACTCAAGTTTGG	GCGGATAACAATTTCACACAGGAAACAGCCTTTAGTGCTCTTTGCCTCC	1500	1500	316	135	1046	1127
76752	GTAACGCCAGGGTTTTCCCAGTCACGACGAAGTGGAAGGACTACTCAGC	ATCCACTTAACGTTACTGAAATCTCCAACGCTCAGAACAAGTTGACTCC	CTCCTTCAATATCATCTTCTGTCTCCGACACCATCGACACATACAGAGG	GCGGATAACAATTTCACACAGGAAACAGCCCACCTACCTTAACTGATCC	1500	1500	26	99	1181	1283
76763	GTAACGCCAGGGTTTTCCCAGTCACGACGCTTCACGTAAACAGCCAAGG	ATCCACTTAACGTTACTGAAATCTCCAACACATGACCAGTGTCAGAACC	CTCCTTCAATATCATCTTCTGTCTCCGACCTTTCATCTACCACGTCTCC	GCGGATAACAATTTCACACAGGAAACAGCCACTAAGAAAGCCACCTAGC	1500	1500	246	331	1158	1077
76766	GTAACGCCAGGGTTTTCCCAGTCACGACGCAGCTGCTACTGTACCTTGG	ATCCACTTAACGTTACTGAAATCTCCAACAGAGAGGAGAAGAGAAGACG	CTCCTTCAATATCATCTTCTGTCTCCGACCTCGAGAGAAATGTTCGTCC	GCGGATAACAATTTCACACAGGAAACAGCGGACTGGCAAACTAACATCC	1500	1500	64	44	1230	1077
76784	GTAACGCCAGGGTTTTCCCAGTCACGACGTGTTGAGGTTGACTTGGAGG	ATCCACTTAACGTTACTGAAATCTCCAACCACATGATCACTGCTACACC	CTCCTTCAATATCATCTTCTGTCTCCGACCTGAAAATACCGCTCTGACC	GCGGATAACAATTTCACACAGGAAACAGCTCTGGGCTACGTACAACACG	1500	1500	154	127	1170	1005
76795	GTAACGCCAGGGTTTTCCCAGTCACGACGGTAGCTACAGTGGCCTTTCC	ATCCACTTAACGTTACTGAAATCTCCAACAGTTCGAAAGGGAGTAGAGG	CTCCTTCAATATCATCTTCTGTCTCCGACGTCTGGCACTAGTGTAAAGG	GCGGATAACAATTTCACACAGGAAACAGCAGACGGAGCATTAGTACAGG	1500	1500	103	216	1045	1134
76800	GTAACGCCAGGGTTTTCCCAGTCACGACGTAAGCTACCTAGCCTCTTGC	ATCCACTTAACGTTACTGAAATCTCCAACCTCATTCTCTCGTCTTGACC	CTCCTTCAATATCATCTTCTGTCTCCGACTTAGGTTCTAGAGGGAGTCG	GCGGATAACAATTTCACACAGGAAACAGCTACCACCATGTCTGGTATGC	1500	1500	124	357	1102	1009
76817	GTAACGCCAGGGTTTTCCCAGTCACGACGAGTACCCAGGAAGTAAGTGC	ATCCACTTAACGTTACTGAAATCTCCAACGTAGGTAAAGGGTGGTATGG	CTCCTTCAATATCATCTTCTGTCTCCGACCACGTACGGACTACCTTTCG	GCGGATAACAATTTCACACAGGAAACAGCTGACTTCAAGGGCTAGATGG	1500	1500	290	267	1166	1202
76820	GTAACGCCAGGGTTTTCCCAGTCACGACGCAGTCAACATGAGTACCTCG	ATCCACTTAACGTTACTGAAATCTCCAACGATATCCTCCTCCTTCAACC	CTCCTTCAATATCATCTTCTGTCTCCGACTCTACATACGTCTCTCGTCC	GCGGATAACAATTTCACACAGGAAACAGCTGTATCAGTCCTGACCAAGC	1500	1500	345	298	1137	1106
76828	GTAACGCCAGGGTTTTCCCAGTCACGACGGGAGACTGTGATGACTGAGG	ATCCACTTAACGTTACTGAAATCTCCAACCGACCATAGACCTTGATTGG	CTCCTTCAATATCATCTTCTGTCTCCGACGAGATAGTGACCGACTGTGC	GCGGATAACAATTTCACACAGGAAACAGCTATGCTAGAAGCACCTCTCC	1500	1500	105	240	1071	1101
76872	GTAACGCCAGGGTTTTCCCAGTCACGACGCTGACTGGACATTACCTACC	ATCCACTTAACGTTACTGAAATCTCCAACTTGAGTAGAGAGGGATGAGC	CTCCTTCAATATCATCTTCTGTCTCCGACTACGACTCGTCTCGTTATCC	GCGGATAACAATTTCACACAGGAAACAGCACAAACCTGCTTCTGCTAGG	1500	1500	256	165	1133	1252
76875	GTAACGCCAGGGTTTTCCCAGTCACGACGACCTTTTACCAGGTAGGACC	ATCCACTTAACGTTACTGAAATCTCCAACGTCTCCAGAAGAGAGTATCG	CTCCTTCAATATCATCTTCTGTCTCCGACAGAAGAGACGAGGAACAACC	GCGGATAACAATTTCACACAGGAAACAGCCCTGAAGAGGACTAAGGAGG	1500	1500	15	79	1130	1146
76887	GTAACGCCAGGGTTTTCCCAGTCACGACGGATGGTAGTTTCTTGGCTGC	ATCCACTTAACGTTACTGAAATCTCCAACTAAGAAGAGCCTTCTCGTCC	CTCCTTCAATATCATCTTCTGTCTCCGACCTTGGAGAGGTACTCAGAGC	GCGGATAACAATTTCACACAGGAAACAGCGACAAGGAGCAGAAAAGACG	1500	1500	71	336	1228	1128
76906	GTAACGCCAGGGTTTTCCCAGTCACGACGGGGAGGATAAGATAAGGTGC	ATCCACTTAACGTTACTGAAATCTCCAACGGGAGAGACTGAGAGAATGG	CTCCTTCAATATCATCTTCTGTCTCCGACGAAGCTCTTATGGAGTCTGG	GCGGATAACAATTTCACACAGGAAACAGCGTAGGGTTGTATCAGGTTGC	1500	1500	18	189	1042	1100
76910	GTAACGCCAGGGTTTTCCCAGTCACGACGGATAGATCAGCTTCAGCTCC	ATCCACTTAACGTTACTGAAATCTCCAACGGAATCTATCGGCTTTGTCG	CTCCTTCAATATCATCTTCTGTCTCCGACTGACACCATACAGAAGGTGC	GCGGATAACAATTTCACACAGGAAACAGCGCGTAAAGACAATCTGGTGC	1500	1500	29	146	1004	1297
76919	GTAACGCCAGGGTTTTCCCAGTCACGACGTGTCCTCATGACTGACTACC	ATCCACTTAACGTTACTGAAATCTCCAACCGACGAGATCTGTAAAGACG	CTCCTTCAATATCATCTTCTGTCTCCGACGAAAAAGCTCCATCTCGACC	GCGGATAACAATTTCACACAGGAAACAGCGGTAGGTAGACAAGGTCAGC	1500	1500	231	2	1162	1136
76927	GTAACGCCAGGGTTTTCCCAGTCACGACGCTACCCCCTTTTGTCTCTCC	ATCCACTTAACGTTACTGAAATCTCCAACCGAGTCCATAGGTACATAGC	CTCCTTCAATATCATCTTCTGTCTCCGACGTTTACCTACTGACGCAACC	GCGGATAACAATTTCACACAGGAAACAGCCTTCCTTCTGGCTCTATACC	1500	1500	400	52	1084	1297
76930	GTAACGCCAGGGTTTTCCCAGTCACGACGAGAACTTCCTGGTACAGAGC	ATCCACTTAACGTTACTGAAATCTCCAACAGAGCAGGAGAGTAAGAAGC	CTCCTTCAATATCATCTTCTGTCTCCGACATGTTACCTGTCTCGTGAGG	GCGGATAACAATTTCACACAGGAAACAGCTTCTCACAACCCTAGACTCG	1500	1500	35	26	1081	1132
76939	GTAACGCCAGGGTTTTCCCAGTCACGACGCTCCTAAGGCAGAGAGAAGG	ATCCACTTAACGTTACTGAAATCTCCAACGTCAAGGTTGTGTGGATAGG	CTCCTTCAATATCATCTTCTGTCTCCGACGTAGGGATGTAGATGCGACC	GCGGATAACAATTTCACACAGGAAACAGCCTATAACCAGATGGAGGAGC	1500	1500	124	344	1203	1023
76949	GTAACGCCAGGGTTTTCCCAGTCACGACGGTTTGGTTAGAGATGGCTGG	ATCCACTTAACGTTACTGAAATCTCCAACGCTGTCAAGCAGTACTTTGC	CTCCTTCAATATCATCTTCTGTCTCCGACGTGATGACTGGGAAACATGG	GCGGATAACAATTTCACACAGGAAACAGCGCAGATTCCTACTATCCTCC	1500	1500	407	64	1026	1102
76960	GTAACGCCAGGGTTTTCCCAGTCACGACGCATGTGGCTTGTCAAGTAGC	ATCCACTTAACGTTACTGAAATCTCCAACCTACCCAAGGTATCTCATGC	CTCCTTCAATATCATCTTCTGTCTCCGACGTCTACAGCACGTGAAATGG	GCGGATAACAATTTCACACAGGAAACAGCGTACGGATTGACCTCTTACG	1500	1500	420	248	1061	1053
76971	GTAACGCCAGGGTTTTCCCAGTCACGACGAGTTGGGCTTTCTGTCTAGG	ATCCACTTAACGTTACTGAAATCTCCAACGAGATGGCCTTTCTTTGTCC	CTCCTTCAATATCATCTTCTGTCTCCGACGTCCATCTTCATCCTGGTGC	GCGGATAACAATTTCACACAGGAAACAGCAGCAGAGACAGAAGCAGAGG	1500	1500	180	36	1145	1100
76995	GTAACGCCAGGGTTTTCCCAGTCACGACGAAGTGAACTAGCTTCCCACC	ATCCACTTAACGTTACTGAAATCTCCAACGGTATTGTAGGAGGGATTGG	CTCCTTCAATATCATCTTCTGTCTCCGACCGTACTGTGCATGTAACTCG	GCGGATAACAATTTCACACAGGAAACAGCCTGTTCCAGACTCCATAACG	1500	1500	92	174	1070	1207
77009	GTAACGCCAGGGTTTTCCCAGTCACGACGGGGCAGATACATACTGATGC	ATCCACTTAACGTTACTGAAATCTCCAACGTGTGTCTATGAGTGGAAGG	CTCCTTCAATATCATCTTCTGTCTCCGACCTCGTTATCCAAGACCCTGC	GCGGATAACAATTTCACACAGGAAACAGCAAGAGCATGGAGTACCATCG	1500	1500	40	59	1194	1003
77031	GTAACGCCAGGGTTTTCCCAGTCACGACGCATGACCCTACCTACCTACC	ATCCACTTAACGTTACTGAAATCTCCAACGTCCTAACGGGCTATTCTGG	CTCCTTCAATATCATCTTCTGTCTCCGACGAGTCCCTGTAAAGAAGAGC	GCGGATAACAATTTCACACAGGAAACAGCCGAGAAGGTGTATACCGAGG	1500	1500	364	213	1012	1176
77038	GTAACGCCAGGGTTTTCCCAGTCACGACGAGACATTAGCCACACAGAGC	ATCCACTTAACGTTACTGAAATCTCCAACAATGCCCTCTCTATCCTTGC	CTCCTTCAATATCATCTTCTGTCTCCGACATAGGACAGGCAAACAGAGG	GCGGATAACAATTTCACACAGGAAACAGCAGAAGCTGAAAGACTGGAGC	1500	1500	401	70	1054	1274
77084	GTAACGCCAGGGTTTTCCCAGTCACGACGATCCTCACCTTCTCTTCTCC	ATCCACTTAACGTTACTGAAATCTCCAACCCAAAGGTAGATCCAGAAGC	CTCCTTCAATATCATCTTCTGTCTCCGACGACTAAGGTAGGTAGGCAGG	GCGGATAACAATTTCACACAGGAAACAGCCTTCATCCCAAGCTAACACC	1500	1500	302	205	1046	1043
77098	GTAACGCCAGGGTTTTCCCAGTCACGACGGATCCAGGTTATGACAGAGC	ATCCACTTAACGTTACTGAAATCTCCAACGCTGACTGTTTGAGATGACG	CTCCTTCAATATCATCTTCTGTCTCCGACCCGTATGTACTGCCATGACG	GCGGATAACAATTTCACACAGGAAACAGCGCTCTCATTTGGTAGGTAGG	1500	1500	27	9	1046	1049
77099	GTAACGCCAGGGTTTTCCCAGTCACGACGCACAACTCAGGACAGACACC	ATCCACTTAACGTTACTGAAATCTCCAACTGTGAGAGGGAGAGAAGACG	CTCCTTCAATATCATCTTCTGTCTCCGACCAGCGAGAGCATGTAAGAGC	GCGGATAACAATTTCACACAGGAAACAGCGTTATCTAGCTCAGGCTTCC	1500	1500	54	162	1117	1173
77135	GTAACGCCAGGGTTTTCCCAGTCACGACGAGAAGAAAAGAGACGGGACC	ATCCACTTAACGTTACTGAAATCTCCAACACGGAGAATGAGTAGAGAGC	CTCCTTCAATATCATCTTCTGTCTCCGACCTTTCCTTCTCCTTCCATCC	GCGGATAACAATTTCACACAGGAAACAGCTACCTTAGGCCTTTGTCTGG	1500	1500	363	47	1054	1069
77142	GTAACGCCAGGGTTTTCCCAGTCACGACGCCTTTCTGCATCTTGCTAGG	ATCCACTTAACGTTACTGAAATCTCCAACCATGAAGACCACACACAACC	CTCCTTCAATATCATCTTCTGTCTCCGACCGGTAAGAAGGTCAACAAGG	GCGGATAACAATTTCACACAGGAAACAGCGGCAGTACAAGGATCTTACC	1500	1500	197	162	1108	1075
77154	GTAACGCCAGGGTTTTCCCAGTCACGACGACAGGACAGGACAGAACACG	ATCCACTTAACGTTACTGAAATCTCCAACAGGTACCTCCATAGGTCAGG	CTCCTTCAATATCATCTTCTGTCTCCGACCCATCTACTCCATTGTCTGC	GCGGATAACAATTTCACACAGGAAACAGCCTACACCTGCTTATTCCACC	1500	1500	309	470	1061	1016
77188	GTAACGCCAGGGTTTTCCCAGTCACGACGGTACATCTTCCACTTGGACC	ATCCACTTAACGTTACTGAAATCTCCAACCACGATAGAGCTTGTCTTGC	CTCCTTCAATATCATCTTCTGTCTCCGACATAGCAAGGTCTCGTTGTGG	GCGGATAACAATTTCACACAGGAAACAGCCACCTTGATGAACTGTGACC	1500	1500	236	61	1007	1173
77191	GTAACGCCAGGGTTTTCCCAGTCACGACGGTCACAGTTCATCAAGGTGC	ATCCACTTAACGTTACTGAAATCTCCAACCGGTGCGATAATGTAGTTGC	CTCCTTCAATATCATCTTCTGTCTCCGACCTCTAGATTCCAGCAGAAGC	GCGGATAACAATTTCACACAGGAAACAGCCAGCAGACATGAGAAGTAGG	1500	1500	165	198	1161	1251
77193	GTAACGCCAGGGTTTTCCCAGTCACGACGGTGAATATACGAGTGCCAGC	ATCCACTTAACGTTACTGAAATCTCCAACCTGTTCTCTTGTCGTGTTCG	CTCCTTCAATATCATCTTCTGTCTCCGACAACACGAGTATGAGTCCACG	GCGGATAACAATTTCACACAGGAAACAGCAGGGTACATCGATAGGTAGG	1500	1500	122	224	1075	1170
77215	GTAACGCCAGGGTTTTCCCAGTCACGACGACCTCGAGTTCTCTAGCACG	ATCCACTTAACGTTACTGAAATCTCCAACGCGTAGGTAGGTAATGAAGC	CTCCTTCAATATCATCTTCTGTCTCCGACTTCACACTCACTCACTCACC	GCGGATAACAATTTCACACAGGAAACAGCAACAAGGTCCAGTACGAAGC	1500	1500	222	36	1243	1118
77222	GTAACGCCAGGGTTTTCCCAGTCACGACGGATGAACCTCGGATCTAACC	ATCCACTTAACGTTACTGAAATCTCCAACGAGTCGACGATTACCAAAGC	CTCCTTCAATATCATCTTCTGTCTCCGACCTTTAGTGCTCCCAAACTCC	GCGGATAACAATTTCACACAGGAAACAGCGACACTCGAAGACTGTAAGG	1500	1500	47	337	1208	1027
77234	GTAACGCCAGGGTTTTCCCAGTCACGACGTACGGACTACACAAGACTCC	ATCCACTTAACGTTACTGAAATCTCCAACCCTTTATAGGCACTCCTAGC	CTCCTTCAATATCATCTTCTGTCTCCGACGGGTTTCTGCTTTCACTTGG	GCGGATAACAATTTCACACAGGAAACAGCCTTCTTCAAGTGGTCCGAGC	1500	1500	124	114	1082	1185
77266	GTAACGCCAGGGTTTTCCCAGTCACGACGTCTTTCCACATGGACTCTGC	ATCCACTTAACGTTACTGAAATCTCCAACGCTCTACACAACAAGGTACG	CTCCTTCAATATCATCTTCTGTCTCCGACCGTTCTATCTCAGCATCAGC	GCGGATAACAATTTCACACAGGAAACAGCGTAGATAGACAGAGGGCAGC	1500	1500	409	136	1034	1186
77281	GTAACGCCAGGGTTTTCCCAGTCACGACGGTGTCTCCGTTTCACTATCC	ATCCACTTAACGTTACTGAAATCTCCAACGTACCTGGCCCTTGTACAGC	CTCCTTCAATATCATCTTCTGTCTCCGACGGGTCTACTTTTTCGAGACC	GCGGATAACAATTTCACACAGGAAACAGCTAGAGGCTTGAGAGTTGAGG	1500	1500	158	254	1010	1046
77284	GTAACGCCAGGGTTTTCCCAGTCACGACGGTCACACTTCAATCTCCTCC	ATCCACTTAACGTTACTGAAATCTCCAACAGAAAGTCAGCGATACGAGG	CTCCTTCAATATCATCTTCTGTCTCCGACATGAGAGAGAACTAGGCAGG	GCGGATAACAATTTCACACAGGAAACAGCGAGGATTGTCAGGAACAAGG	1500	1500	192	350	1096	1016
77288	GTAACGCCAGGGTTTTCCCAGTCACGACGCACCGTATACGTGACAAAGG	ATCCACTTAACGTTACTGAAATCTCCAACGGCAGCTTCTTATTCTCTCG	CTCCTTCAATATCATCTTCTGTCTCCGACACACTAGCACTTCCATGACC	GCGGATAACAATTTCACACAGGAAACAGCACATCCTCCTCTCGTTTACC	1500	1500	75	109	1268	1230
77291	GTAACGCCAGGGTTTTCCCAGTCACGACGGTCGCAAGTACGCATATACC	ATCCACTTAACGTTACTGAAATCTCCAACTTGCTAGTAGTGTCAGGACG	CTCCTTCAATATCATCTTCTGTCTCCGACCTCTAGCATCCCTCTCATGG	GCGGATAACAATTTCACACAGGAAACAGCCTTGCTGAATTGAGGTCTCC	1500	1500	248	243	1061	1173
77336	GTAACGCCAGGGTTTTCCCAGTCACGACGGACGAGACACGAATATGAGC	ATCCACTTAACGTTACTGAAATCTCCAACACTTTGTACTCCTCCCAAGC	CTCCTTCAATATCATCTTCTGTCTCCGACGCTCCTCCTAGTATAGCACC	GCGGATAACAATTTCACACAGGAAACAGCACACAGCAGAACTCGTATCC	1500	1500	466	406	1024	1008
77339	GTAACGCCAGGGTTTTCCCAGTCACGACGGAGGTGTACCCTCTACTTGG	ATCCACTTAACGTTACTGAAATCTCCAACAGATACAGAAGGTTGCCAGC	CTCCTTCAATATCATCTTCTGTCTCCGACCACAGCTACCACTATCAAGG	GCGGATAACAATTTCACACAGGAAACAGCGAAGGAATCTCGACCTTTCG	1500	1500	24	181	1129	1213
77373	GTAACGCCAGGGTTTTCCCAGTCACGACGTTGTCCTGCATTCTCCTACC	ATCCACTTAACGTTACTGAAATCTCCAACTCCACTATCACAGACCATCG	CTCCTTCAATATCATCTTCTGTCTCCGACATAGGTCAAGTGTAGCGAGG	GCGGATAACAATTTCACACAGGAAACAGCACCTCTCAAGTAGGGATTGC	1500	1500	171	131	1047	1048
77412	GTAACGCCAGGGTTTTCCCAGTCACGACGGAACTGATCCTGAGGGTTGC	ATCCACTTAACGTTACTGAAATCTCCAACGGGAAGAGGTGAAAAGAAGG	CTCCTTCAATATCATCTTCTGTCTCCGACGCTGGAGAAGAAGAAGAAGC	GCGGATAACAATTTCACACAGGAAACAGCTGTACCTACTTGGACCCTCC	1500	1500	436	392	1011	1055
77425	GTAACGCCAGGGTTTTCCCAGTCACGACGACCGAGGGTAAGGTACATCC	ATCCACTTAACGTTACTGAAATCTCCAACGTATGCGGTACCTACCTAGC	CTCCTTCAATATCATCTTCTGTCTCCGACGTACATGATACCACGACACC	GCGGATAACAATTTCACACAGGAAACAGCCAACTAAGGTAGCCAACACC	1500	1500	367	79	1021	1202
77440	GTAACGCCAGGGTTTTCCCAGTCACGACGCCATAGCCAAGCAGAAGAGC	ATCCACTTAACGTTACTGAAATCTCCAACACAGCGACGTAGAAAAGTGC	CTCCTTCAATATCATCTTCTGTCTCCGACGTTCCTTTGCATCTCGTACC	GCGGATAACAATTTCACACAGGAAACAGCCGTCTCCGTGTATTTAGACC	1500	1500	72	330	1169	1015
77456	GTAACGCCAGGGTTTTCCCAGTCACGACGGCTGACGTGTAATCTCATCG	ATCCACTTAACGTTACTGAAATCTCCAACTCAACGAAGAGGATAGGAGG	CTCCTTCAATATCATCTTCTGTCTCCGACCTTCATTCTCCTGCTACTGC	GCGGATAACAATTTCACACAGGAAACAGCCCTTCTTCTTCTCCAAGAGC	1500	1500	133	469	1154	1000
77473	GTAACGCCAGGGTTTTCCCAGTCACGACGTAAGGTCTATGAGGCAGAGG	ATCCACTTAACGTTACTGAAATCTCCAACGAGGAGTGACTTTGTTGAGG	CTCCTTCAATATCATCTTCTGTCTCCGACAACCTCTCTCAACGTCTTCC	GCGGATAACAATTTCACACAGGAAACAGCGATCTTGGATCCTCACTACG	1500	1500	93	146	1214	1158
77476	GTAACGCCAGGGTTTTCCCAGTCACGACGGGAAGACAAGAGACAAGAGG	ATCCACTTAACGTTACTGAAATCTCCAACACAATGTGGGAGGTAGAAGC	CTCCTTCAATATCATCTTCTGTCTCCGACGAGCATACTCTTGTCTCACG	GCGGATAACAATTTCACACAGGAAACAGCGAATCATCCATCCTCTCTGC	1500	1500	351	37	1052	1120
77485	GTAACGCCAGGGTTTTCCCAGTCACGACGGTAGACTCCCAACATCATCC	ATCCACTTAACGTTACTGAAATCTCCAACCACTAGAAGCGTCTACAACC	CTCCTTCAATATCATCTTCTGTCTCCGACTAGTGTGCGTCTGATACAGC	GCGGATAACAATTTCACACAGGAAACAGCAGTCTATGCTATCCCTGTCG	1500	1500	283	145	1177	1222
77506	GTAACGCCAGGGTTTTCCCAGTCACGACGTCTCATAGAGAAGCGGTAGG	ATCCACTTAACGTTACTGAAATCTCCAACGATCTCACTCCTTGATCTCG	CTCCTTCAATATCATCTTCTGTCTCCGACTGTCTAGGTAGGCATACAGG	GCGGATAACAATTTCACACAGGAAACAGCAGACCTTGACCATGTCTTCG	1500	1500	278	207	1191	1043
77512	GTAACGCCAGGGTTTTCCCAGTCACGACGCTCTTGATGCTCTACCGAGG	ATCCACTTAACGTTACTGAAATCTCCAACCAGAGTATGGGAAGATGAGG	CTCCTTCAATATCATCTTCTGTCTCCGACCACCCTCTCATCTAACTTGG	GCGGATAACAATTTCACACAGGAAACAGCGATGATGGTGTAGGTGTAGG	1500	1500	31	256	1135	1202
77513	GTAACGCCAGGGTTTTCCCAGTCACGACGGTGATTCGACTGGTGAGTGG	ATCCACTTAACGTTACTGAAATCTCCAACACATATGAAGAGCAGGGACC	CTCCTTCAATATCATCTTCTGTCTCCGACTAGGATACGAACTGGCTACC	GCGGATAACAATTTCACACAGGAAACAGCTCCATAAGCTCTCACTCTCC	1500	1500	213	376	1261	1029
77517	GTAACGCCAGGGTTTTCCCAGTCACGACGGTACGAAGTATGTGTCCTGC	ATCCACTTAACGTTACTGAAATCTCCAACTGCGACAGGAGTTGTAGAGG	CTCCTTCAATATCATCTTCTGTCTCCGACTGTCTCGTCTCACTAACAGG	GCGGATAACAATTTCACACAGGAAACAGCCCTCGTTTATGACATCCTGG	1500	1500	33	73	1088	1010
77547	GTAACGCCAGGGTTTTCCCAGTCACGACGTTGGCAGCTACTACCTGAGC	ATCCACTTAACGTTACTGAAATCTCCAACACATAAGGAGAGTGAGGACG	CTCCTTCAATATCATCTTCTGTCTCCGACAGGACAACTGGAAACTGAGG	GCGGATAACAATTTCACACAGGAAACAGCGCCACTACTAGATTGACAGC	1500	1500	275	79	1088	1075
77552	GTAACGCCAGGGTTTTCCCAGTCACGACGCTCAGACTCAGACTCAAAGG	ATCCACTTAACGTTACTGAAATCTCCAACATACAACAGTAGCAGGGACC	CTCCTTCAATATCATCTTCTGTCTCCGACTTTGAGTCTCTGTGCCTTGG	GCGGATAACAATTTCACACAGGAAACAGCCTCTCTTGCTCTACTCTTCC	1500	1500	216	371	1104	1020
77570	GTAACGCCAGGGTTTTCCCAGTCACGACGCATGTAGCAGTAAGCAGAGG	ATCCACTTAACGTTACTGAAATCTCCAACTACAGGAGCTGCAGAGAAGC	CTCCTTCAATATCATCTTCTGTCTCCGACAGACGAGGTAAGATACGAGG	GCGGATAACAATTTCACACAGGAAACAGCTGTAGTGTGGCGTATGTAGG	1500	1500	207	314	1005	1041
77579	GTAACGCCAGGGTTTTCCCAGTCACGACGACCCGTACTCTTGAAACAGC	ATCCACTTAACGTTACTGAAATCTCCAACGAGTACGGAGGAGAGGTAGC	CTCCTTCAATATCATCTTCTGTCTCCGACTTGAGAGCGGAAGACAGTCC	GCGGATAACAATTTCACACAGGAAACAGCGAAGAATGTGTCCTGGATCG	1500	1500	92	93	1153	1054
77583	GTAACGCCAGGGTTTTCCCAGTCACGACGTCTCAAAGTACGACGTCAGC	ATCCACTTAACGTTACTGAAATCTCCAACGGTATAAACGGGTGAGCTGG			1500	1500	52	0	1182	0
77587	GTAACGCCAGGGTTTTCCCAGTCACGACGTCCATACTACTGTCTGGTGG	ATCCACTTAACGTTACTGAAATCTCCAACCATGTCACGTGGTAGTATGC	CTCCTTCAATATCATCTTCTGTCTCCGACCCACGTACCATGAATACTCG	GCGGATAACAATTTCACACAGGAAACAGCTAAGTTCGCGATCAGGTAGC	1500	1500	138	353	1290	1067
77591	GTAACGCCAGGGTTTTCCCAGTCACGACGGATACCGGCATACAATCACG	ATCCACTTAACGTTACTGAAATCTCCAACGAGGTACCTACAACTCCAGG	CTCCTTCAATATCATCTTCTGTCTCCGACCCTCTCTATGTGAGTCATGG	GCGGATAACAATTTCACACAGGAAACAGCGTGGACAGATCGTTGAGAGC	1500	1500	369	257	1000	1110
77593	GTAACGCCAGGGTTTTCCCAGTCACGACGACAGAGTCTATGGCGTGAGC	ATCCACTTAACGTTACTGAAATCTCCAACGTGACAGAACAGAGAGATCC	CTCCTTCAATATCATCTTCTGTCTCCGACCAATTCTACCCTCACTCTCG	GCGGATAACAATTTCACACAGGAAACAGCAGACATATAGCCTCTCCAGC	1500	1500	247	180	1240	1190
77602	GTAACGCCAGGGTTTTCCCAGTCACGACGTCTAGATAAGGTCCTGGTGG	ATCCACTTAACGTTACTGAAATCTCCAACACTAGAAGAGGCAGAGGAGG	CTCCTTCAATATCATCTTCTGTCTCCGACCATCAGATCTACACAGCTCC	GCGGATAACAATTTCACACAGGAAACAGCCTGGGTATCTCTCACAATGC	1500	1500	130	288	1192	1192
77609	GTAACGCCAGGGTTTTCCCAGTCACGACGCTCTAGTCGCATCTGTTAGC	ATCCACTTAACGTTACTGAAATCTCCAACAGGTAGCAGGTAATGGCAGG	CTCCTTCAATATCATCTTCTGTCTCCGACAAGGGTTCTAGGATACGAGC	GCGGATAACAATTTCACACAGGAAACAGCGCCTACCTACATACAACAGC	1500	1500	260	34	1031	1165
77613	GTAACGCCAGGGTTTTCCCAGTCACGACGCTGATACCTCTTTCTGGTGG	ATCCACTTAACGTTACTGAAATCTCCAACGGCTTGATAACAGCAGATCC	CTCCTTCAATATCATCTTCTGTCTCCGACGAGTACTGGGCTACTTCAGG	GCGGATAACAATTTCACACAGGAAACAGCGTGACACCAAGTATCAGTGG	1500	1500	295	374	1042	1099
77616	GTAACGCCAGGGTTTTCCCAGTCACGACGACAAGAGGCCTATGAGTACG	ATCCACTTAACGTTACTGAAATCTCCAACCCATATCTAGTGTGGTGTCG	CTCCTTCAATATCATCTTCTGTCTCCGACTATACGTAGGCTTGGGATGG	GCGGATAACAATTTCACACAGGAAACAGCCCTCTTCTTCTTCCTCATCG	1500	1500	385	12	1076	1139
77629	GTAACGCCAGGGTTTTCCCAGTCACGACGCACTCTTATGTCTGGGAAGC	ATCCACTTAACGTTACTGAAATCTCCAACACATAGAGGGCAACAACAGC	CTCCTTCAATATCATCTTCTGTCTCCGACCGTCCTCTTATCCTATGTCC	GCGGATAACAATTTCACACAGGAAACAGCCTCGATCTGCTCAGTAAACG	1500	1500	363	219	1067	1081
77634	GTAACGCCAGGGTTTTCCCAGTCACGACGACCAGACACATGATGGATGC	ATCCACTTAACGTTACTGAAATCTCCAACCAGCTCGTCCACTAAAAAGC	CTCCTTCAATATCATCTTCTGTCTCCGACCACCCTGTCAGAGAGTAAGG	GCGGATAACAATTTCACACAGGAAACAGCGGGCACTCTGTCACTGTAGG	1500	1500	178	323	1219	1138
77642	GTAACGCCAGGGTTTTCCCAGTCACGACGGAACAGGAATGCTCAAGTCC	ATCCACTTAACGTTACTGAAATCTCCAACAAGTGCAGATCCAGCAAAGC	CTCCTTCAATATCATCTTCTGTCTCCGACGGTCAGGTATTTTCTGGTGG	GCGGATAACAATTTCACACAGGAAACAGCGTTCTACAGCTCCAATGTCC	1500	1500	239	277	1110	1110
77661	GTAACGCCAGGGTTTTCCCAGTCACGACGAACTTATACTCCGCACCTCC	ATCCACTTAACGTTACTGAAATCTCCAACAGGTAGTAAGACAGCCAAGG	CTCCTTCAATATCATCTTCTGTCTCCGACAACCAAGAACCAGAGGTAGG	GCGGATAACAATTTCACACAGGAAACAGCCAGCATCAAGGACTTTCTCG	1500	1500	4	156	1003	1031
77672	GTAACGCCAGGGTTTTCCCAGTCACGACGCTTCTATCTCAACTCGCACG	ATCCACTTAACGTTACTGAAATCTCCAACGCTGTTACTAGACGACAAGC	CTCCTTCAATATCATCTTCTGTCTCCGACGCGTGTAGCCGTAACATACC	GCGGATAACAATTTCACACAGGAAACAGCAAAGAGGACACAGGACAAGG	1500	1500	110	280	1052	1003
77699	GTAACGCCAGGGTTTTCCCAGTCACGACGGGGATATTACCCTACCAACC	ATCCACTTAACGTTACTGAAATCTCCAACGTGTTAGTGTACGCAAGAGC	CTCCTTCAATATCATCTTCTGTCTCCGACACTATAGTCCCTGAGCAAGC	GCGGATAACAATTTCACACAGGAAACAGCCAGTGTGGTCTTGAAAGAGG	1500	1500	270	130	1167	1177
77703	GTAACGCCAGGGTTTTCCCAGTCACGACGGGGCGTTATGTATCTCTTCC	ATCCACTTAACGTTACTGAAATCTCCAACGTAGATGGATAGTGTCGTCG	CTCCTTCAATATCATCTTCTGTCTCCGACGTACAAACACAGACAGCTCC	GCGGATAACAATTTCACACAGGAAACAGCAGCAAGCAGAGACAGAATCC	1500	1500	49	359	1018	1108
77714	GTAACGCCAGGGTTTTCCCAGTCACGACGCTGAGTCTGTGGCATAGAGG	ATCCACTTAACGTTACTGAAATCTCCAACTCTCTCTTACATCCACCAGC	CTCCTTCAATATCATCTTCTGTCTCCGACCTCTAGATGTCCTCTCCTCC	GCGGATAACAATTTCACACAGGAAACAGCGAGAGGCAAACTGATTCTCG	1500	1500	87	151	1115	1091
77732	GTAACGCCAGGGTTTTCCCAGTCACGACGTACATCAGTAGGACTCGTCG	ATCCACTTAACGTTACTGAAATCTCCAACTGTGTGGTCTTAGGAGAAGG	CTCCTTCAATATCATCTTCTGTCTCCGACCTTCATGCCCGATGATAAGC	GCGGATAACAATTTCACACAGGAAACAGCGGCAAGAGAGAGCAGACTCG	1500	1500	35	100	1184	1033
77736	GTAACGCCAGGGTTTTCCCAGTCACGACGGATAGGCTACTCTTGGTTCG	ATCCACTTAACGTTACTGAAATCTCCAACTCTTCTCCACGAGATACAGG	CTCCTTCAATATCATCTTCTGTCTCCGACGTGACTCTTGACCTCCTTGC	GCGGATAACAATTTCACACAGGAAACAGCCCTTTGACCACAACGATTCC	1500	1500	315	277	1074	1069
77743	GTAACGCCAGGGTTTTCCCAGTCACGACGCTACCGAGGTTTGTAACACG	ATCCACTTAACGTTACTGAAATCTCCAACCATCACCAATAGGCTACACC	CTCCTTCAATATCATCTTCTGTCTCCGACTCATAGATTCCCCTTGCTCG	GCGGATAACAATTTCACACAGGAAACAGCCAAGTCAGACCTCTCTTTCC	1500	1500	114	122	1205	1256
77767			CTCCTTCAATATCATCTTCTGTCTCCGACCACACACTCATCAGTTCTCC	GCGGATAACAATTTCACACAGGAAACAGCCAGTGTGAGATAATGGCAGG	1500	1500	0	263	0	1221
77770	GTAACGCCAGGGTTTTCCCAGTCACGACGGAGAGAGCAAGACAAGTTGC	ATCCACTTAACGTTACTGAAATCTCCAACGTTTACAGTAGAGGCGATGC	CTCCTTCAATATCATCTTCTGTCTCCGACGTCGATAGTTGATGAGGTGG	GCGGATAACAATTTCACACAGGAAACAGCACGAGACGTCCTACTTTTCC	1500	1500	304	215	1145	1108
77785	GTAACGCCAGGGTTTTCCCAGTCACGACGTACATGTCCGTAGACTCAGC	ATCCACTTAACGTTACTGAAATCTCCAACGTCCGTCTACCGTACATACC	CTCCTTCAATATCATCTTCTGTCTCCGACAAGTGAAGATGCTGACGAGG	GCGGATAACAATTTCACACAGGAAACAGCGAGGTGAGTTGAATGAGAGG	1500	1500	366	21	1131	1057
77806	GTAACGCCAGGGTTTTCCCAGTCACGACGCCTAGAAACCAGACTTCACC	ATCCACTTAACGTTACTGAAATCTCCAACGAACTCGAGAACAGATGAGG	CTCCTTCAATATCATCTTCTGTCTCCGACGAAGAACCTTGATGGACAGC	GCGGATAACAATTTCACACAGGAAACAGCGTCCATGTACCATCTAGAGC	1500	1500	108	108	1166	1023
77836	GTAACGCCAGGGTTTTCCCAGTCACGACGCTTGCTACTTAACTCCCAGC	ATCCACTTAACGTTACTGAAATCTCCAACCAGCATTGTGCTGTAGTAGG	CTCCTTCAATATCATCTTCTGTCTCCGACGTATCCCATCACTCTCCTCG	GCGGATAACAATTTCACACAGGAAACAGCCCATACTCCTTGGCTTTACC	1500	1500	183	44	1268	1202
77848	GTAACGCCAGGGTTTTCCCAGTCACGACGCGTCACTGGAGAAGTAGTCG	ATCCACTTAACGTTACTGAAATCTCCAACATAGGTAAGGTCAGGCGAGG	CTCCTTCAATATCATCTTCTGTCTCCGACTCCTCCTACTTCTTGTGTCG	GCGGATAACAATTTCACACAGGAAACAGCGATACACCACCCTCAACACC	1500	1500	16	238	1000	1224
77850	GTAACGCCAGGGTTTTCCCAGTCACGACGGTATAAAGGGATCAGGGTCG	ATCCACTTAACGTTACTGAAATCTCCAACCCTTGTACACAGGAGCAACG	CTCCTTCAATATCATCTTCTGTCTCCGACCTCAGCTATTCTTCCTCTCC	GCGGATAACAATTTCACACAGGAAACAGCGTCTTGACAGAGATTGCTGC	1500	1500	214	62	1080	1113
77870	GTAACGCCAGGGTTTTCCCAGTCACGACGGCTAGAAGCCTCCATAGTCC	ATCCACTTAACGTTACTGAAATCTCCAACGGACTGACTGTTACCTTTCC	CTCCTTCAATATCATCTTCTGTCTCCGACCAGATGAGGTAGACATCTCG	GCGGATAACAATTTCACACAGGAAACAGCAGTCGAAACAGACAAGGTGG	1500	1500	217	180	1024	1202
77878	GTAACGCCAGGGTTTTCCCAGTCACGACGCCGAAGTCCTGTACTTTTCC	ATCCACTTAACGTTACTGAAATCTCCAACGCTAGGTCAGGTTAGTGTGC	CTCCTTCAATATCATCTTCTGTCTCCGACCAGCAAGACATAGAACCTCC	GCGGATAACAATTTCACACAGGAAACAGCGGTGGTAGGTGAGAAAATGC	1500	1500	4	396	1036	1082
77887	GTAACGCCAGGGTTTTCCCAGTCACGACGGAGAGCATATTACCGACTGG	ATCCACTTAACGTTACTGAAATCTCCAACCAAGGCAAGTCTACAGAACG	CTCCTTCAATATCATCTTCTGTCTCCGACAGCTTCTCTCCTACAACTCC	GCGGATAACAATTTCACACAGGAAACAGCAACAGAACATAGGGCTCTCG	1500	1500	265	198	1144	1131
77906	GTAACGCCAGGGTTTTCCCAGTCACGACGATCCTCATCCTCACAGATCG	ATCCACTTAACGTTACTGAAATCTCCAACTAGGTGTGTTAGTCAGCAGG	CTCCTTCAATATCATCTTCTGTCTCCGACGAGGATGGCGTGATTAAAGG	GCGGATAACAATTTCACACAGGAAACAGCACTTGATACCTCACTCCTGG	1500	1500	261	44	1178	1005
77955	GTAACGCCAGGGTTTTCCCAGTCACGACGCCGAGAGAGTTCACATTAGC	ATCCACTTAACGTTACTGAAATCTCCAACCTGTTTCAGTCGAACTGTGG	CTCCTTCAATATCATCTTCTGTCTCCGACAACAGGCACATATGGGAAGG	GCGGATAACAATTTCACACAGGAAACAGCAGCCTATCTGGATCTACTGC	1500	1500	1	95	1273	1084
77969	GTAACGCCAGGGTTTTCCCAGTCACGACGGAGTCTCTGTCACTGTCACG	ATCCACTTAACGTTACTGAAATCTCCAACCATAGGTCTCTCGTAGATGC	CTCCTTCAATATCATCTTCTGTCTCCGACTTCTACTGACTGGGCAAACG	GCGGATAACAATTTCACACAGGAAACAGCCACGTTGAGGTTGTATCTCC	1500	1500	383	100	1100	1239
77989	GTAACGCCAGGGTTTTCCCAGTCACGACGGAGAAATCACAAGGGTGTGC	ATCCACTTAACGTTACTGAAATCTCCAACCTTTCTTTCCTCTCTCGTCG	CTCCTTCAATATCATCTTCTGTCTCCGACGCACATATGGAACTGGATGC	GCGGATAACAATTTCACACAGGAAACAGCGGTTCTGCTCAAAGTACTCG	1500	1500	269	147	1171	1191
77991	GTAACGCCAGGGTTTTCCCAGTCACGACGCAGCTATCAACTCCCAAACC	ATCCACTTAACGTTACTGAAATCTCCAACGGTATAGCTTGCTCTTGACC	CTCCTTCAATATCATCTTCTGTCTCCGACTTTACAGGTTCCCTCTCTCC	GCGGATAACAATTTCACACAGGAAACAGCCTACTACACGACGCTGTTCG	1500	1500	302	203	1112	1096
77998	GTAACGCCAGGGTTTTCCCAGTCACGACGGGGCTGTAGATGTATGTTGG	ATCCACTTAACGTTACTGAAATCTCCAACGACAGAGACAGCAAACAAGC	CTCCTTCAATATCATCTTCTGTCTCCGACGGACTCCCATGTCTCATACC	GCGGATAACAATTTCACACAGGAAACAGCGGTGGTTGTAGTTGATGACC	1500	1500	39	220	1027	1044
78012	GTAACGCCAGGGTTTTCCCAGTCACGACGAGAGGCTGAGGACAAAGAGG	ATCCACTTAACGTTACTGAAATCTCCAACTAGACATCGTCGTAGTCTCG	CTCCTTCAATATCATCTTCTGTCTCCGACAACGACCTCACTCTATCTCC	GCGGATAACAATTTCACACAGGAAACAGCGTTTGGTGATGGATACCTGG	1500	1500	140	85	1129	1047
78027	GTAACGCCAGGGTTTTCCCAGTCACGACGGACAAGGTAAGCTCATCACG	ATCCACTTAACGTTACTGAAATCTCCAACTACTACCCAGATGTGAGACG	CTCCTTCAATATCATCTTCTGTCTCCGACAGGTGAATCCTACTGACTGC	GCGGATAACAATTTCACACAGGAAACAGCCGATGAACTTGTTCAGCAGG	1500	1500	265	137	1025	1003
78042	GTAACGCCAGGGTTTTCCCAGTCACGACGGAAGAGTTCTCAGTCGATCC	ATCCACTTAACGTTACTGAAATCTCCAACCCTTCTTGATGACCTACAGC	CTCCTTCAATATCATCTTCTGTCTCCGACCTGGACTAAACGGATTCTGG	GCGGATAACAATTTCACACAGGAAACAGCGAAACAGCTAGTCCGAGAGC	1500	1500	72	0	1023	1132
78044	GTAACGCCAGGGTTTTCCCAGTCACGACGCAACCCTCAAGATCTTCTCC	ATCCACTTAACGTTACTGAAATCTCCAACTGCCAGTAAGGTAAGGTAGG	CTCCTTCAATATCATCTTCTGTCTCCGACATGACTAGAGATTGCCGTCG	GCGGATAACAATTTCACACAGGAAACAGCTCTTCTCTACCTAGACGTGC	1500	1500	272	80	1053	1094
78049	GTAACGCCAGGGTTTTCCCAGTCACGACGCAGGATGTAGTGGAACAAGC	ATCCACTTAACGTTACTGAAATCTCCAACGTGAGAGTGAGAGATGGAGG	CTCCTTCAATATCATCTTCTGTCTCCGACCCTAGTCCAGCACTATTTCC	GCGGATAACAATTTCACACAGGAAACAGCGTGCTGTATCCCTACCTACC	1500	1500	8	206	1144	1150
78054	GTAACGCCAGGGTTTTCCCAGTCACGACGACTTGCACGTCTCTACTACC	ATCCACTTAACGTTACTGAAATCTCCAACACCTAGCCATAGCTTCATCC	CTCCTTCAATATCATCTTCTGTCTCCGACGACATATCTTCTCACCGAGC	GCGGATAACAATTTCACACAGGAAACAGCAAGTGGTACGCAGGAATACG	1500	1500	142	72	1113	1040
78062	GTAACGCCAGGGTTTTCCCAGTCACGACGGACTCTGATGTGTCTTCTGG	ATCCACTTAACGTTACTGAAATCTCCAACGACCTGTAGCTCTGACTTGC	CTCCTTCAATATCATCTTCTGTCTCCGACGTAGGTACCTTCGGATGTCG	GCGGATAACAATTTCACACAGGAAACAGCACTCACTGTTACTACCGTGC	1500	1500	74	115	1172	1207
78072	GTAACGCCAGGGTTTTCCCAGTCACGACGACTCTTACTCAGCCTCGACC	ATCCACTTAACGTTACTGAAATCTCCAACCATCGACTCTCTCACTCAGC	CTCCTTCAATATCATCTTCTGTCTCCGACGAGTTGGCAGCAGATAATGC	GCGGATAACAATTTCACACAGGAAACAGCAGTCGAGTGTGAGAACTAGG	1500	1500	132	192	1142	1172
78109	GTAACGCCAGGGTTTTCCCAGTCACGACGCTGGTATATACGTCGGATGC	ATCCACTTAACGTTACTGAAATCTCCAACGATACGGGAAACTCTTGAGC	CTCCTTCAATATCATCTTCTGTCTCCGACCAAGAGAAGAGTGTGCTACG	GCGGATAACAATTTCACACAGGAAACAGCCACCAGACTCAAACAAGACC	1500	1500	365	153	1107	1066
78117	GTAACGCCAGGGTTTTCCCAGTCACGACGGAGGACGTTACCCACAATCG	ATCCACTTAACGTTACTGAAATCTCCAACTCTAGACATGACGGTACTGC	CTCCTTCAATATCATCTTCTGTCTCCGACTCTCCTCCTTCTTATCCTCC	GCGGATAACAATTTCACACAGGAAACAGCCAGCTCCAGTCCTTCTTTGG	1500	1500	410	306	1084	1146
53452	GTAACGCCAGGGTTTTCCCAGTCACGACGGTTCGAGAGAGGAAGAAAGC	ATCCACTTAACGTTACTGAAATCTCCAACCTTGTCTGTTTTCTGCCAGG			1500	1500	205	0	1095	0
54611	GTAACGCCAGGGTTTTCCCAGTCACGACGAAGGCAGTAGTAGCGTCTCG	ATCCACTTAACGTTACTGAAATCTCCAACCAACAGGACAGTGAAGAAGC	CTCCTTCAATATCATCTTCTGTCTCCGACAGCCTCCTCAATACCTATCC	GCGGATAACAATTTCACACAGGAAACAGCCTTTACGTATCACGAGCTGC	1500	1500	442	338	1040	1121
53947	GTAACGCCAGGGTTTTCCCAGTCACGACGCTCTTTCCTGGAGCATTAGC	ATCCACTTAACGTTACTGAAATCTCCAACAGAGAGAAGAGAGGGAAAGG	CTCCTTCAATATCATCTTCTGTCTCCGACCCTCGAGTTTGATATCCACG	GCGGATAACAATTTCACACAGGAAACAGCGAAGAGACGAGAAGCAATGG	1500	1500	219	138	1232	1283
54508	GTAACGCCAGGGTTTTCCCAGTCACGACGTCACAGTATCACTAGGCAGC	ATCCACTTAACGTTACTGAAATCTCCAACCAGTATATCCAAGGCAGAGG	CTCCTTCAATATCATCTTCTGTCTCCGACGTCTGCAAGTGAGAGAGAGG	GCGGATAACAATTTCACACAGGAAACAGCTGTACTCTAGCAGAGGATGG	1500	1500	64	404	1182	1065
53585	GTAACGCCAGGGTTTTCCCAGTCACGACGTCTTGGTGCTGTTCTCTTCC	ATCCACTTAACGTTACTGAAATCTCCAACGCTGTCGACTCTCTTTGAGG	CTCCTTCAATATCATCTTCTGTCTCCGACCTGGAAGCCTAGGTAGAAGC	GCGGATAACAATTTCACACAGGAAACAGCGACTGGCGATAGTCTTGTGC	1500	1500	22	413	1231	1012
53316	GTAACGCCAGGGTTTTCCCAGTCACGACGGGATCACATGTAAGAGGAGC	ATCCACTTAACGTTACTGAAATCTCCAACGACAGTTTAGGTACAGCTCG	CTCCTTCAATATCATCTTCTGTCTCCGACAGCGACTACTCCAAGTATCC	GCGGATAACAATTTCACACAGGAAACAGCGTCAGGAAGCTGATTGAAGG	1500	1500	264	185	1141	1182
54007	GTAACGCCAGGGTTTTCCCAGTCACGACGCAATACTTCTACCCGTCTCC	ATCCACTTAACGTTACTGAAATCTCCAACGACCATCTCATCACAGAAGC	CTCCTTCAATATCATCTTCTGTCTCCGACCTCTCGAGACCTGTGATACC	GCGGATAACAATTTCACACAGGAAACAGCCAGAGGTTCTGCAGATTACC	1500	1500	269	333	1203	1043
53381	GTAACGCCAGGGTTTTCCCAGTCACGACGTCTGAGCTCTTTGCAGTACC	ATCCACTTAACGTTACTGAAATCTCCAACCAGTTAGCTACTGGTCATCC	CTCCTTCAATATCATCTTCTGTCTCCGACTACCTCCTAGTGGAATGAGC	GCGGATAACAATTTCACACAGGAAACAGCGTCGCTCGTAATCTTCTTGC	1500	1500	105	278	1052	1129
53105	GTAACGCCAGGGTTTTCCCAGTCACGACGCCTGACATACACACTCTTCG	ATCCACTTAACGTTACTGAAATCTCCAACCTAATACCTCCATCACGACC	CTCCTTCAATATCATCTTCTGTCTCCGACCATGCTGTGTCTTTCTGTGG	GCGGATAACAATTTCACACAGGAAACAGCCTCACAGAGGAGGAGAGAGG	1500	1500	448	242	1009	1170
53044	GTAACGCCAGGGTTTTCCCAGTCACGACGCCAAGATTATAACCCCCTCC	ATCCACTTAACGTTACTGAAATCTCCAACGGATCTTTGCACTGTGTAGC	CTCCTTCAATATCATCTTCTGTCTCCGACTACATACTCGAGACTCCTGC	GCGGATAACAATTTCACACAGGAAACAGCGAGGTTCCTTTGTTGTCTCC	1500	1500	307	69	1033	1243
54846	GTAACGCCAGGGTTTTCCCAGTCACGACGGGTGTACTTGTAATGCGACC	ATCCACTTAACGTTACTGAAATCTCCAACGGCTAGATGTAGATCCAAGG	CTCCTTCAATATCATCTTCTGTCTCCGACGGAGATACAAACACCGTACC	GCGGATAACAATTTCACACAGGAAACAGCGGTACAGAAACGCAAAGACC	1500	1500	76	318	1074	1133
53349	GTAACGCCAGGGTTTTCCCAGTCACGACGGACCTCTTTGCAGTTGTAGG	ATCCACTTAACGTTACTGAAATCTCCAACGTCCCTACTCAAAAGTCTCG	CTCCTTCAATATCATCTTCTGTCTCCGACCTGAATACTGTGTGTCCAGC	GCGGATAACAATTTCACACAGGAAACAGCGAGCGAAAGGTAGGTAAAGC	1500	1500	245	156	1130	1190
54471	GTAACGCCAGGGTTTTCCCAGTCACGACGGATACTACTCCATCCCTTGC	ATCCACTTAACGTTACTGAAATCTCCAACCTAAGGTGCGGGTAAGTAGG	CTCCTTCAATATCATCTTCTGTCTCCGACCCCCTTTTTGTAACCTCTCG	GCGGATAACAATTTCACACAGGAAACAGCGACGTGGAGAATAGATGAGG	1500	1500	372	89	1035	1013
52972	GTAACGCCAGGGTTTTCCCAGTCACGACGCAGAACCGCTAGAGTTTTCC	ATCCACTTAACGTTACTGAAATCTCCAACTATGTACGAGTGCCTACAGC	CTCCTTCAATATCATCTTCTGTCTCCGACTAGCTGTCATCTGTCCTTCC	GCGGATAACAATTTCACACAGGAAACAGCTGAGGGAGAAAGAGAAGTCG	1500	1500	303	206	1124	1103
53848	GTAACGCCAGGGTTTTCCCAGTCACGACGAGGGTTCCAGAGTTTGTACG	ATCCACTTAACGTTACTGAAATCTCCAACAGAGTCTCGCTGTTAGAAGG	CTCCTTCAATATCATCTTCTGTCTCCGACGGATAATCCCTGTATGGAGC	GCGGATAACAATTTCACACAGGAAACAGCATACAGGGTAGGCTTCTACG	1500	1500	314	75	1155	1154
54408	GTAACGCCAGGGTTTTCCCAGTCACGACGCCAGAATCAGGGTATAGAGC	ATCCACTTAACGTTACTGAAATCTCCAACTGCAGGTACAACAAGCTACC	CTCCTTCAATATCATCTTCTGTCTCCGACATCATGAGTGTCGAGAGTGG	GCGGATAACAATTTCACACAGGAAACAGCGTTCATCCTCAAGAACCAGC	1500	1500	315	274	1151	1221
53314	GTAACGCCAGGGTTTTCCCAGTCACGACGGGCGTCCTTTATACTACAGC	ATCCACTTAACGTTACTGAAATCTCCAACAGAAGAATCAGAGGAGCTGG	CTCCTTCAATATCATCTTCTGTCTCCGACTTTGAGCCAGGTGATAGTGC	GCGGATAACAATTTCACACAGGAAACAGCCCTCTTATAGGCAGTCAAGC	1500	1500	249	62	1201	1045
53877	GTAACGCCAGGGTTTTCCCAGTCACGACGCTTCTAACGACTGCTCTTGC	ATCCACTTAACGTTACTGAAATCTCCAACGGTGCCTTGTACATCTATGC	CTCCTTCAATATCATCTTCTGTCTCCGACACCTCTTCTCCTAACGAAGG	GCGGATAACAATTTCACACAGGAAACAGCCATATGGTCTCAGACAGTGC	1500	1500	172	89	1221	1223
54535	GTAACGCCAGGGTTTTCCCAGTCACGACGGGCTCTCAATGTCTGATACC	ATCCACTTAACGTTACTGAAATCTCCAACAAGGCAAGGTAACACACTCC	CTCCTTCAATATCATCTTCTGTCTCCGACGACATCCATTACGCAAGACC	GCGGATAACAATTTCACACAGGAAACAGCTCTACCAGACTACAACGACC	1500	1500	59	284	1212	1004
53239	GTAACGCCAGGGTTTTCCCAGTCACGACGTCTTTACTGAGGACGAGACG	ATCCACTTAACGTTACTGAAATCTCCAACTGAGGGATGAGATGAGTAGG	CTCCTTCAATATCATCTTCTGTCTCCGACGAACAAGTGAGGGTTCTAGC	GCGGATAACAATTTCACACAGGAAACAGCTACCGCTTACGATAAGGACG	1500	1500	213	360	1211	1126
53902	GTAACGCCAGGGTTTTCCCAGTCACGACGGTCAAAACGACACCTAGAGC	ATCCACTTAACGTTACTGAAATCTCCAACGAGTAGTGCGGGTAATATGG	CTCCTTCAATATCATCTTCTGTCTCCGACTTCCGTTATGTCTCAGGACC	GCGGATAACAATTTCACACAGGAAACAGCGTTGAGGTCTTGATGTGAGC	1500	1500	431	41	1047	1047
54462	GTAACGCCAGGGTTTTCCCAGTCACGACGGCTACAGATCTGGAAAGTCG	ATCCACTTAACGTTACTGAAATCTCCAACGAGAGTATTAGGAGCGATGG	CTCCTTCAATATCATCTTCTGTCTCCGACTCTCAGAGAGGAGGAGAAGG	GCGGATAACAATTTCACACAGGAAACAGCCCTCATGGTACTCTTCTTCG	1500	1500	435	104	1009	1249
54675	GTAACGCCAGGGTTTTCCCAGTCACGACGCTACGCACCTTCTATGTACG	ATCCACTTAACGTTACTGAAATCTCCAACGGGAGTAGAAGTGTCAATGC	CTCCTTCAATATCATCTTCTGTCTCCGACACTCGTACACTAAGGGTTCC	GCGGATAACAATTTCACACAGGAAACAGCTGAGAGAGGTAGAGAAGAGG	1500	1500	222	36	1039	1083
53747	GTAACGCCAGGGTTTTCCCAGTCACGACGCCACATACCTTCCAGGTAGC	ATCCACTTAACGTTACTGAAATCTCCAACGAGAAGGTTGAGAGACAAGC	CTCCTTCAATATCATCTTCTGTCTCCGACGAACGACACATAGCAGAAGC	GCGGATAACAATTTCACACAGGAAACAGCGCCTGTCAGATAGGTAGTGG	1500	1500	44	29	1085	1298
54208	GTAACGCCAGGGTTTTCCCAGTCACGACGGCCTTACTGCTATTACGACC	ATCCACTTAACGTTACTGAAATCTCCAACCAAGGAGCGTTGAGATAAGG	CTCCTTCAATATCATCTTCTGTCTCCGACATCCATATCGAGCACTGAGC	GCGGATAACAATTTCACACAGGAAACAGCCTATACCTTCCAGCCTGTCC	1500	1500	243	116	1040	1252
54036	GTAACGCCAGGGTTTTCCCAGTCACGACGCACAACACTACCATTGCTGC	ATCCACTTAACGTTACTGAAATCTCCAACAGGATGGAAGTGTGACATCG	CTCCTTCAATATCATCTTCTGTCTCCGACAGTCCTCCTTCTTCTTCACC	GCGGATAACAATTTCACACAGGAAACAGCGATACTCTTCAGCGTCTTCC	1500	1500	149	326	1208	1119
53103	GTAACGCCAGGGTTTTCCCAGTCACGACGAGTGCCAACTCTCCTGTACC	ATCCACTTAACGTTACTGAAATCTCCAACACTCTACAGGACAAAGCTCC	CTCCTTCAATATCATCTTCTGTCTCCGACGTGAGCGAGTTACTTTGTCC	GCGGATAACAATTTCACACAGGAAACAGCGAAGCTCAATAGGTAGCTGG	1500	1500	341	21	1048	1002
54703	GTAACGCCAGGGTTTTCCCAGTCACGACGCTGGTAATTTACGACGGACC	ATCCACTTAACGTTACTGAAATCTCCAACTATCGGTAGTGGACAAGTCG	CTCCTTCAATATCATCTTCTGTCTCCGACTCGACTCTGTACCTTTCAGC	GCGGATAACAATTTCACACAGGAAACAGCATGTCTCACTCTACAGCACG	1500	1500	106	17	1189	1151
53872	GTAACGCCAGGGTTTTCCCAGTCACGACGTCTCTGATAGTCTCGCCTGC	ATCCACTTAACGTTACTGAAATCTCCAACCTTCGTCTCTACTGATCTGG	CTCCTTCAATATCATCTTCTGTCTCCGACTGACCACCCTCAGATAGACC	GCGGATAACAATTTCACACAGGAAACAGCGGTTACACATTCTCTGCTGC	1500	1500	201	182	1288	1253
54330	GTAACGCCAGGGTTTTCCCAGTCACGACGGTCATAACAGACCACCTTGG	ATCCACTTAACGTTACTGAAATCTCCAACAACTGTCCTGTCTCTTGAGC	CTCCTTCAATATCATCTTCTGTCTCCGACGTCAGTATCTGCATGTCTGG	GCGGATAACAATTTCACACAGGAAACAGCCTCCTCTGAGAGCGAAGAGC	1500	1500	210	137	1065	1233
54669	GTAACGCCAGGGTTTTCCCAGTCACGACGGGTTGAGAATGGAGAAGAGG	ATCCACTTAACGTTACTGAAATCTCCAACGGGCAGGTGTTTATTAGACC	CTCCTTCAATATCATCTTCTGTCTCCGACCCGTCTACTCTTCTAGCACC	GCGGATAACAATTTCACACAGGAAACAGCGATTAGATAACGGGAGCAGC	1500	1500	89	186	1104	1275
54365	GTAACGCCAGGGTTTTCCCAGTCACGACGCCTGTTGGTCACACTATTGG	ATCCACTTAACGTTACTGAAATCTCCAACACTAGGCTAGGCATCTCAGC	CTCCTTCAATATCATCTTCTGTCTCCGACCAGGTTCTGGAGTAGGCAGC	GCGGATAACAATTTCACACAGGAAACAGCTGAGAGAGACGGTAGAGAGG	1500	1500	375	135	1125	1066
53443	GTAACGCCAGGGTTTTCCCAGTCACGACGCTTAGCAGAGAATCCACTCG	ATCCACTTAACGTTACTGAAATCTCCAACAAGCTCCCCTGAATAGATCG	CTCCTTCAATATCATCTTCTGTCTCCGACAGACTGGGAAGAGAAAGACC	GCGGATAACAATTTCACACAGGAAACAGCACGAAGAGAGAGAGAAGACG	1500	1500	16	7	1285	1056
53167	GTAACGCCAGGGTTTTCCCAGTCACGACGGAGAGTAGTAAGGCGAGACG	ATCCACTTAACGTTACTGAAATCTCCAACGCTACGGACTATCCTTTTGC	CTCCTTCAATATCATCTTCTGTCTCCGACACTGCTACGACTACATCTCG	GCGGATAACAATTTCACACAGGAAACAGCCTTTCTTTCCCTCTTCCTGC	1500	1500	249	59	1070	1205
54868	GTAACGCCAGGGTTTTCCCAGTCACGACGATCACCTAGGCTAGAGGTGG	ATCCACTTAACGTTACTGAAATCTCCAACAGAGAGAGAGAGAATCGTCG	CTCCTTCAATATCATCTTCTGTCTCCGACCGTCTGTCTTTTGACTCTCC	GCGGATAACAATTTCACACAGGAAACAGCCCCCTGTAATATCGTCAAGC	1500	1500	300	10	1115	1143
53372	GTAACGCCAGGGTTTTCCCAGTCACGACGCACGCAGCTTCTAGAGTACC	ATCCACTTAACGTTACTGAAATCTCCAACCCAAGACGAAAGAGAGTACG	CTCCTTCAATATCATCTTCTGTCTCCGACGATTGCTGGGTAACTCTTCC	GCGGATAACAATTTCACACAGGAAACAGCTCGGCTGTACTCAAAGTTGG	1500	1500	289	142	1053	1257
54395	GTAACGCCAGGGTTTTCCCAGTCACGACGACCTTACCTACAGTACCTGG	ATCCACTTAACGTTACTGAAATCTCCAACGAGGAGGAGAGTGAGACTGG	CTCCTTCAATATCATCTTCTGTCTCCGACCTGCTCTCATATCTGCATCG	GCGGATAACAATTTCACACAGGAAACAGCATGCAACGACTACGACTACG	1500	1500	449	211	1020	1232
54230	GTAACGCCAGGGTTTTCCCAGTCACGACGTTCCTGCTCTAGTAACCTGC	ATCCACTTAACGTTACTGAAATCTCCAACTGAGGGATATGGTTCTGAGG	CTCCTTCAATATCATCTTCTGTCTCCGACCCAATCTCCTAGACACATCG	GCGGATAACAATTTCACACAGGAAACAGCCCCTGACATATACGAACTCC	1500	1500	27	319	1019	1138
53569	GTAACGCCAGGGTTTTCCCAGTCACGACGCCTCGACTAACAACAACTCG	ATCCACTTAACGTTACTGAAATCTCCAACGATGTGGTAGGTGTGATTGC	CTCCTTCAATATCATCTTCTGTCTCCGACTAGTAGACAGCAGCAAGACC	GCGGATAACAATTTCACACAGGAAACAGCCTACCTACCATATCCCGACC	1500	1500	67	310	1094	1090
53401	GTAACGCCAGGGTTTTCCCAGTCACGACGGGAAGAGGAGAGAGAAAAGC	ATCCACTTAACGTTACTGAAATCTCCAACGTAGTAAAGTCCACGGGTGC	CTCCTTCAATATCATCTTCTGTCTCCGACGTGAAGCTGTGCTATTCTGG	GCGGATAACAATTTCACACAGGAAACAGCAGATGGTATGGAGTACCTGC	1500	1500	2	194	1046	1160
55005	GTAACGCCAGGGTTTTCCCAGTCACGACGCAGGTACTGCAGGTTTATGC	ATCCACTTAACGTTACTGAAATCTCCAACCAGATAGAGGCTAGAGGTGG	CTCCTTCAATATCATCTTCTGTCTCCGACGTCATCCTATCAAGTCGAGG	GCGGATAACAATTTCACACAGGAAACAGCAGATCACAGTCGGTATGTGC	1500	1500	292	223	1038	1037
53900	GTAACGCCAGGGTTTTCCCAGTCACGACGAGGGAGCTCACAGTATTTGC	ATCCACTTAACGTTACTGAAATCTCCAACTTCCCTTTGTAGGCACTTCC	CTCCTTCAATATCATCTTCTGTCTCCGACGCTAGATGCTACACCATAGG	GCGGATAACAATTTCACACAGGAAACAGCCTACCGAGTATCATTCGTCC	1500	1500	164	242	1029	1117
53334	GTAACGCCAGGGTTTTCCCAGTCACGACGAGGCTGGACAGTTATCAACG	ATCCACTTAACGTTACTGAAATCTCCAACGAGGACTTGTCAGTAGTTGG			1500	1500	369	0	1082	0
54195	GTAACGCCAGGGTTTTCCCAGTCACGACGGCTCATCGATACAGAGAACC	ATCCACTTAACGTTACTGAAATCTCCAACGTTACAGCTATGACCCGTCC	CTCCTTCAATATCATCTTCTGTCTCCGACGGTATCTCTACTGACCATGC	GCGGATAACAATTTCACACAGGAAACAGCATCTCTCGAGCTACTGTTCG	1500	1500	178	57	1202	1217
54487	GTAACGCCAGGGTTTTCCCAGTCACGACGATCACCTTCCTCTTGAGTCC	ATCCACTTAACGTTACTGAAATCTCCAACAGGTATGTAGGCGAAGAACC	CTCCTTCAATATCATCTTCTGTCTCCGACCTTTGACACTCACTACGACC	GCGGATAACAATTTCACACAGGAAACAGCCAGTGGGATCTCAACTATGG	1500	1500	132	176	1073	1047
53576	GTAACGCCAGGGTTTTCCCAGTCACGACGCTGATTCGTCTCTGTTCTGG	ATCCACTTAACGTTACTGAAATCTCCAACGGGTTTATATGCGGATGAGG	CTCCTTCAATATCATCTTCTGTCTCCGACGATATCTCGTCTCTCCGAGC	GCGGATAACAATTTCACACAGGAAACAGCCGTTTCACCTGATACCTACC	1500	1500	25	145	1088	1161
54596	GTAACGCCAGGGTTTTCCCAGTCACGACGCTAGCTCAATACCACCAACG	ATCCACTTAACGTTACTGAAATCTCCAACACAGTCTAGCACAAGAGACC	CTCCTTCAATATCATCTTCTGTCTCCGACAGGGTTATGGCATGAAGAGG	GCGGATAACAATTTCACACAGGAAACAGCTATCACACTCCTACACCACC	1500	1500	444	0	1011	1126
53868	GTAACGCCAGGGTTTTCCCAGTCACGACGCTAGGCTTGAGGTACGTAGG	ATCCACTTAACGTTACTGAAATCTCCAACTCTTCTATCTCAGGCGATCC	CTCCTTCAATATCATCTTCTGTCTCCGACCACCATACTCTGAGACATGC	GCGGATAACAATTTCACACAGGAAACAGCTGCACTGTATGTGCAACTCC	1500	1500	154	261	1095	1020
53964	GTAACGCCAGGGTTTTCCCAGTCACGACGCTACCTGCTGTCTCAGTTCC	ATCCACTTAACGTTACTGAAATCTCCAACCATGTCTCAGAGTATGGTGG	CTCCTTCAATATCATCTTCTGTCTCCGACCGTGCAGTTTGATAGCTAGG	GCGGATAACAATTTCACACAGGAAACAGCGGTCTGTCTGATGTCTTTGG	1500	1500	355	242	1133	1017
53027	GTAACGCCAGGGTTTTCCCAGTCACGACGCCATACTTTAGGTACCCAGG	ATCCACTTAACGTTACTGAAATCTCCAACAAGAGGTAGTCACGAGATGG	CTCCTTCAATATCATCTTCTGTCTCCGACCTAGAACAAGCGTGCATACG	GCGGATAACAATTTCACACAGGAAACAGCGGCAGACTATTGAGTCAAGG	1500	1500	51	19	1201	1196
53125	GTAACGCCAGGGTTTTCCCAGTCACGACGGCTCTGTACTGACTTGATGC	ATCCACTTAACGTTACTGAAATCTCCAACAGGATAAGAGACAAGCCAGC	CTCCTTCAATATCATCTTCTGTCTCCGACAGACAGAGCCGAGATTATCC	GCGGATAACAATTTCACACAGGAAACAGCAGTTGCTATCAAGAGGGAGC	1500	1500	332	184	1094	1017
53961	GTAACGCCAGGGTTTTCCCAGTCACGACGGGTTATTGTCTAGCCTCTGC	ATCCACTTAACGTTACTGAAATCTCCAACCAGACTATCTCGTTGTGTCG	CTCCTTCAATATCATCTTCTGTCTCCGACAATACCTTACCCTGCCTACC	GCGGATAACAATTTCACACAGGAAACAGCGAGTGAGATATTCCGCTTGG	1500	1500	155	216	1201	1209
54521	GTAACGCCAGGGTTTTCCCAGTCACGACGGTCTAGGTACTCGGAACAGG	ATCCACTTAACGTTACTGAAATCTCCAACTCCTTCTCCTCCCTATTAGC	CTCCTTCAATATCATCTTCTGTCTCCGACGTAACTCTATCGCCTCAACG	GCGGATAACAATTTCACACAGGAAACAGCAAACGGCGGTAGTATGTAGG	1500	1500	475	348	1014	1130
54198	GTAACGCCAGGGTTTTCCCAGTCACGACGCAGCTCTGACAAGTATCTGC	ATCCACTTAACGTTACTGAAATCTCCAACGGTCAACGGTGACATAGACG	CTCCTTCAATATCATCTTCTGTCTCCGACAGGACAGAGAGATGTTCACG	GCGGATAACAATTTCACACAGGAAACAGCGTTACTTCCACGTCTTCTCC	1500	1500	432	415	1012	1074
54962	GTAACGCCAGGGTTTTCCCAGTCACGACGGTGATTGGCTACATAGCACC	ATCCACTTAACGTTACTGAAATCTCCAACGACCAGAGAGTGAGAGTACC	CTCCTTCAATATCATCTTCTGTCTCCGACTATACCCTCATACCCTCTCC	GCGGATAACAATTTCACACAGGAAACAGCAGCCCTATACTGACGAGAGC	1500	1500	237	143	1126	1203
54227	GTAACGCCAGGGTTTTCCCAGTCACGACGACCAGCTCAGGAAATAGAGG	ATCCACTTAACGTTACTGAAATCTCCAACACTAAGCCATACACCACTCC	CTCCTTCAATATCATCTTCTGTCTCCGACTTTCGAGAGAGATCAGCTCC	GCGGATAACAATTTCACACAGGAAACAGCCTGGTCAGTCTACTTTGACG	1500	1500	307	147	1075	1067
54589	GTAACGCCAGGGTTTTCCCAGTCACGACGGTAGAGCTGGAGGATGTTGG	ATCCACTTAACGTTACTGAAATCTCCAACGGTGGCTTACATGTACTTCG	CTCCTTCAATATCATCTTCTGTCTCCGACAGGCAGTGGTGATTTAGTCC	GCGGATAACAATTTCACACAGGAAACAGCACTCTCAGAGATGTCCTTGC	1500	1500	456	42	1034	1261
53091	GTAACGCCAGGGTTTTCCCAGTCACGACGGTCACTGGATGACGTACTGC	ATCCACTTAACGTTACTGAAATCTCCAACGCTGCCTGTGTCTTAGTACC	CTCCTTCAATATCATCTTCTGTCTCCGACCTCTCGGGTAAAGTCAAAGG	GCGGATAACAATTTCACACAGGAAACAGCATACTGCTACCACGAACAGG	1500	1500	327	281	1162	1015
54226	GTAACGCCAGGGTTTTCCCAGTCACGACGGTCAATCCCTACCTGTTTGG	ATCCACTTAACGTTACTGAAATCTCCAACGAAGAAGGATCAGGATGAGG	CTCCTTCAATATCATCTTCTGTCTCCGACTAAGTCACTGACAGCCTTCC	GCGGATAACAATTTCACACAGGAAACAGCGCCTATGTAGGTACAAGTGG	1500	1500	308	195	1008	1144
53858	GTAACGCCAGGGTTTTCCCAGTCACGACGCATATAACGCCACCAGAAGC	ATCCACTTAACGTTACTGAAATCTCCAACGCGGTTTAGTAGGTAGAAGC	CTCCTTCAATATCATCTTCTGTCTCCGACGTTATCGCTGGTCAAGTACC	GCGGATAACAATTTCACACAGGAAACAGCCAGCTCCTCTTATTACCACG	1500	1500	205	332	1150	1155
54048	GTAACGCCAGGGTTTTCCCAGTCACGACGGGTCGAAGTACAGAATGTCC	ATCCACTTAACGTTACTGAAATCTCCAACGAAGAGATAGACCGTGATGG	CTCCTTCAATATCATCTTCTGTCTCCGACGAGACTGACTCCAGATGAGC	GCGGATAACAATTTCACACAGGAAACAGCGAAGCTGCCTCTACTCTACC	1500	1500	459	98	1029	1241
53331	GTAACGCCAGGGTTTTCCCAGTCACGACGGTATGATCCGTACGTCTTGG	ATCCACTTAACGTTACTGAAATCTCCAACGGCCTGGGACTAGTATAAGC	CTCCTTCAATATCATCTTCTGTCTCCGACGAGATAGACCTATCGCTTCG	GCGGATAACAATTTCACACAGGAAACAGCACGCTCATATCTGACCAACC	1500	1500	51	272	1177	1163
53893	GTAACGCCAGGGTTTTCCCAGTCACGACGGCTCAGCTTCTTTGGAGAGG	ATCCACTTAACGTTACTGAAATCTCCAACTCACTAGCGACTTCATGAGC	CTCCTTCAATATCATCTTCTGTCTCCGACCGCAAAGACCGATATACACC	GCGGATAACAATTTCACACAGGAAACAGCGGAAGAACCCTCACTAATGG	1500	1500	295	197	1086	1000
53535	GTAACGCCAGGGTTTTCCCAGTCACGACGAGTATACCCTGACAGAGTCG	ATCCACTTAACGTTACTGAAATCTCCAACCTCTCCTTCTCATGTCCTCC	CTCCTTCAATATCATCTTCTGTCTCCGACCTCTCCACAAGTACGAAACC	GCGGATAACAATTTCACACAGGAAACAGCCCATACACAGACCACCTACC	1500	1500	113	303	1225	1146
53431	GTAACGCCAGGGTTTTCCCAGTCACGACGATTACACGTCTTACGGCAGC	ATCCACTTAACGTTACTGAAATCTCCAACATCGGTAGGGAAGTTGAAGG	CTCCTTCAATATCATCTTCTGTCTCCGACCATTGAGCAAACTGCAGAGG	GCGGATAACAATTTCACACAGGAAACAGCGAGCGTCTCTTTAACGTACC	1500	1500	76	26	1091	1113
54858	GTAACGCCAGGGTTTTCCCAGTCACGACGAACTCAACCTCACTCAGAGG	ATCCACTTAACGTTACTGAAATCTCCAACAGGTGGAAGTCGTTAGAAGG	CTCCTTCAATATCATCTTCTGTCTCCGACTGCTCCTAGTGTCAGATACC	GCGGATAACAATTTCACACAGGAAACAGCATCTGTGACGTCTCTTGACC	1500	1500	317	180	1072	1136
53053	GTAACGCCAGGGTTTTCCCAGTCACGACGGGTTGAGGAGATTTACCAGG	ATCCACTTAACGTTACTGAAATCTCCAACACTACTCGTATGAGTGCTCG	CTCCTTCAATATCATCTTCTGTCTCCGACAGCTCGGACGTACAACTAGG	GCGGATAACAATTTCACACAGGAAACAGCCAGTGATACTCGCATACACG	1500	1500	34	269	1215	1092
54285	GTAACGCCAGGGTTTTCCCAGTCACGACGGAGAGGCTTGGTTAGTATCG	ATCCACTTAACGTTACTGAAATCTCCAACGGGAAGATGTAGTATCGTCG	CTCCTTCAATATCATCTTCTGTCTCCGACTTGTAGTTCTGCTGTCCTGG	GCGGATAACAATTTCACACAGGAAACAGCTTAGTAGCGGACTTGGTAGG	1500	1500	147	356	1087	1031
53360	GTAACGCCAGGGTTTTCCCAGTCACGACGGTACCTGTATTGGGTTGAGC	ATCCACTTAACGTTACTGAAATCTCCAACGAAGCTACGAGAATGACTGG	CTCCTTCAATATCATCTTCTGTCTCCGACACCTAGAGCCTGATAGGTGG	GCGGATAACAATTTCACACAGGAAACAGCACCAGAGTCTGACAAGTAGG	1500	1500	335	98	1009	1212
54852	GTAACGCCAGGGTTTTCCCAGTCACGACGGAGTCTCCAGATGTTTGTCG	ATCCACTTAACGTTACTGAAATCTCCAACGGAGCTATTGACTGTTGTGC	CTCCTTCAATATCATCTTCTGTCTCCGACCTGTCAAGCTGTTGAAGACG	GCGGATAACAATTTCACACAGGAAACAGCCTGAGCTTCTTGCTCTTACC	1500	1500	194	305	1209	1053
54886	GTAACGCCAGGGTTTTCCCAGTCACGACGCGTCAGGGACTTTATGTAGG	ATCCACTTAACGTTACTGAAATCTCCAACGCTCTACGAAGAGTTGATCC	CTCCTTCAATATCATCTTCTGTCTCCGACACAGTTATGTGAGCTCCTGG	GCGGATAACAATTTCACACAGGAAACAGCGATTTCACTGCGTACCTACC	1500	1500	239	113	1061	1143
54870	GTAACGCCAGGGTTTTCCCAGTCACGACGTACTGGTCGTATGACACTGG	ATCCACTTAACGTTACTGAAATCTCCAACATCCTACGTAACAGGAGTGG	CTCCTTCAATATCATCTTCTGTCTCCGACGTACAAAGTTGTCCAGGTGC	GCGGATAACAATTTCACACAGGAAACAGCCGGCGATACTAGACTAAACC	1500	1500	348	22	1032	1053
53080	GTAACGCCAGGGTTTTCCCAGTCACGACGGTGGAGAGTTTCTACTGAGC	ATCCACTTAACGTTACTGAAATCTCCAACCTCTGGGTAAGGTTGTAAGG	CTCCTTCAATATCATCTTCTGTCTCCGACGCTTCTCAACACTACACTGC	GCGGATAACAATTTCACACAGGAAACAGCTATCGAGTACATCCCTCTGC	1500	1500	72	281	1029	1001
54926	GTAACGCCAGGGTTTTCCCAGTCACGACGCGTCAAGTACTCGATGATGG	ATCCACTTAACGTTACTGAAATCTCCAACCAGCTAATGTGCAGTAGAGC	CTCCTTCAATATCATCTTCTGTCTCCGACACCTCACTAGTCAAGCCTGC	GCGGATAACAATTTCACACAGGAAACAGCCTTGTACGTGTTGCGCTAGG	1500	1500	24	185	1063	1276
[truncated: 7,414 more rows]
